# Supplementary material for: Identification of genes involved in the tomato root response to Globodera rostochiensis parasitism under varied light conditions
Source: J Appl Genet. 2024 Aug 14;66(1):47–61. doi: 10.1007/s13353-024-00897-6 (PMC11762221; doi:10.1007/s13353-024-00897-6)
Supplement: Supplementary file 2 — Supplementary file2 (XLSX 16 KB) [file 13353_2024_897_MOESM2_ESM.xlsx]

## Sheet: validation
Supplementary Table 1 - Comparison between relative expression levels determined by RNA-seq and RT-qPCR analyses.
Values of expression level (log2FC)
	LL qPCR	LL RNA-seq	HL qPCR	HL RNA-seq	double qPCR	double RNA-seq	light qPCR	light RNA-seq
ACO1	-0.710756	-0.628454	-2.15843	-1.08186	-1.5649	-2.18406	0.297485	-1.1025
AOS	-0.293359	-0.0138108	-0.0573917	0.0643506	-0.132894	-0.076671	-0.0740006	-0.140394
NPR1	0.328836	0.0416862	-0.630394	-0.308621	-0.321928	-0.352822	0.0648829	-0.0441567
RBOH D	-0.486004	-0.16367	0.0071955	-0.225926	-1.30757	-0.284109	-0.00288828	-0.0572249
APX1	0.484396	0.0952468	-0.187707	0.362003	2.23235	0.769808	0.726831	0.40588
HY5	1.62433	1.47446	-1.1016	0.641412	0.00288251	0.221907	-0.691989	-0.41789
