# Supplementary material for: Identification of genes involved in the tomato root response to Globodera rostochiensis parasitism under varied light conditions
Source: J Appl Genet. 2024 Aug 14;66(1):47–61. doi: 10.1007/s13353-024-00897-6 (PMC11762221; doi:10.1007/s13353-024-00897-6)
Supplement: Supplementary file 3 — Supplementary file3 (XLSX 10 KB) [file 13353_2024_897_MOESM3_ESM.xlsx]

## Sheet: primers
Supplementary Table 2 - List of primers used in RT-qPCR experiments
NCED1_F	TCGAAAACCCGGATGAACAAGTGA
NCED1_R	AACCAGAAACTTTTGGCCATGGTTC
ACCase_F	CGCGATGAGGTTAGGTAAAAGGCA
ACCase_R	GTCGATTCCCTTAAAAGTGGACGCA
ACO1_F	TAACGGGAAGTACAAGAGTGTGC
ACO1_R	CTTGTGTACTTTCCTCTGCCTCTT
AOS_F	CCGGCGGGAAGATCACGATG
AOS_R	TCGAAAACGGCGTCGTGTGA
LOXD_F	GCAGTACCGGACGCAACACA
LOXD_R	CTGCAAACTTGGGCCGAGGA
ICS_F	GGCAATAGATGCACTTCAGGCCA
ICS_R	CGCATGGTCCCAAGACGCTTT
NPR1_F	TGATGGCACGTCTGAATTACCC
NPR1_R	AACCGTTTTCCAAGTTCCACAGTT
PR1a4_F	GTGTCCGAGAGGCCAGACTA
PR1a4_R	CATTGTTGCAACGAGCCCGA
PAL_F	GCTGTCAAGAACACAGTGAGCCA
PAL_R	GGTAGGTGGAGCTGCAGGGA
RBOHD_F	TCAGGTCAAGCATCAAAGCCGTT
RBOHD_R	TGGTGAAACCGCAGCACAGT
RBOHF_F	GGAGTGGAGGGTGTGACTGGA
RBOHF_R	GGTGCGAGTACCAGAACGCA
SlAPX1_F	CCATTTGGAACAATCAGGCACCCG
SlAPX1_R	CGGGGCCTCCCGTAACTTCA
SlSOD_F	CCTCTCACTGGTCCACAGTCCA
SlSOD_R	AGCAGTTAACCCTGGAGGCCA
Cu/ZnSOD_F	GGCCAATCTTTGACCCTTTA
Cu/ZnSOD_R	AGTCCAGGAGCAAGTCCAGT
HY5_F	GCAAGCGACGAGTTCTAT
HY5_R	ATCTCCGGCACTCTTCTG
PHY A_F	AGACAAAGTTACCACCGCCTAC
PHY A_R	CAGTCCCGATGCCAAGAA
PHY B1_F	AAGAGGCGTGGAAGGT
PHY B1_R	CTGCCCAACAAAGGAA
PHY B2_F	AGAACCGCAGTTTACCAGC
PHY B2_R	AGCAGTCTCCACCAAT
MDAR_F	TCCGAACAAACATACCTGGA
MDAR_R	CGTGTGTGCAGTTAGCAATG
DHAR_F	ATGGGCAGAATGTTTGTTCA
DHAR_R	TTTCAGGCACACTCCACTTC
