# Supplementary material for: Identification of genes involved in the tomato root response to Globodera rostochiensis parasitism under varied light conditions
Source: J Appl Genet. 2024 Aug 14;66(1):47–61. doi: 10.1007/s13353-024-00897-6 (PMC11762221; doi:10.1007/s13353-024-00897-6)
Supplement: Supplementary file 4 — Supplementary file4 (XLSX 610 KB) [file 13353_2024_897_MOESM4_ESM.xlsx]

## Sheet: LL infection
Supplementary Table 3 - RNA-seq results for all DEGs from low light infection comparison
GeneID	Annotated	baseMean	log2FoldChange	lfcSE	stat	pvalue	padj
Solyc05g005337.2	Nuclear transcription factor Y subunit B-9	1492.56	-8.00622	1.38331	-5.78772	7.13503e-09	2.65899e-05
Solyc05g006380.1	F-box domain. Leucine-rich repeat domain. L domain-like protein	28.2607	-7.35781	1.52346	-4.82966	1.36764e-06	0.000826496
Solyc03g006650.2	Sugar transporter protein 10	129.259	-6.68444	1.54043	-4.33934	1.42914e-05	0.00403373
Solyc09g091520.2	60S acidic ribosomal protein P0	8.19995	-6.54353	1.75721	-3.72381	0.000196235	0.0311192
Solyc05g160460.1	Plant self-incompatibility S1	15.1397	-6.4509	1.74363	-3.6997	0.000215851	0.0326109
Solyc09g092590.2	Cytochrome	22.8355	-6.15328	1.41276	-4.35551	1.32759e-05	0.0039059
Solyc00g028760.2	Transcription factor. MADS-box	90.9395	-6.08602	1.05656	-5.76022	8.40044e-09	2.68334e-05
Solyc02g078930.3	Late embryogenesis abundant	396.812	-6.08353	1.67048	-3.64177	0.000270765	0.0374249
Solyc06g072320.4	Long chain base biosynthesis protein 2a	32.7505	-5.59188	1.26629	-4.41597	1.00558e-05	0.00325867
Solyc03g120260.4	Coatomer subunit beta'	5291.05	-5.5908	1.13297	-4.93462	8.03069e-07	0.000579246
Solyc11g006570.3	Inositol oxygenase	357.416	-5.48948	1.24768	-4.39974	1.08378e-05	0.00337205
Solyc05g053150.2	R2R3MYB transcription factor 71	248.731	-4.75726	0.842918	-5.6438	1.66337e-08	3.45305e-05
Solyc08g007090.3	Expansin-like B1	203.351	-4.65003	0.827999	-5.61598	1.95447e-08	3.64182e-05
Solyc12g013700.2	stem-specific protein TSJT1-like	12891.2	-4.57305	1.11716	-4.09347	4.2497e-05	0.0103286
Solyc02g080930.3	Stigma-specific Stig1 family protein	107.649	-4.53813	1.01217	-4.48355	7.34112e-06	0.00260551
Solyc02g080920.3	Stigma-specific protein Stig1	111.308	-4.51367	0.908856	-4.96632	6.82346e-07	0.000543
Solyc08g065710.2	Vacuolar-processing enzyme	80.2555	-4.44612	1.01669	-4.37313	1.22477e-05	0.00368786
Solyc06g160890.1	collagen alpha-1	59.4046	-4.20476	0.855186	-4.91678	8.79789e-07	0.000614752
Solyc07g044970.1	P-loop containing nucleoside triphosphate hydrolase	1137.82	-4.18288	0.739719	-5.65468	1.56133e-08	3.45305e-05
Solyc03g006490.3	Stem-specific protein TSJT1	9625.3	-4.13507	1.08462	-3.81244	0.000137602	0.023851
Solyc02g078510.4	Acylsugar acyltransferase 3	89.8669	-4.07228	0.733124	-5.55469	2.78108e-08	4.14566e-05
Solyc04g017670.3	F-box protein	19.0646	-3.99553	1.00712	-3.96727	7.26999e-05	0.0147779
Solyc02g082450.3	Auxin efflux carrier	2914.61	-3.84722	0.716608	-5.36865	7.93263e-08	9.33545e-05
Solyc02g078500.2	Aluminum induced protein with YGL and LRDR motifs	1901.34	-3.8405	0.691094	-5.55714	2.74235e-08	4.14566e-05
Solyc06g075740.2	Unknown protein	20.0397	-3.83015	1.07454	-3.56445	0.000364617	0.0458024
Solyc03g116510.1	DUF761 domain-containing protein	3848.77	-3.76005	1.03185	-3.64398	0.00026845	0.0374249
Solyc04g078450.4	Unknown protein	149.574	-3.72297	0.907511	-4.1024	4.08891e-05	0.0101526
Solyc04g007250.1	transmembrane protein	615.925	-3.62167	0.704966	-5.13736	2.78624e-07	0.000270871
Solyc02g082890.1	RING/U-box superfamily protein	266.186	-3.62014	0.775354	-4.66902	3.02641e-06	0.00138103
Solyc04g072280.3	Laccase	504.744	-3.58281	0.501867	-7.13895	9.40471e-13	2.10289e-08
Solyc04g078460.3	Isoaspartyl peptidase/L-asparaginase	7434.65	-3.57683	0.693641	-5.1566	2.51472e-07	0.000255587
Solyc01g100390.3	Pyrophosphate-energized vacuolar membrane proton pump	1574.91	-3.417	0.682838	-5.00412	5.61178e-07	0.000501918
Solyc01g099660.4	Heat shock protein 70 family	286.953	-3.37627	0.623008	-5.41931	5.98287e-08	7.86924e-05
Solyc02g089630.3	Proline dehydrogenase	344.663	-3.35528	0.820913	-4.08725	4.36511e-05	0.0103378
Solyc09g005840.3	Exocyst subunit Exo70 family protein	108.733	-3.3524	0.494637	-6.77751	1.22266e-11	1.36694e-07
Solyc03g117860.3	RBR-type E3 ubiquitin transferase	2064.74	-3.33193	0.611152	-5.45188	4.98409e-08	6.96527e-05
Solyc03g098100.4	Methylecgonone reductase	144.143	-3.18934	0.640569	-4.97892	6.39401e-07	0.000543
Solyc01g104810.2	Vacuolar iron transporter-like protein	211.648	-3.14405	0.58237	-5.39872	6.71164e-08	8.33735e-05
Solyc09g030370.3	GDSL esterase/lipase	103.527	-3.09612	0.724702	-4.27226	1.93497e-05	0.00527635
Solyc01g056850.3	CTP synthase	3054.9	-2.93618	0.60739	-4.8341	1.33752e-06	0.000826496
Solyc03g019820.3	tonoplast intrinsic protein 3.2	1105.36	-2.91591	0.633993	-4.59928	4.23952e-06	0.00175189
Solyc02g077370.1	Ethylene Response Factor C.5	2252.7	-2.84555	0.742426	-3.83277	0.000126706	0.0223083
Solyc01g107090.2	beta-1%2C4-xylosidase	3440.72	-2.73824	0.705668	-3.88035	0.000104304	0.0189354
Solyc02g070110.1	FAD-binding Berberine family protein	737	-2.71447	0.739762	-3.66939	0.000243132	0.0355323
Solyc07g006500.3	trehalose-6-phosphate synthase 1	10139.3	-2.69971	0.60803	-4.44009	8.99197e-06	0.00295677
Solyc09g074850.4	Glutathione S-transferase	13900.8	-2.69378	0.554354	-4.85931	1.17796e-06	0.000752551
Solyc03g020010.1	Lemir	9625.33	-2.65937	0.554525	-4.79576	1.6206e-06	0.000929144
Solyc01g073810.2	Cysteine/Histidine-rich C1 domain family protein	997.738	-2.65586	0.668272	-3.97422	7.06099e-05	0.0146189
Solyc02g071970.1	N66 matrix protein	1015.98	-2.56634	0.690081	-3.7189	0.000200089	0.0312211
Solyc08g067360.3	WRKY transcription factor 45	98.49	-2.56616	0.543616	-4.72053	2.35226e-06	0.00119586
Solyc03g098740.1	Biotic cell death-associated protein	2364.29	-2.55704	0.515401	-4.96126	7.00356e-07	0.000543
Solyc01g097380.2	NAD	296.31	-2.54466	0.632855	-4.02092	5.79708e-05	0.0125847
Solyc12g099130.2	R2R3MYB transcription factor 108	251.38	-2.54097	0.647687	-3.92315	8.73995e-05	0.0165615
Solyc08g007230.3	Ethylene-responsive transcription factor 2	29.0885	-2.51937	0.612377	-4.11408	3.88733e-05	0.00987736
Solyc08g083110.4	Methionine gamma-lyase	2908.69	-2.49821	0.69552	-3.59185	0.000328333	0.0429234
Solyc12g008670.2	blind-like4	339.664	-2.47049	0.613986	-4.0237	5.72921e-05	0.0125593
Solyc01g104740.3	Multiprotein-bridging factor 1c	4146.93	-2.44916	0.595119	-4.11541	3.86495e-05	0.00987736
Solyc09g011540.2	Glutathione S-transferase	282.353	-2.38307	0.464624	-5.12903	2.91239e-07	0.000271337
Solyc04g081530.1	Chaperone protein DnaJ	471.819	-2.35631	0.553783	-4.25493	2.09115e-05	0.00556644
Solyc12g088850.1	EF-hand domain	28.6702	-2.3563	0.623898	-3.77674	0.000158891	0.0263879
Solyc01g006050.2	transmembrane protein 45B-like	2866.81	-2.33841	0.615796	-3.79738	0.000146235	0.0249604
Solyc10g086280.2	heavy metal-associated isoprenylated plant protein 3-like	2782.36	-2.32257	0.521177	-4.4564	8.33485e-06	0.00282869
Solyc01g108030.5	Methylcrotonoyl-CoA carboxylase beta chain. mitochondrial	4329.32	-2.31766	0.571811	-4.05318	5.05255e-05	0.0116469
Solyc08g078460.3	Oxidoreductase family protein	1411.29	-2.31354	0.577929	-4.00316	6.25029e-05	0.0131846
Solyc10g076370.3	Dehydration-responsive element-binding protein 2A	160.201	-2.30696	0.61094	-3.77608	0.000159319	0.0263879
Solyc01g150165.2	organic solute transporter ostalpha protein	111.308	-2.30501	0.52677	-4.37574	1.21019e-05	0.00368786
Solyc11g027840.2	Alpha/beta-Hydrolases superfamily protein	566.916	-2.24304	0.608819	-3.68425	0.000229379	0.0339662
Solyc09g065000.4	Eukaryotic aspartyl protease family protein	1364.64	-2.23562	0.613196	-3.64585	0.000266507	0.0374249
Solyc04g082860.3	Glycosyltransferase	49.8104	-2.23111	0.604167	-3.69287	0.000221735	0.0330532
Solyc03g043880.3	SlBCAT4	1259.27	-2.22545	0.546815	-4.06985	4.70431e-05	0.0109571
Solyc12g044330.2	tonoplast intrinsic protein 2.1	8491.92	-2.18372	0.617261	-3.53776	0.000403537	0.0498513
Solyc03g117630.1	Heat shock 70 kDa protein	515.876	-2.12923	0.570436	-3.73263	0.000189489	0.0303475
Solyc07g056200.3	Heavy metal-associated isoprenylated plant protein	2302.12	-2.09975	0.4587	-4.57762	4.70292e-06	0.00184486
Solyc01g100460.3	BZIP transcription factor	2113.2	-2.08821	0.520182	-4.01438	5.96035e-05	0.0126927
Solyc07g006140.4	Cytochrome	8734.12	-2.07757	0.40157	-5.17363	2.29593e-07	0.000244462
Solyc10g084080.3	Pentatricopeptide repeat	819.64	-2.07285	0.567005	-3.65578	0.000256399	0.0369877
Solyc02g092460.3	BTB/POZ and TAZ domain-containing protein 4	6526.19	-2.06272	0.53157	-3.88042	0.000104275	0.0189354
Solyc01g080680.4	Sugar transporter ERD6	532.394	-2.0464	0.552172	-3.7061	0.000210474	0.032015
Solyc01g107170.2	Zinc finger protein	5957.67	-2.03966	0.504084	-4.04627	5.20393e-05	0.0118042
Solyc08g029000.3	Lipoxygenase	24933.8	-1.98676	0.543096	-3.6582	0.000253989	0.0368779
Solyc06g068890.1	Unknown protein	289.837	-1.96295	0.485246	-4.04527	5.22635e-05	0.0118042
Solyc01g066520.3	Dihydrolipoamide acetyltransferase component of pyruvate dehydrogenase complex	3837.75	-1.92489	0.529142	-3.63775	0.000275025	0.0377274
Solyc11g073060.3	Zinc finger. C2H2	57.4062	-1.92451	0.41594	-4.62689	3.71196e-06	0.00162744
Solyc10g051020.2	Cytochrome P450	5079.93	-1.90761	0.296715	-6.42909	1.28368e-10	9.56772e-07
Solyc06g063060.3	Dormancy/auxin associated protein	342.244	-1.90659	0.481763	-3.95752	7.57313e-05	0.0151192
Solyc06g007440.4	Non-specific serine/threonine protein kinase	3222.28	-1.88806	0.499633	-3.7789	0.000157522	0.0263879
Solyc03g111140.3	Malate synthase	4077.61	-1.83071	0.397651	-4.60382	4.1482e-06	0.00175055
Solyc10g084070.1	Unknown protein	328.285	-1.81037	0.416483	-4.34681	1.38129e-05	0.00401112
Solyc02g086300.4	Class I glutamine amidotransferase-like superfamily protein	2181.65	-1.77339	0.466152	-3.80433	0.00014219	0.0244566
Solyc04g051690.4	WRKY transcription factor 51	267.419	-1.7547	0.445898	-3.9352	8.3129e-05	0.0161632
Solyc10g007280.4	P-loop containing nucleoside triphosphate hydrolases superfamily protein	2862.16	-1.75381	0.459155	-3.81966	0.000133638	0.0233448
Solyc06g072330.3	Mitochondrial import inner membrane translocase subunit TIM14	1052.12	-1.75317	0.427605	-4.09998	4.13188e-05	0.0101526
Solyc07g005300.1	Unknown protein	745.546	-1.72221	0.482421	-3.56994	0.000357067	0.0455712
Solyc09g089580.4	2-oxoglutarate	3607.34	-1.69915	0.456584	-3.72144	0.000198087	0.0311917
Solyc01g095080.3	1-aminocyclopropane-1-carboxylic acid synthase-2	618.006	-1.69117	0.459557	-3.68001	0.000233228	0.0343091
Solyc06g048820.1	Wound-induced protein 1	8419.75	-1.67418	0.452842	-3.69705	0.000218119	0.0327325
Solyc04g025650.3	FAD/NAD	9635.1	-1.65611	0.345235	-4.79704	1.61025e-06	0.000929144
Solyc05g007060.4	Plant/T7N9-9 protein	4082.42	-1.64421	0.459971	-3.5746	0.00035076	0.0452439
Solyc06g083160.1	DUF506 family protein	85.2602	-1.64213	0.418153	-3.92711	8.59736e-05	0.0164305
Solyc07g049655.1	Benzyl alcohol O-benzoyltransferase	3518.3	-1.62619	0.369514	-4.40089	1.07808e-05	0.00337205
Solyc02g090460.2	Unknown protein	452.193	-1.6136	0.435055	-3.70896	0.000208114	0.0318728
Solyc08g006470.5	Zinc finger protein	7115.47	-1.60879	0.345455	-4.65701	3.20835e-06	0.00143477
Solyc07g049645.1	Benzyl alcohol O-benzoyltransferase	3606.72	-1.60591	0.371226	-4.32595	1.51877e-05	0.00419254
Solyc11g006750.1	F1F0-ATPase inhibitor protein	283.495	-1.59972	0.349289	-4.57993	4.6514e-06	0.00184486
Solyc03g044900.3	Calmodulin-like 41	402.37	-1.50952	0.383907	-3.93201	8.42402e-05	0.016238
Solyc10g007880.4	Cytochrome P450	240.178	-1.50331	0.417276	-3.60267	0.000314964	0.0416722
Solyc06g054150.1	Heat shock protein	432.703	-1.46437	0.295737	-4.95159	7.36081e-07	0.000548626
Solyc11g069180.2	Isovaleryl-CoA dehydrogenase	6385.42	-1.45686	0.384707	-3.78693	0.000152519	0.0258359
Solyc11g069700.2	Elongation factor 1-alpha	15205	-1.3682	0.289846	-4.72045	2.35321e-06	0.00119586
Solyc03g095770.3	WRKY transcription factor 80	1071.49	-1.35601	0.363352	-3.73194	0.000190011	0.0303475
Solyc12g099440.3	Glyoxysomal fatty acid beta-oxidation multifunctional protein MFP-a	22699.9	-1.34701	0.378159	-3.56201	0.000368019	0.0459716
Solyc10g076610.2	lysyl-tRNA synthetase	10816.8	-1.32647	0.282243	-4.69974	2.6049e-06	0.00129435
Solyc10g052880.1	Inactive leucine-rich repeat receptor-like protein kinase	8743.43	-1.27631	0.35216	-3.62424	0.000289816	0.0395139
Solyc05g055870.3	F-box domain. Phloem protein 2-like protein	1401.45	-1.26494	0.340861	-3.71102	0.000206423	0.0318319
Solyc09g015770.3	WRKY transcription factor 81	2014.09	-1.22985	0.299824	-4.10189	4.09795e-05	0.0101526
Solyc08g079060.4	Trehalose 6-phosphate phosphatase	1204.19	-1.22242	0.340469	-3.59039	0.00033018	0.0429234
Solyc03g118810.1	Calcium-binding allergen Ole e 8	846.916	-1.14077	0.295354	-3.86238	0.000112287	0.0199265
Solyc01g099370.3	Calcium-dependent lipid-binding	2913.59	-0.776819	0.213285	-3.64216	0.00027036	0.0374249
Solyc03g121900.1	Bifunctional inhibitor/plant lipid transfer protein/seed storage helical domain containing protein	587.571	0.812986	0.227808	3.56874	0.0003587	0.0455712
Solyc04g016060.1	Protein MIZU-KUSSEI 1	3785.85	0.821965	0.225727	3.64141	0.000271146	0.0374249
Solyc11g069270.2	beta-galactosidase 5	1932.23	0.840817	0.184711	4.55207	5.31201e-06	0.00204787
Solyc10g055810.2	chitinase Z15140	30773.1	0.905404	0.240014	3.7723	0.000161749	0.0265935
Solyc10g050110.1	Leucine-rich repeat family protein	3724.2	0.943397	0.261575	3.6066	0.000310236	0.0415382
Solyc02g065470.1	Pathogenesis-related protein 1	1013.74	1.03399	0.28934	3.57362	0.000352077	0.0452439
Solyc10g055820.3	Chitinase	5504.5	1.06088	0.297545	3.56546	0.000363215	0.0458024
Solyc02g080510.1	Senescence regulator S40	1473.64	1.06481	0.265223	4.01476	5.95057e-05	0.0126927
Solyc07g061790.3	Heme-binding protein 2-like	1027.97	1.08233	0.279183	3.87676	0.000105855	0.0189354
Solyc11g011210.2	Gibberellin-regulated protein 12	3235.56	1.19142	0.32966	3.61408	0.000301414	0.0408462
Solyc04g040120.1	Fatty acid desaturase	168.362	1.19984	0.32945	3.64193	0.0002706	0.0374249
Solyc09g061410.1	CLAVATA3/ESR	730.291	1.29339	0.324684	3.98352	6.79028e-05	0.0141898
Solyc01g028800.3	Pumilio-like protein 11	73.0375	1.34461	0.341278	3.93993	8.15056e-05	0.0159865
Solyc07g006700.1	Pathogenesis-related protein PR-1	630.932	1.35303	0.255371	5.29828	1.16901e-07	0.000130696
Solyc02g079510.3	Peroxidase	1544.47	1.36481	0.364617	3.74314	0.000181737	0.0296616
Solyc08g068160.2	Flavin-containing monooxygenase	427.783	1.43998	0.257805	5.58555	2.32967e-08	4.00703e-05
Solyc09g009760.1	Basic-leucine zipper domain	95.2023	1.45158	0.372523	3.89662	9.75426e-05	0.0182335
Solyc08g061130.3	Transcription factor HY5	2261.59	1.47446	0.346253	4.25834	2.05955e-05	0.00554837
Solyc04g008480.2	Homeodomain-like protein	45.4632	1.62902	0.412704	3.94718	7.90785e-05	0.0156477
Solyc11g021060.2	TOMARPIX proteinase inhibitor	1020.98	1.63728	0.421765	3.88197	0.000103612	0.0189354
Solyc11g011980.3	WD40 repeat	1339.5	1.69876	0.438177	3.87688	0.000105806	0.0189354
Solyc11g072110.2	2-oxoglutarate	549.534	1.72184	0.37869	4.54683	5.446e-06	0.00206394
Solyc11g072120.2	2-oxoglutarate	329.647	1.72933	0.436482	3.96196	7.43362e-05	0.0149744
Solyc06g064510.2	O-methyltransferase	266.656	1.76309	0.373488	4.7206	2.35153e-06	0.00119586
Solyc12g042910.2	DNA photolyase	867.009	1.79895	0.408913	4.39934	1.08581e-05	0.00337205
Solyc09g089740.3	2-oxoglutarate	48.0395	1.86545	0.511316	3.64834	0.000263942	0.0374249
Solyc03g026040.5	Leucine-rich repeat receptor protein kinase	118.442	1.89071	0.425562	4.44284	8.87792e-06	0.00295677
Solyc03g083998.1	Bifunctional inhibitor/lipid-transfer protein/seed storage 2S albumin superfamily protein	448.51	1.94499	0.482258	4.03309	5.50475e-05	0.0122049
Solyc08g016210.3	LOW QUALITY PROTEIN: LRR receptor-like serine/threonine-protein kinase GSO1	91.6454	1.95813	0.436426	4.48674	7.23201e-06	0.00260551
Solyc09g082690.3	superoxide dismutase	7691.82	2.00317	0.403849	4.96019	7.04249e-07	0.000543
Solyc12g049320.3	Nodulation-signaling pathway 1 protein	264.562	2.00698	0.55877	3.59178	0.000328433	0.0429234
Solyc10g083440.3	Glycosyltransferase	136.484	2.26572	0.54864	4.1297	3.63238e-05	0.00944419
Solyc04g014530.1	Ethylene Response Factor C.2	81.7618	2.27424	0.556376	4.08759	4.35875e-05	0.0103378
Solyc05g010180.4	Carotene isomerase	351.08	2.30524	0.527398	4.37097	1.23698e-05	0.00368786
Solyc02g077140.3	Phospholipase A1-II 1	28.5153	2.34709	0.590927	3.97188	7.13081e-05	0.014628
Solyc11g006290.2	3-oxo-5-alpha-steroid 4-dehydrogenase	99.1084	2.38657	0.662057	3.60478	0.000312416	0.041581
Solyc05g009590.3	Aluminum-activated malate transporter 9	582.084	2.39279	0.663259	3.60763	0.000309007	0.0415382
Solyc04g078900.3	ABA 8'-hydroxylase	71.1501	2.41131	0.570318	4.22801	2.35768e-05	0.00620207
Solyc02g069960.4	NAC domain-containing protein	284.904	2.44404	0.431208	5.6679	1.44561e-08	3.45305e-05
Solyc12g057100.2	purine permease 3-like	57.5255	2.50427	0.669457	3.74076	0.000183467	0.029727
Solyc01g107540.5	Plant basic secretory protein	3335.47	2.64745	0.586656	4.51278	6.39822e-06	0.00234532
Solyc07g007750.3	Defensin protein	218.755	2.66812	0.42351	6.30002	2.97609e-10	1.66363e-06
Solyc11g007460.1	Glycosyltransferase	33.7629	3.11039	0.761264	4.08582	4.39218e-05	0.0103378
Solyc02g090600.3	Precursor of CEP10	512.227	3.11346	0.69549	4.47665	7.58241e-06	0.0026491
Solyc06g009430.3	Transcription factor	44.3601	3.21442	0.687379	4.67634	2.92041e-06	0.00136042
Solyc03g083990.1	Bifunctional inhibitor/lipid-transfer protein/seed storage 2S albumin superfamily protein	62.3048	3.26337	0.708849	4.60376	4.14933e-06	0.00175055
Solyc10g078890.2	Peroxidase	85.9155	3.26443	0.669431	4.87643	1.08022e-06	0.0007104
Solyc03g083993.1	Bifunctional inhibitor/lipid-transfer protein/seed storage 2S albumin superfamily protein	73.8386	3.27637	0.700321	4.67838	2.89145e-06	0.00136042
Solyc03g083995.1	Bifunctional inhibitor/lipid-transfer protein/seed storage 2S albumin superfamily protein	61.3476	3.28625	0.700933	4.6884	2.75353e-06	0.00133846
Solyc12g005790.2	Peroxidase	275.652	3.4963	0.760746	4.59588	4.30921e-06	0.00175189
Solyc03g083994.1	Bifunctional inhibitor/lipid-transfer protein/seed storage 2S albumin superfamily protein	72.6141	3.55864	0.798613	4.45602	8.34944e-06	0.00282869
Solyc06g009480.3	R2R3MYB transcription factor 24	86.7386	3.57367	0.63361	5.64018	1.69873e-08	3.45305e-05
Solyc07g042630.4	Terpene cyclase/mutase family member	66.6913	4.49884	1.03727	4.33718	1.44319e-05	0.00403373
Solyc07g008980.3	defensin-like protein 19	1350.71	6.26559	1.68535	3.71767	0.000201066	0.0312211
Solyc01g081250.3	Glutathione S-transferase	5930.22	6.89818	1.5262	4.51986	6.18819e-06	0.00230613

## Sheet: HL infection
Supplementary Table 3 - RNA-seq results for all DEGs from high light infection comparison
GeneID	Annotated	baseMean	log2FoldChange	lfcSE	stat	pvalue	padj
Solyc10g055740.2	lysine histidine transporter-like 8	227.065	-3.31782	0.412212	-8.04883	8.35897e-16	6.26839e-12
Solyc01g097380.2	NAD	156.172	-3.03701	0.645868	-4.70222	2.5735e-06	0.00105265
Solyc10g050690.2	Cupredoxin	27.6132	-2.93393	0.813007	-3.60874	0.000307689	0.0295816
Solyc05g048830.3	MYB transcription factor	15.5136	-2.54045	0.74983	-3.38803	0.000703965	0.0498022
Solyc05g046340.2	Phosphomannomutase	19.8058	-2.5005	0.68802	-3.63434	0.000278694	0.0272599
Solyc04g054450.1	receptor-like protein 12	63.2147	-2.2368	0.614078	-3.64253	0.000269968	0.0267427
Solyc11g006310.2	protein GAMETE EXPRESSED 1	38.9619	-2.10049	0.590247	-3.55867	0.00037274	0.0334085
Solyc05g009580.3	Aluminum-activated malate transporter 9	498.623	-2.00435	0.524999	-3.81781	0.00013464	0.017408
Solyc06g074990.3	putative high affinity nitrate transporter 2	7829.97	-1.97878	0.443148	-4.46527	7.9966e-06	0.00264558
Solyc03g097580.4	Bidirectional sugar transporter SWEET	99.2369	-1.88915	0.446738	-4.22877	2.34969e-05	0.0056235
Solyc07g063210.4	Expansin	68.5361	-1.61499	0.435465	-3.70866	0.000208357	0.0227201
Solyc01g106510.2	F-box domain-containing protein/DUF295 domain-containing protein	696.75	-1.48654	0.384662	-3.86454	0.000111297	0.0162857
Solyc01g008690.3	GDP-mannose transporter	97.2961	-1.45611	0.429265	-3.39211	0.000693561	0.0493767
Solyc08g081350.2	Zinc finger protein CONSTANS-LIKE 3	169.44	-1.36418	0.378452	-3.60464	0.000312588	0.0297979
Solyc02g032860.3	5'-adenylylsulfate reductase 1. chloroplastic	3005.79	-1.35681	0.390785	-3.47202	0.000516555	0.0406327
Solyc11g005830.2	Cysteine desulfurylase	254.002	-1.31613	0.311025	-4.2316	2.32034e-05	0.00561297
Solyc12g006380.2	2-oxoglutarate-dependent dioxygenase	2382.85	-1.30714	0.293471	-4.45407	8.42583e-06	0.00272798
Solyc09g011540.2	Glutathione S-transferase	98.7877	-1.28488	0.372436	-3.44993	0.000560736	0.0429077
Solyc02g076830.1	Cell attachment protein in somatic embryogenesis	3253.57	-1.28263	0.324867	-3.94816	7.87539e-05	0.0132218
Solyc08g062220.3	Glycosyltransferase	1186.82	-1.28145	0.297292	-4.31043	1.62939e-05	0.00431251
Solyc06g075970.5	Para-hydroxybenzoic acid efflux pump subunit AaeB/fusaric acid resistance protein	512.575	-1.27377	0.344975	-3.69235	0.000222192	0.0237774
Solyc05g005460.3	DC1 domain-containing protein	1402.96	-1.27107	0.357466	-3.55577	0.000376875	0.033645
Solyc11g010380.2	Protein DETOXIFICATION	5567.97	-1.21277	0.345377	-3.51144	0.000445688	0.0371357
Solyc08g007250.3	Disease resistance protein	81.6013	-1.14994	0.305547	-3.76355	0.000167521	0.0200369
Solyc08g006470.5	Zinc finger protein	3733.69	-1.13967	0.1913	-5.9575	2.56129e-09	3.38949e-06
Solyc03g063030.4	Amino acid transporter	685.862	-1.10672	0.283079	-3.90958	9.24562e-05	0.0144444
Solyc09g011630.3	Glutation-S-transferase	26229.8	-1.09514	0.222345	-4.92541	8.41816e-07	0.000420852
Solyc05g005050.3	Cysteine-rich receptor-like protein kinase 3	409.416	-1.05123	0.29141	-3.60739	0.000309287	0.0296086
Solyc03g119230.1	Protein kinase-like domain-containing protein	443.682	-1.03798	0.264286	-3.9275	8.58329e-05	0.0137658
Solyc01g058720.4	Calcium-binding EF-hand	1889.32	-1.02789	0.236974	-4.33754	1.44086e-05	0.00385895
Solyc04g079910.5	Calcium uniporter protein 4. mitochondrial	557.385	-1.01891	0.298212	-3.41672	0.000633797	0.046903
Solyc03g115920.3	RBR-type E3 ubiquitin transferase	2585.56	-1.01499	0.290828	-3.49001	0.000483001	0.0389465
Solyc06g036130.4	Protein DETOXIFICATION	398.702	-0.986287	0.285741	-3.45169	0.000557096	0.0429077
Solyc04g007070.3	Disease resistance protein	4212.13	-0.980395	0.220942	-4.43734	9.10788e-06	0.00288591
Solyc05g012890.1	Late blight resistance protein R1-A	630.269	-0.926029	0.228477	-4.05306	5.05522e-05	0.00968931
Solyc09g010995.1	Laccase	293.885	-0.882895	0.210627	-4.19176	2.76802e-05	0.00622722
Solyc10g084860.1	Lectin receptor kinase	301.692	-0.882702	0.214347	-4.1181	3.82003e-05	0.00774228
Solyc02g091535.1	mRNA. clone: RTFL01-48-C04	779.151	-0.879133	0.231311	-3.80066	0.000144311	0.0183421
Solyc03g114950.2	ABC transporter B family member 27	16855.5	-0.876252	0.208957	-4.19346	2.74735e-05	0.00622722
Solyc07g043320.3	myosin heavy chain%2C embryonic smooth protein	17721	-0.818317	0.15991	-5.11735	3.09862e-07	0.000196632
Solyc04g007650.4	1-phosphatidylinositol-3-phosphate 5-kinase-like protein	753.166	-0.787337	0.228683	-3.44291	0.000575483	0.043612
Solyc01g086650.3	Uroporphyrinogen-III C-methyltransferase	10117.7	-0.787038	0.159219	-4.94313	7.6878e-07	0.000411792
Solyc05g010120.4	Phospholipid-transporting ATPase	4061.45	-0.785243	0.209698	-3.74464	0.000180654	0.0208419
Solyc03g113350.3	Zinc finger protein	8023.32	-0.708235	0.181287	-3.9067	9.35661e-05	0.0145169
Solyc05g052275.1	Unknown protein	427.605	-0.704862	0.183705	-3.83692	0.000124589	0.0165394
Solyc03g031620.3	5'-adenylylsulfate reductase 1. chloroplastic	2327.49	-0.686995	0.193857	-3.54382	0.000394373	0.0346571
Solyc11g010210.1	WEB family protein At4g27595. chloroplastic-like	1500.99	-0.675975	0.191838	-3.52368	0.000425605	0.0359956
Solyc07g043150.1	Glycosyltransferase	2702.78	-0.670677	0.195525	-3.43013	0.000603294	0.0451452
Solyc02g072150.3	Trehalose-6-phosphate synthase	1856.81	-0.590329	0.166985	-3.53522	0.00040743	0.0352821
Solyc04g082570.3	RING-type E3 ubiquitin transferase	2876.26	-0.578192	0.148879	-3.88364	0.000102906	0.0154338
Solyc06g068950.4	Phosphoethanolamine N-methyltransferase	10219.6	-0.562191	0.158897	-3.53807	0.000403058	0.0351457
Solyc01g086800.4	Histone H3	1096.23	0.582558	0.171411	3.39859	0.000677333	0.0488414
Solyc12g057160.1	Unknown protein	2251.41	0.586059	0.152126	3.85245	0.00011694	0.0163404
Solyc09g015080.3	Patellin-6	2012.43	0.617448	0.172843	3.5723	0.000353862	0.0321001
Solyc12g042010.1	transcription factor IBH1-like	490.293	0.631484	0.174357	3.62178	0.000292579	0.0284941
Solyc08g014120.3	ethylene responssive protein 33	9424.99	0.673905	0.19829	3.39858	0.000677358	0.0488414
Solyc09g010210.3	endo-1.4-beta-glucanase precursor	1823.93	0.684599	0.170543	4.01423	5.96396e-05	0.0109082
Solyc06g084430.4	Histone H2A	481.551	0.708549	0.190938	3.71088	0.00020654	0.0227201
Solyc08g076840.3	RNA-binding protein	602.654	0.717833	0.188457	3.80899	0.000139533	0.0178356
Solyc03g121720.2	Glyoxylate reductase 2	701.637	0.732428	0.174404	4.19961	2.67378e-05	0.00622722
Solyc05g005760.4	NHL domain-containing protein	1261.88	0.733288	0.212517	3.45048	0.000559581	0.0429077
Solyc05g009950.3	Cytochrome b561	620.898	0.74622	0.211992	3.52004	0.000431478	0.03622
Solyc12g087870.2	purine permease 3-like	751.927	0.753656	0.205144	3.6738	0.000238974	0.0248046
Solyc10g055770.2	Major facilitator superfamily	459.096	0.759119	0.179095	4.23863	2.24887e-05	0.00555966
Solyc12g014140.3	SlTCP3	727.139	0.762024	0.223674	3.40685	0.000657165	0.0481571
Solyc01g005010.5	protein XRI1-like	1160.75	0.762073	0.224532	3.39405	0.000688678	0.0493413
Solyc01g096040.5	Eukaryotic aspartyl protease family protein	3334.73	0.769423	0.198802	3.8703	0.0001087	0.0161949
Solyc09g056340.3	Ras-related protein RABA5b	1031.3	0.771889	0.220027	3.50815	0.000451235	0.0373215
Solyc02g092930.1	R2R3MYB transcription factor 44	3458.88	0.775794	0.228704	3.39213	0.000693511	0.0493767
Solyc00g500362.1	Ribosomal protein L5	694.905	0.781151	0.223169	3.50026	0.000464799	0.0380239
Solyc02g090360.3	L-ascorbate oxidase-like protein	3576.81	0.799473	0.218805	3.65382	0.000258366	0.0261204
Solyc01g065510.3	leucine-rich repeat extensin-like protein 6	766.845	0.804491	0.205167	3.92115	8.81288e-05	0.0139622
Solyc09g014520.3	Chlorophyll a-b binding protein. chloroplastic	1748.37	0.807112	0.203986	3.95671	7.5989e-05	0.0128536
Solyc10g080470.1	hypothetical protein	1093.46	0.809947	0.234027	3.46092	0.000538333	0.0417616
Solyc07g054560.1	hypothetical protein	453.54	0.812638	0.217943	3.72867	0.000192495	0.0218954
Solyc07g056000.2	Xyloglucan endotransglucosylase/hydrolase	2131.5	0.81271	0.221223	3.67372	0.000239045	0.0248046
Solyc04g056310.3	MYB transcription factor	601.035	0.818208	0.212906	3.84305	0.000121517	0.0164685
Solyc04g077490.3	AP2-like ethylene-responsive transcription factor ANT	2518.23	0.818324	0.195828	4.17879	2.93066e-05	0.00652782
Solyc09g091430.5	Pectate lyase	1302.5	0.850722	0.220536	3.85752	0.000114544	0.0163404
Solyc09g059550.1	acidic leucine-rich nuclear phosphoprotein 32 family B protein	197.949	0.855143	0.226842	3.76977	0.0001634	0.0199783
Solyc05g054780.3	Dirigent protein	4331.36	0.865429	0.165245	5.23724	1.62998e-07	0.000126447
Solyc06g051800.3	expansin 1	1116.38	0.867179	0.23737	3.65328	0.000258916	0.0261204
Solyc06g074190.3	Plant/F24K9-26 protein	171.105	0.875614	0.245481	3.56694	0.000361176	0.0325015
Solyc01g104190.2	maternal effect embryo arrest 9	669.259	0.888447	0.247433	3.59065	0.000329849	0.0310486
Solyc08g077060.3	Zinc finger. LSD1-type	2101.81	0.891615	0.256564	3.47522	0.000510441	0.0402926
Solyc06g054240.3	5'-nucleotidase SurE	719.86	0.905771	0.250568	3.61487	0.000300503	0.0291397
Solyc06g030470.4	UPSTREAM OF FLC protein	1323.94	0.909657	0.228322	3.9841	6.77355e-05	0.0118128
Solyc10g076180.1	ovate family protein 20	2873.04	0.909688	0.228952	3.97328	7.08899e-05	0.0121741
Solyc10g079600.2	Two-component response regulator ARR9	3692.5	0.909815	0.232651	3.91065	9.20485e-05	0.0144444
Solyc07g006860.3	Xyloglucan endotransglucosylase/hydrolase	322.575	0.91102	0.263494	3.45746	0.000545291	0.0421561
Solyc05g008370.3	Ribose 5-phosphate isomerase A	703.087	0.911223	0.236054	3.86023	0.000113279	0.0163361
Solyc03g098240.3	glutamate decarboxylase	344.662	0.94605	0.225043	4.20387	2.62389e-05	0.00621366
Solyc03g120640.3	Photosystem I reaction center subunit VI. chloroplastic	1306.59	0.946983	0.271818	3.48388	0.0004942	0.0392863
Solyc08g080630.4	Ethylene-responsive proteinase inhibitor 1	11631.8	0.955237	0.267073	3.57669	0.000347974	0.0318227
Solyc09g097850.1	Cysteine proteinase inhibitor	3538.75	0.959117	0.23415	4.09616	4.20068e-05	0.00836307
Solyc10g080370.1	Unknown protein	6540.04	0.961815	0.262201	3.66824	0.000244226	0.0250267
Solyc01g067510.3	receptor-like protein kinase FERONIA	374.408	0.966221	0.26483	3.64846	0.000263818	0.0263783
Solyc09g009670.3	Solute carrier family 35 protein	416.014	0.967739	0.284387	3.4029	0.000666752	0.048701
Solyc04g015540.1	fission regulator-like protein	147.34	0.975472	0.286157	3.40887	0.000652327	0.0479588
Solyc07g045010.3	Aspartyl/glutamyl-tRNA	815.853	0.981249	0.275082	3.56712	0.000360932	0.0325015
Solyc06g074070.3	receptor-like kinase TMK3	566.848	0.985001	0.287192	3.42976	0.000604111	0.0451452
Solyc08g066670.3	Exostosin-like	182.986	0.985426	0.266975	3.69107	0.000223309	0.0237774
Solyc09g098030.4	Geraniol 8-hydroxylase	2161.04	0.986152	0.274996	3.58606	0.00033571	0.0312085
Solyc10g077120.3	Photosystem II core complex proteins psbY. chloroplastic	1545.05	0.993756	0.276091	3.59937	0.000318986	0.0302795
Solyc08g074683.1	Polyphenol oxidase	2139.71	0.994609	0.258132	3.8531	0.000116632	0.0163404
Solyc05g055680.5	transmembrane protein Chr5:14484791-14485342 REVERSE LENGTH 183 201606	729.966	0.997248	0.284651	3.5034	0.000459359	0.037716
Solyc09g063130.3	Photosystem I reaction center subunit IV	1668.73	1.00858	0.281242	3.58617	0.000335572	0.0312085
Solyc05g009180.1	Zinc finger protein 8	630.971	1.00957	0.268822	3.75553	0.000172972	0.0203354
Solyc01g094460.3	AT-hook motif nuclear-localized protein 9-like	208.269	1.01492	0.255347	3.97469	7.04721e-05	0.0121741
Solyc09g091000.5	Pathogenesis-related protein STH-2	1883.9	1.0273	0.170521	6.02444	1.69692e-09	2.54505e-06
Solyc03g117070.1	Zinc finger protein 4	999.357	1.02787	0.26677	3.85301	0.000116675	0.0163404
Solyc01g094240.3	NAD	120.452	1.03233	0.275182	3.75146	0.000175807	0.0203873
Solyc12g006270.2	Aspartyl/glutamyl-tRNA	269.485	1.03428	0.304269	3.39921	0.000675811	0.0488414
Solyc03g114970.3	Protein SPIRAL1	2671.73	1.03479	0.268039	3.86059	0.000113112	0.0163361
Solyc05g007830.3	expansin12	1331.61	1.04027	0.285669	3.64152	0.000271028	0.0267427
Solyc05g015880.3	protein LAZY 1-like	355.269	1.04098	0.29664	3.50925	0.000449371	0.0373044
Solyc04g055050.1	VQ motif-containing protein	595.683	1.04381	0.259134	4.02808	5.62337e-05	0.0103696
Solyc02g085760.2	Rhomboid domain-containing protein	1179.44	1.05526	0.300298	3.51406	0.00044131	0.0369076
Solyc02g068877.2	Protein EXORDIUM-like 7	534.94	1.05688	0.245988	4.29647	1.73539e-05	0.00453965
Solyc03g111690.4	Pectate lyase	3098.24	1.05772	0.254174	4.1614	3.16305e-05	0.00684222
Solyc06g071180.3	Dynein light chain	323.659	1.06031	0.311763	3.40102	0.000671347	0.0488414
Solyc03g118190.4	Ethylene-responsive transcription factor	223.803	1.06286	0.281283	3.77859	0.000157716	0.0193887
Solyc04g074430.3	Protein EXORDIUM-like 1	949.426	1.0642	0.282955	3.76102	0.000169223	0.0200369
Solyc01g107730.3	D-type cyclin-2	1819.73	1.06703	0.241873	4.41152	1.02646e-05	0.00307896
Solyc05g052560.1	Unknown protein	1334.72	1.06872	0.254554	4.19842	2.68788e-05	0.00622722
Solyc07g042390.3	Plant invertase/pectin methylesterase inhibitor superfamily protein	153.131	1.07939	0.277526	3.88934	0.000100516	0.0151766
Solyc08g078210.3	Nudix hydrolase 8	667.217	1.09166	0.318371	3.4289	0.000606029	0.0451452
Solyc03g080150.3	Peroxidase	2170.29	1.10117	0.211151	5.21507	1.83752e-07	0.000133351
Solyc03g113090.3	microtubule-associated futsch-like protein	722.331	1.10124	0.21352	5.15758	2.50168e-07	0.000175876
Solyc01g066430.3	RING-H2 finger protein ATL2-like	2021.3	1.10552	0.291677	3.79022	0.000150511	0.0188256
Solyc10g007690.3	Chlorophyll a-b binding protein. chloroplastic	235.653	1.10917	0.321912	3.44557	0.000569851	0.0434574
Solyc04g079050.3	UDP-glycosyltransferase 79B2	578.117	1.11128	0.299476	3.71075	0.000206642	0.0227201
Solyc07g041770.1	Putative membrane lipoprotein	407.803	1.11323	0.250024	4.45249	8.48819e-06	0.00272798
Solyc04g005070.3	Major facilitator superfamily protein	364.245	1.13009	0.248431	4.54893	5.39199e-06	0.00192545
Solyc08g076060.3	Lectin protein kinase family protein	425.436	1.13284	0.246452	4.59661	4.29412e-06	0.00161008
Solyc01g008790.4	Non-specific phospholipase C6	222.372	1.13477	0.294983	3.8469	0.000119622	0.0163828
Solyc11g072110.2	2-oxoglutarate	651.737	1.14051	0.318534	3.58051	0.000342929	0.0316183
Solyc05g032620.1	Unknown protein	170.679	1.15214	0.265203	4.34437	1.39674e-05	0.00378583
Solyc10g084340.2	AP2-like ethylene-responsive transcription factor	115.518	1.1551	0.307024	3.76224	0.000168395	0.0200369
Solyc08g080650.3	PATHOGENESIS RELATED PROTEIN P23	12506.7	1.15554	0.288692	4.00267	6.26309e-05	0.0112721
Solyc03g120840.3	Ethylene-responsive transcription factor TINY	201.96	1.15867	0.279348	4.14776	3.35751e-05	0.00712584
Solyc07g065530.1	flocculation protein FLO11	958.408	1.17078	0.331655	3.53011	0.00041539	0.035668
Solyc08g078640.4	Pectinesterase	99.9548	1.18137	0.290597	4.06531	4.79687e-05	0.00938393
Solyc07g062060.3	Peptide methionine sulfoxide reductase MsrB	271.392	1.18328	0.339405	3.48633	0.000489689	0.039166
Solyc12g017240.2	xyloglucan endo-transglycosylase B1	230.878	1.18474	0.296385	3.99728	6.40739e-05	0.0114402
Solyc02g084640.4	Aldehyde dehydrogenase	243.532	1.19438	0.348868	3.4236	0.000617982	0.0458836
Solyc07g007240.3	Metallocarboxypeptidase inhibitor	9338.28	1.19533	0.238904	5.00338	5.63327e-07	0.000309102
Solyc03g115200.3	Carbohydrate-binding X8 domain superfamily protein	1225.45	1.19946	0.291997	4.10778	3.99482e-05	0.00802424
Solyc11g073130.2	Very-long-chain	836.561	1.19982	0.327637	3.66205	0.000250208	0.0254703
Solyc08g076850.3	Tetraspanin family protein	309.99	1.20344	0.260634	4.61733	3.88705e-06	0.00148215
Solyc08g079235.2	Plant invertase/pectin methylesterase inhibitor superfamily protein	2987.1	1.21518	0.312338	3.89061	9.99927e-05	0.0151766
Solyc04g014730.4	Fumarylacetoacetase	1035.18	1.22012	0.339088	3.59822	0.000320398	0.0302857
Solyc03g006700.3	Peroxidase	13519.6	1.22321	0.267925	4.5655	4.98294e-06	0.00180808
Solyc02g084790.3	Peroxidase	12780	1.23837	0.253972	4.876	1.08259e-06	0.000507397
Solyc02g079950.3	photosystem II oxygen-evolving complex protein 3	934.703	1.25807	0.360021	3.49444	0.000475059	0.0385827
Solyc12g088300.2	hypothetical protein	216.613	1.26102	0.288949	4.36417	1.27604e-05	0.00354409
Solyc03g121010.4	Unknown protein	475.719	1.26714	0.32001	3.95968	7.50503e-05	0.012791
Solyc01g079660.2	Cotton fiber protein	194.487	1.27211	0.318977	3.98809	6.66075e-05	0.0117068
Solyc05g052550.1	Zinc finger CCCH domain-containing protein 47	1733.09	1.27448	0.324578	3.92656	8.61685e-05	0.0137658
Solyc09g008510.1	Glycosyltransferase	107.669	1.27841	0.32539	3.92886	8.53504e-05	0.0137658
Solyc05g056050.3	Chlorophyll a-b binding protein. chloroplastic	166.765	1.27866	0.339333	3.76816	0.000164453	0.0199878
Solyc07g007750.3	Defensin protein	495.706	1.28521	0.34539	3.72104	0.000198401	0.0222061
Solyc07g052990.1	Unknown protein	178.516	1.28727	0.37495	3.43318	0.000596545	0.044971
Solyc09g091200.3	Serinc-domain containing serine and sphingolipid biosynthesis protein	331.483	1.28921	0.309446	4.16618	3.09753e-05	0.00680875
Solyc03g005760.1	Chlorophyll a-b binding protein. chloroplastic	10168.2	1.31622	0.26697	4.93024	8.21306e-07	0.00041993
Solyc09g005410.3	Kirola	489.024	1.32078	0.346086	3.81635	0.000135442	0.0174116
Solyc09g061410.1	CLAVATA3/ESR	1434.82	1.3312	0.302374	4.4025	1.07009e-05	0.00316762
Solyc10g055820.3	Chitinase	6835.57	1.33489	0.321217	4.15572	3.24265e-05	0.00694762
Solyc06g083900.3	R2R3MYB transcription factor 13	164.614	1.33799	0.360658	3.70984	0.00020739	0.0227201
Solyc11g011210.2	Gibberellin-regulated protein 12	9815.74	1.33975	0.347977	3.85013	0.000118056	0.0163596
Solyc11g066950.2	Stress responsive A/B barrel domain-containing protein	751.992	1.34006	0.367844	3.643	0.000269478	0.0267427
Solyc07g062115.1	Unknown protein	162.429	1.34075	0.323822	4.14039	3.46715e-05	0.00728975
Solyc01g104400.3	Basic blue protein	4496.59	1.34645	0.323299	4.16472	3.11731e-05	0.00680875
Solyc03g034370.1	Unknown protein	8075.51	1.351	0.370131	3.65005	0.00026219	0.0263326
Solyc12g005700.2	DUF1218 domain-containing protein	869.824	1.35141	0.322267	4.19346	2.74733e-05	0.00622722
Solyc08g068160.2	Flavin-containing monooxygenase	452.75	1.35238	0.319395	4.2342	2.29367e-05	0.00560878
Solyc03g005770.4	Chlorophyll a-b binding protein. chloroplastic	2043.29	1.35698	0.365979	3.70782	0.000209052	0.0227201
Solyc05g008840.2	RING/U-box superfamily protein	81.6709	1.36021	0.392673	3.46397	0.000532256	0.041577
Solyc02g062890.3	polyol monosaccharide transporter 5	724.956	1.37028	0.373606	3.6677	0.000244738	0.0250267
Solyc01g095360.2	Calcium-dependent lipid-binding	170.223	1.37766	0.311829	4.41802	9.96088e-06	0.00302824
Solyc04g063210.3	Caffeoyl-CoA O-methyltransferase	489.292	1.38194	0.269659	5.12479	2.97875e-07	0.000196632
Solyc09g059240.3	Cytochrome P450	91.2781	1.3899	0.394619	3.52212	0.000428107	0.0360716
Solyc02g079510.3	Peroxidase	1310.84	1.39706	0.403656	3.461	0.000538166	0.0417616
Solyc04g071070.2	Unknown protein	59160.2	1.4081	0.364401	3.86414	0.000111481	0.0162857
Solyc03g121100.4	acid phosphatase 1-like	331.242	1.41722	0.404423	3.50431	0.000457798	0.037716
Solyc12g087810.3	K-box region and MADS-box transcription factor family protein	218.232	1.41903	0.364221	3.89608	9.77608e-05	0.0150639
Solyc04g009960.3	Threonine aldolase	184.823	1.42791	0.415977	3.43266	0.000597695	0.044971
Solyc11g010410.2	2-oxoglutarate	920.042	1.46094	0.431169	3.38833	0.000703194	0.0498022
Solyc08g014350.1	transmembrane protein	214.153	1.46812	0.392818	3.7374	0.000185936	0.0213419
Solyc01g081600.3	Non-specific lipid-transfer protein	6606.76	1.47489	0.383173	3.84914	0.000118532	0.0163596
Solyc04g008830.1	Leucine-rich repeat receptor-like protein kinase	349.38	1.47798	0.329973	4.47909	7.49621e-06	0.00256952
Solyc12g056200.2	DUF604 domain-containing protein	75.3819	1.49778	0.40374	3.70977	0.000207452	0.0227201
Solyc04g078470.3	D-type cyclin-3	635.637	1.50715	0.294685	5.11445	3.14654e-07	0.000196632
Solyc11g045530.3	LOB domain-containing protein	788.989	1.51875	0.407447	3.72749	0.0001934	0.0218954
Solyc08g067030.3	DUF642 domain-containing protein	960.081	1.52032	0.394387	3.8549	0.000115775	0.0163404
Solyc10g006700.1	Calcium-binding protein PBP1	1067.46	1.52266	0.431696	3.52715	0.000420051	0.035795
Solyc02g093500.4	Gdsl esterase/lipase	55.9067	1.53035	0.423627	3.6125	0.000303261	0.029281
Solyc05g007300.3	HVA22-like protein	582.698	1.53228	0.312875	4.89742	9.71031e-07	0.000464793
Solyc03g093560.1	ethylene response factor C.6	2207.02	1.53523	0.449803	3.41311	0.000642263	0.0473737
Solyc06g059850.2	2-oxoisovalerate dehydrogenase subunit alpha 2. mitochondrial	436.372	1.53715	0.440994	3.48565	0.000490946	0.039166
Solyc10g074540.1	Protein EXORDIUM-like 3	432.223	1.5407	0.213512	7.216	5.35402e-13	2.00749e-09
Solyc02g032910.3	glycine rich protein precursor	62.0738	1.54095	0.444735	3.46487	0.000530491	0.041577
Solyc04g078195.1	Gibberellin-regulated protein	290.375	1.54451	0.417889	3.69599	0.00021903	0.0236899
Solyc06g064510.2	O-methyltransferase	309.688	1.54516	0.308292	5.01199	5.3871e-07	0.000302984
Solyc12g094620.3	catalase	50251.5	1.55513	0.314936	4.93793	7.89563e-07	0.000413088
Solyc12g011300.2	Glutathione S-transferase	3415.2	1.55719	0.446716	3.48586	0.00049056	0.039166
Solyc08g066360.3	Malic enzyme	49.3546	1.57288	0.439601	3.57798	0.000346256	0.0317948
Solyc06g066640.3	Photosystem I reaction center subunit VI. chloroplastic	136.785	1.57294	0.355286	4.42726	9.54365e-06	0.00298199
Solyc01g106460.4	bHLH transcription factor 007	391.023	1.57501	0.440852	3.57266	0.000353372	0.0321001
Solyc02g082930.3	acidic extracellular 27 kD chitinase	251.506	1.57993	0.312047	5.06312	4.1246e-07	0.000250787
Solyc06g062430.3	Inositol oxygenase	173.249	1.59802	0.395322	4.04233	5.29236e-05	0.00983986
Solyc09g025280.1	protein LIGHT-DEPENDENT SHORT HYPOCOTYLS 3-like	113.675	1.6005	0.423028	3.78344	0.000154674	0.0191912
Solyc06g065820.3	Ethylene Response Factor H.1	2206.01	1.60057	0.333548	4.79862	1.59765e-06	0.000718847
Solyc10g006660.3	Calcium-binding protein PBP1	1022.82	1.60561	0.400944	4.00459	6.21252e-05	0.0112712
Solyc01g104320.4	Plastid-lipid associated protein PAP / fibrillin family protein	68.1844	1.6058	0.452042	3.55233	0.000381832	0.0338192
Solyc03g019690.1	Serine protease inhibitor 1	2606.99	1.61607	0.26799	6.03035	1.6361e-09	2.54505e-06
Solyc04g007790.3	Sn-1 protein	2755.4	1.61673	0.399014	4.05182	5.08218e-05	0.00968931
Solyc10g017510.3	Cytochrome	9838.83	1.63282	0.426415	3.82919	0.000128564	0.0168157
Solyc11g012980.1	Ethylene-responsive transcription factor	493.623	1.64641	0.288168	5.71337	1.10759e-08	1.24588e-05
Solyc06g074030.1	Polynucleotidyl transferase. ribonuclease H-like superfamily protein	1594.45	1.69612	0.441032	3.84581	0.000120157	0.0163828
Solyc01g098720.3	Basic helix-loop-helix	160.326	1.7007	0.486546	3.49546	0.000473244	0.0385746
Solyc03g098740.1	Biotic cell death-associated protein	385.7	1.71953	0.465551	3.69355	0.000221147	0.0237774
Solyc10g009380.3	DUF688 domain-containing protein	554.053	1.73418	0.312619	5.54726	2.90187e-08	2.72014e-05
Solyc10g045240.2	Beta-glucosidase	3369.45	1.74999	0.475412	3.681	0.000232323	0.0245378
Solyc09g007150.3	Glutathione S-transferase	160.402	1.75433	0.38259	4.58539	4.53132e-06	0.00167117
Solyc12g011200.3	WRKY transcription factor 28	208.604	1.75607	0.347933	5.04716	4.48432e-07	0.000265484
Solyc01g094080.4	Cytochrome P450	152.304	1.75803	0.372619	4.71804	2.38129e-06	0.000992071
Solyc09g005400.3	MLP-like protein 43	8783.92	1.76347	0.393816	4.47789	7.53827e-06	0.00256952
Solyc02g021350.4	NAP1-related protein 1	51.7788	1.76517	0.427725	4.12688	3.67719e-05	0.00765979
Solyc06g048700.1	Unknown protein	158.706	1.78987	0.407047	4.3972	1.09657e-05	0.0031889
Solyc05g055020.4	Protein LIGHT-DEPENDENT SHORT HYPOCOTYLS 5	289.394	1.80697	0.281376	6.4219	1.34583e-10	3.36412e-07
Solyc04g077250.4	Branched-chain-amino-acid aminotransferase	522.885	1.8101	0.221185	8.18364	2.75385e-16	3.09767e-12
Solyc07g150149.1	Cytochrome	233.97	1.81612	0.483741	3.75432	0.000173816	0.0203354
Solyc02g089210.4	MADS box transcription factor	215.762	1.82137	0.523193	3.48125	0.00049907	0.0395338
Solyc08g065420.3	bell-like homeodomain protein 4	148.797	1.83949	0.406183	4.52873	5.93401e-06	0.0020859
Solyc04g074440.1	Protein EXORDIUM-like 1	522.152	1.86484	0.474137	3.93313	8.38482e-05	0.0137658
Solyc12g087830.2	MADS-box transcription factor	699.007	1.87225	0.497452	3.76367	0.000167438	0.0200369
Solyc05g012280.3	wall-associated receptor kinase-like 1	275.534	1.93918	0.323941	5.98621	2.14789e-09	3.02007e-06
Solyc03g113910.3	Gibberellin-regulated protein 14	994.426	1.95632	0.509346	3.84084	0.000122614	0.0165176
Solyc02g065570.1	DVL1	64.8722	1.96226	0.447916	4.38087	1.18205e-05	0.00336614
Solyc12g042980.2	2-oxoglutarate	1348.07	1.97556	0.559909	3.52837	0.000418131	0.0357669
Solyc10g007510.2	Carbohydrate-binding X8 domain superfamily protein	82.7033	1.99457	0.5058	3.94339	8.03367e-05	0.0132892
Solyc02g079500.4	Peroxidase	6561.75	2.00544	0.25875	7.7505	9.15306e-15	4.11833e-11
Solyc04g007760.3	Sn-1 protein	22884.2	2.0226	0.412856	4.89905	9.62993e-07	0.000464793
Solyc12g008900.2	cytokinin oxidase6	118.725	2.03717	0.55979	3.63918	0.000273512	0.0268699
Solyc10g008000.1	Protein LIGHT-DEPENDENT SHORT HYPOCOTYLS 6	288.404	2.10273	0.517198	4.06563	4.79025e-05	0.00938393
Solyc04g072280.3	Laccase	65.9393	2.10669	0.551182	3.82212	0.000132308	0.0172054
Solyc11g021060.2	TOMARPIX proteinase inhibitor	2678.27	2.10958	0.511831	4.12163	3.76206e-05	0.00774228
Solyc07g063600.3	Chlorophyll a-b binding protein. chloroplastic	243.883	2.11778	0.479178	4.41961	9.88796e-06	0.00302824
Solyc12g042730.1	VQ motif-containing protein	35.0196	2.13123	0.619043	3.44279	0.000575755	0.043612
Solyc10g080920.2	Protein RADIALIS-like 2	211.067	2.19395	0.619838	3.53955	0.000400817	0.0350863
Solyc10g080620.1	Unknown protein	49.1027	2.20574	0.566498	3.89363	9.87542e-05	0.0151134
Solyc07g051950.3	S-type anion channel SLAH1	63.6436	2.24831	0.626699	3.58753	0.000333822	0.0312085
Solyc06g009190.5	Pectinesterase	251.62	2.27196	0.469175	4.84246	1.28239e-06	0.000588774
Solyc10g007960.1	cytochrome P450 CYP74C3	292.846	2.29654	0.598254	3.83874	0.000123669	0.0165394
Solyc01g109010.3	phox domain-containing protein	49.305	2.31778	0.653325	3.54767	0.000388658	0.0342888
Solyc03g093540.1	Ethylene-responsive transcription factor 5	206.091	2.31954	0.617983	3.75339	0.000174456	0.0203354
Solyc03g093550.1	Ethylene-responsive transcription factor 5	457.364	2.32069	0.488679	4.7489	2.04523e-06	0.000902189
Solyc03g083996.1	Bifunctional inhibitor/lipid-transfer protein/seed storage 2S albumin superfamily protein	7526.41	2.33089	0.340332	6.84887	7.4434e-12	2.3922e-08
Solyc02g091180.1	DUF4228 domain-containing protein	657.799	2.35434	0.508688	4.62826	3.68752e-06	0.00143031
Solyc03g150111.1	Unknown protein	29.324	2.39493	0.633158	3.78251	0.000155256	0.0191912
Solyc12g040860.2	glucan endo-1.3-beta-glucosidase 12-like	717.153	2.4023	0.385745	6.22767	4.7342e-10	8.87543e-07
Solyc11g065520.1	Ribonuclease H	42.1485	2.42262	0.676434	3.58146	0.000341677	0.0316183
Solyc08g076250.3	Cytochrome	38.6565	2.43486	0.599982	4.05823	4.94465e-05	0.00958963
Solyc08g083210.3	endo-1.4-beta-glucanase	463.257	2.46824	0.580485	4.25204	2.11834e-05	0.00535465
Solyc01g087580.4	hypothetical protein Chr3:21262028-21262318 FORWARD LENGTH 96 201606	161.827	2.48203	0.62196	3.99065	6.58919e-05	0.0116722
Solyc02g088100.3	expansin precursor 5	1651.09	2.48207	0.46374	5.35228	8.68528e-08	7.23677e-05
Solyc12g088640.2	Carbohydrate esterase. putative	170.351	2.56335	0.662596	3.86865	0.00010944	0.0161979
Solyc12g042390.1	Werner Syndrome-like exonuclease	30.4867	2.63144	0.670214	3.92626	8.62771e-05	0.0137658
Solyc01g102740.3	NAC domain	153.567	2.63325	0.651086	4.0444	5.24565e-05	0.00983986
Solyc12g094610.3	RING-type E3 ubiquitin transferase	20.2203	2.64683	0.749298	3.53241	0.000411793	0.0354947
Solyc06g009480.3	R2R3MYB transcription factor 24	222.872	2.67755	0.570279	4.69515	2.66407e-06	0.00107024
Solyc08g077100.3	RING/U-box superfamily protein	68.5579	2.71063	0.53921	5.02705	4.98091e-07	0.000287322
Solyc10g085230.2	ripening-related mRNA 1b	22.1971	2.72597	0.624177	4.3673	1.25792e-05	0.00353744
Solyc10g075090.3	Non-specific lipid-transfer protein	94.8817	2.73274	0.768934	3.55393	0.000379517	0.033747
Solyc10g075103.1	Non-specific lipid-transfer protein	107.184	2.78189	0.746831	3.72493	0.000195371	0.0219763
Solyc02g086310.2	lipid-transfer protein 7k-LTP precursor	226.657	2.85406	0.462212	6.1748	6.62472e-10	1.14643e-06
Solyc06g009430.3	Transcription factor	108.686	2.8714	0.669511	4.2888	1.79643e-05	0.00464532
Solyc04g005370.2	Cytochrome P450	37.5164	2.99289	0.881244	3.39621	0.000683249	0.0491088
Solyc04g016470.4	LEQA L.esculentum TomQ'a beta	36.2235	3.04383	0.580682	5.24182	1.58997e-07	0.000126447
Solyc02g091920.3	xyloglucan endotransglucosylase-hydrolase 7	16.5104	3.10868	0.846517	3.67232	0.000240361	0.0248046
Solyc05g055080.2	Unknown protein	70.3799	3.33476	0.845379	3.9447	7.99009e-05	0.0132892
Solyc03g020080.4	Proteinase inhibitor type-2	32.892	3.37232	0.87909	3.83614	0.000124981	0.0165394
Solyc01g108940.3	Phox domain-containing protein	96.3419	3.42921	0.626947	5.4697	4.508e-08	3.90063e-05
Solyc07g052700.3	MADS-box transcription factor	154.859	3.43617	0.781764	4.39541	1.10563e-05	0.0031889
Solyc03g020050.3	VIROID-INDUCIBLE PROTEINASE INHIBITOR II	691.947	3.55747	0.246373	14.4393	2.92602e-47	6.58266e-43
Solyc08g067990.3	Subtilisin-like protease	13.7825	3.65626	0.990799	3.69021	0.000224066	0.0237774
Solyc10g078890.2	Peroxidase	740.754	3.68747	0.584273	6.31121	2.76866e-10	5.66242e-07
Solyc03g112995.1	Transcription factor PRE5	57.3783	3.75646	0.879753	4.26991	1.95554e-05	0.0049993
Solyc11g061700.2	Proline-tRNA ligase	15.7925	3.77643	1.06829	3.53501	0.000407758	0.0352821
Solyc07g052720.4	MADS-box transcription factor	87.4028	4.00007	0.697529	5.73463	9.77264e-09	1.22142e-05
Solyc11g007460.1	Glycosyltransferase	45.1522	4.01511	0.992919	4.04374	5.26048e-05	0.00983986
Solyc03g083998.1	Bifunctional inhibitor/lipid-transfer protein/seed storage 2S albumin superfamily protein	3568.87	4.09191	0.876846	4.66662	3.06198e-06	0.00120852
Solyc04g078900.3	ABA 8'-hydroxylase	110.17	4.27559	0.668284	6.39786	1.57566e-10	3.54476e-07
Solyc03g098760.3	Serine protease inhibitor 1	72.045	4.28791	0.652078	6.57577	4.84025e-11	1.36114e-07
Solyc07g042630.4	Terpene cyclase/mutase family member	694.942	4.30413	1.1426	3.76695	0.000165255	0.0199878
Solyc03g098710.1	Kunitz-like protease inhibitor	12.0181	4.40037	1.24824	3.52525	0.000423088	0.0359178
Solyc06g009410.3	R2R3MYB transcription factor 57	88.8751	4.63906	0.821423	5.64759	1.62714e-08	1.74314e-05
Solyc04g077580.3	BnaC03g48770D protein	102.137	4.76699	0.85534	5.57321	2.50093e-08	2.51727e-05
Solyc06g053260.1	Auxin-responsive protein SAUR32	421.416	5.1253	0.659189	7.77516	7.5352e-15	4.11833e-11
Solyc06g009470.1	Unknown protein	5.48526	5.85116	1.67572	3.49173	0.00047991	0.0388365
Solyc06g072640.1	Bidirectional sugar transporter SWEET	8.74404	6.52706	1.72216	3.79004	0.000150625	0.0188256
Solyc01g006390.2	Pistil extensin like protein. partial CDS only	14.0064	7.20502	1.38064	5.21859	1.80286e-07	0.000133351

## Sheet: Double stimuli
Supplementary Table 3 - RNA-seq results for all DEGs from double stimuli comparison
GeneID	Annotated	baseMean	log2FoldChange	lfcSE	stat	pvalue	padj
Solyc05g005337.2	Nuclear transcription factor Y subunit B-9	1496.61	-10.9286	1.58498	-6.89507	5.38393e-12	1.65275e-09
Solyc02g078930.3	Late embryogenesis abundant	395.17	-8.70379	1.92989	-4.50998	6.48328e-06	0.000234886
Solyc05g006380.1	F-box domain. Leucine-rich repeat domain. L domain-like protein	28.2744	-8.35696	1.51657	-5.51044	3.57945e-08	3.1178e-06
Solyc06g072320.4	Long chain base biosynthesis protein 2a	32.5236	-7.5894	1.5363	-4.94005	7.8102e-07	4.18767e-05
Solyc00g028760.2	Transcription factor. MADS-box	91.1288	-6.57842	1.53805	-4.27711	1.89333e-05	0.000560796
Solyc01g080030.3	2-alkenal reductase	37.874	-6.34596	1.29853	-4.88704	1.02366e-06	5.23394e-05
Solyc03g044960.2	Calcium uniporter protein 2. mitochondrial	593.578	-6.29533	1.56599	-4.02002	5.81923e-05	0.00138919
Solyc03g044950.2	Calcium uniporter protein 1. mitochondrial	12.2785	-6.17026	1.9072	-3.23524	0.00121539	0.0142239
Solyc02g080930.3	Stigma-specific Stig1 family protein	105.424	-6.07697	1.61101	-3.77215	0.00016185	0.00303031
Solyc03g006650.2	Sugar transporter protein 10	130.795	-6.0194	1.89374	-3.17858	0.00147997	0.0162745
Solyc03g120260.4	Coatomer subunit beta'	5299.94	-6.00843	1.14144	-5.26392	1.41019e-07	1.04283e-05
Solyc06g065070.1	FAD-binding Berberine family protein	88.212	-5.8861	1.61717	-3.63976	0.000272892	0.0045216
Solyc01g097420.1	Calcium-transporting ATPase	16.3842	-5.72129	1.41167	-4.05286	5.05946e-05	0.0012416
Solyc12g013700.2	stem-specific protein TSJT1-like	12719.5	-5.59909	1.07112	-5.22731	1.71992e-07	1.23571e-05
Solyc04g063350.3	2-oxoisovalerate dehydrogenase subunit alpha 2. mitochondrial	509.317	-5.48685	1.9248	-2.8506	0.00436362	0.0352497
Solyc08g080620.1	PR-5x	135.98	-5.43212	1.97126	-2.75565	0.00585752	0.043389
Solyc02g080920.3	Stigma-specific protein Stig1	109.892	-5.40754	1.31317	-4.11794	3.82282e-05	0.000989935
Solyc08g007090.3	Expansin-like B1	201.604	-5.37362	1.16517	-4.61188	3.99038e-06	0.000162244
Solyc03g123970.1	lipid-binding serum glycoprotein family protein	13.6163	-5.3065	1.73625	-3.05629	0.00224092	0.0219383
Solyc06g082420.4	Peroxidase	180.882	-5.16939	0.753308	-6.86225	6.77831e-12	2.04622e-09
Solyc11g006570.3	Inositol oxygenase	362.261	-5.09603	1.23499	-4.12638	3.68517e-05	0.000966787
Solyc08g036505.2	Jasmonate ZIM domain protein f	10.8625	-5.08232	1.44052	-3.52811	0.000418531	0.00632882
Solyc12g044954.1	Cytochrome	55.7803	-4.95295	1.05784	-4.68212	2.83924e-06	0.000122003
Solyc05g053150.2	R2R3MYB transcription factor 71	250.376	-4.83254	1.21957	-3.96248	7.4174e-05	0.00167134
Solyc02g082450.3	Auxin efflux carrier	2849.03	-4.7215	1.04493	-4.51848	6.22855e-06	0.000227249
Solyc01g100470.2	Unknown protein	15.6169	-4.70883	1.49493	-3.14987	0.00163342	0.0173808
Solyc10g050690.2	Cupredoxin	83.9187	-4.69363	0.909712	-5.15946	2.47657e-07	1.66391e-05
Solyc10g005390.4	Linalool/nerolidol synthase	1689.57	-4.57385	0.970275	-4.71397	2.42937e-06	0.000107718
Solyc05g160460.1	Plant self-incompatibility S1	15.7571	-4.56893	1.41437	-3.23036	0.00123636	0.0143777
Solyc06g160890.1	collagen alpha-1	59.3695	-4.52673	0.881542	-5.13501	2.82126e-07	1.82236e-05
Solyc03g006490.3	Stem-specific protein TSJT1	9590.81	-4.49216	1.06194	-4.23015	2.33531e-05	0.000661817
Solyc07g044970.1	P-loop containing nucleoside triphosphate hydrolase	1135.76	-4.46922	1.11025	-4.02541	5.68753e-05	0.00136532
Solyc06g065050.2	Late embryogenesis abundant domain-containing protein / LEA domain-containing protein	72.0747	-4.45178	0.728625	-6.10983	9.97346e-10	1.56989e-07
Solyc01g087800.2	Subtilisin-like protease	92.6971	-4.38692	0.954561	-4.59575	4.31202e-06	0.000173015
Solyc12g010020.3	Leucine aminopeptidase A1	98.8115	-4.36902	1.48248	-2.94711	0.00320756	0.028342
Solyc04g007250.1	transmembrane protein	603.878	-4.27665	0.984417	-4.34435	1.3969e-05	0.000437886
Solyc04g071770.3	Ethylene-responsive transcription factor	1824.97	-4.25427	0.91298	-4.65976	3.16572e-06	0.000134159
Solyc02g078150.5	PDDEXK-like protein	1767.4	-4.24779	1.06736	-3.97972	6.89965e-05	0.00158714
Solyc10g075070.3	Non-specific lipid-transfer protein	38.4967	-4.17986	1.25994	-3.31752	0.000908218	0.0113848
Solyc02g078500.2	Aluminum induced protein with YGL and LRDR motifs	1891.47	-4.17526	0.926849	-4.50479	6.64373e-06	0.000240013
Solyc07g021630.3	SlBCAT2	1098.87	-4.15221	1.05119	-3.95002	7.81457e-05	0.00174655
Solyc07g056510.3	Glutathione S-transferase-like protein	165.856	-4.13273	0.481734	-8.57885	9.58242e-18	1.50834e-14
Solyc01g100390.3	Pyrophosphate-energized vacuolar membrane proton pump	1537.08	-4.12342	0.934286	-4.41344	1.01739e-05	0.000333635
Solyc02g092820.4	IAA-amido synthetase 3-4	439.092	-4.07928	1.24555	-3.27508	0.00105631	0.0127762
Solyc02g077370.1	Ethylene Response Factor C.5	2109.68	-4.07286	0.564815	-7.21096	5.55598e-13	2.26735e-10
Solyc07g009405.1	Unknown protein	629.435	-3.99662	1.14791	-3.48166	0.000498314	0.00722933
Solyc09g092590.2	Cytochrome	24.0968	-3.99221	1.00988	-3.95317	7.71215e-05	0.00172541
Solyc01g097380.2	NAD	271.073	-3.94146	0.61006	-6.46077	1.04168e-10	2.18624e-08
Solyc07g006500.3	trehalose-6-phosphate synthase 1	9438.77	-3.93938	0.586401	-6.7179	1.84364e-11	4.95467e-09
Solyc03g117860.3	RBR-type E3 ubiquitin transferase	2020.62	-3.89388	0.535608	-7.27002	3.59421e-13	1.52319e-10
Solyc03g116200.3	Chitin-binding lectin 1	12.8924	-3.80753	1.38952	-2.74017	0.00614079	0.0448689
Solyc03g094020.3	Alpha-glucosidase-like protein	19.2625	-3.77005	1.32861	-2.83759	0.00454562	0.03621
Solyc03g020060.3	Proteinase inhibitor type-2	526.283	-3.76786	1.13908	-3.30781	0.000940274	0.0116737
Solyc09g074850.4	Glutathione S-transferase	13029.2	-3.73948	0.519196	-7.20244	5.91424e-13	2.36967e-10
Solyc07g042430.1	Flavin-containing monooxygenase	87.1722	-3.71209	0.555725	-6.67972	2.39404e-11	6.20676e-09
Solyc12g099930.2	Serine--glyoxylate aminotransferase	1006.42	-3.66583	1.22591	-2.9903	0.00278701	0.0257408
Solyc02g089630.3	Proline dehydrogenase	342.094	-3.65938	0.695458	-5.26184	1.42623e-07	1.05116e-05
Solyc08g065710.2	Vacuolar-processing enzyme	83.2344	-3.65421	0.850593	-4.29608	1.73848e-05	0.00052464
Solyc06g075745.1	Unknown protein	23.0302	-3.64756	0.952468	-3.82958	0.00012836	0.00251661
Solyc12g096840.3	N-acetyltransferase	401.337	-3.64248	1.10076	-3.30905	0.000936132	0.01164
Solyc01g057000.3	Universal stress protein	582.003	-3.62039	1.01137	-3.57971	0.000343982	0.0054263
Solyc04g078460.3	Isoaspartyl peptidase/L-asparaginase	7480.11	-3.60534	0.934834	-3.85667	0.000114944	0.00232555
Solyc10g055740.2	lysine histidine transporter-like 8	264.926	-3.59287	0.615307	-5.83915	5.24664e-09	6.31804e-07
Solyc04g078450.4	Unknown protein	151.917	-3.59256	1.25546	-2.86154	0.00421584	0.0344985
Solyc10g076370.3	Dehydration-responsive element-binding protein 2A	145.895	-3.5822	0.42422	-8.4442	3.06133e-17	4.4975e-14
Solyc03g019820.3	tonoplast intrinsic protein 3.2	1065.84	-3.58123	0.626193	-5.71905	1.07123e-08	1.14042e-06
Solyc02g077580.1	Glutaredoxin-C9	13.7492	-3.56393	1.01353	-3.51636	0.000437506	0.00653648
Solyc04g017670.3	F-box protein	19.6301	-3.55297	1.06093	-3.34892	0.000811259	0.0104916
Solyc03g111140.3	Malate synthase	3491.78	-3.53466	0.43196	-8.18283	2.7725e-16	3.39431e-13
Solyc10g086570.3	transmembrane protein	968.641	-3.5254	1.25314	-2.81325	0.0049044	0.0382757
Solyc07g006140.4	Cytochrome	7756.88	-3.48818	0.37751	-9.23998	2.46542e-20	6.03671e-17
Solyc06g075740.2	Unknown protein	20.5894	-3.47241	0.971183	-3.57544	0.000349637	0.00549177
Solyc01g056850.3	CTP synthase	2976.19	-3.45185	0.559928	-6.16481	7.05674e-10	1.18709e-07
Solyc11g044840.2	LL-diaminopimelate aminotransferase	80.7974	-3.44749	0.644293	-5.35082	8.75582e-08	7.01643e-06
Solyc09g082340.2	vicilin	1057.53	-3.4403	1.01213	-3.39908	0.000676133	0.00917485
Solyc08g083110.4	Methionine gamma-lyase	2723.7	-3.4297	0.901614	-3.80395	0.000142404	0.00273455
Solyc10g085190.2	2-oxoglutarate	12.4878	-3.41609	1.14972	-2.97125	0.00296595	0.0269195
Solyc10g051020.2	Cytochrome P450	4428.22	-3.41556	0.371441	-9.19545	3.73427e-20	8.2292e-17
Solyc04g009960.3	Threonine aldolase	1490.38	-3.36784	1.01398	-3.32139	0.000895705	0.0112962
Solyc03g116510.1	DUF761 domain-containing protein	3969.8	-3.3362	1.0541	-3.16497	0.00155099	0.0167381
Solyc02g078510.4	Acylsugar acyltransferase 3	94.1729	-3.31464	0.715952	-4.62969	3.66219e-06	0.000150733
Solyc12g008670.2	blind-like4	319.757	-3.31412	0.589999	-5.61716	1.94124e-08	1.88454e-06
Solyc09g091770.1	Unknown protein	45.8227	-3.27479	1.06101	-3.0865	0.00202528	0.0204261
Solyc10g079380.2	Heat stress transcription factor B-3	20.6616	-3.26166	1.115	-2.92526	0.0034417	0.0297912
Solyc03g020010.1	Lemir	9245.73	-3.25726	0.584955	-5.5684	2.57088e-08	2.42114e-06
Solyc05g007770.3	NAC domain TF	4916.58	-3.25579	0.892833	-3.64659	0.000265745	0.00443001
Solyc04g082860.3	Glycosyltransferase	45.7661	-3.2508	0.676672	-4.8041	1.55451e-06	7.33549e-05
Solyc02g079240.1	Unknown protein	2244.58	-3.24818	1.14767	-2.83025	0.00465123	0.0368304
Solyc07g041500.3	Cytochrome P450	1348.65	-3.24466	0.493743	-6.57156	4.97907e-11	1.17983e-08
Solyc04g007000.3	AP2/B3 transcription factor family protein	979.133	-3.21961	0.510295	-6.30932	2.80258e-10	5.41759e-08
Solyc03g098100.4	Methylecgonone reductase	145.117	-3.21582	0.62442	-5.15009	2.60359e-07	1.72299e-05
Solyc01g097400.1	Calcium-transporting ATPase	40.1812	-3.20697	0.844598	-3.79704	0.000146433	0.00279061
Solyc02g070110.1	FAD-binding Berberine family protein	716.552	-3.19642	1.08716	-2.94015	0.00328052	0.0287965
Solyc06g007180.3	asparagine synthetase 1	28616.4	-3.17683	0.549706	-5.77915	7.50806e-09	8.44159e-07
Solyc04g072280.3	Laccase	522.378	-3.16478	0.418804	-7.5567	4.13423e-14	2.33605e-11
Solyc06g009000.1	DUF581 domain-containing protein	35.2616	-3.12715	1.04871	-2.98191	0.00286453	0.0262695
Solyc06g066680.3	Mitochondrial carrier protein	321.911	-3.1137	0.573635	-5.42802	5.6982e-08	4.75649e-06
Solyc01g104740.3	Multiprotein-bridging factor 1c	3937.93	-3.11182	0.527149	-5.90312	3.56699e-09	4.59683e-07
Solyc04g074400.1	Protein EXORDIUM	256.225	-3.11047	0.581748	-5.34677	8.95359e-08	7.14892e-06
Solyc09g011540.2	Glutathione S-transferase	267.592	-3.09007	0.452528	-6.82845	8.58342e-12	2.52204e-09
Solyc05g054380.2	major allergen Pru ar 1-like	36.5579	-3.08933	0.708191	-4.36228	1.28712e-05	0.000409295
Solyc02g082890.1	RING/U-box superfamily protein	276.979	-3.08405	1.05863	-2.91325	0.0035769	0.030552
Solyc02g064830.4	Indole-3-acetic acid-amido synthetas 3-3	51.4174	-3.07338	0.722834	-4.25185	2.12011e-05	0.000612332
Solyc12g017700.2	RNA helicase family protein	24.4382	-3.05082	0.653451	-4.66878	3.02988e-06	0.000129398
Solyc02g081360.4	AMP-dependent synthetase/ligase	414.815	-3.04864	0.427612	-7.12946	1.00766e-12	3.82857e-10
Solyc10g007880.4	Cytochrome P450	201.307	-3.039	0.488231	-6.22452	4.83043e-10	8.51585e-08
Solyc01g096720.4	Protein ZINC INDUCED FACILITATOR-LIKE 1	997.15	-3.03056	0.50105	-6.04841	1.46281e-09	2.16349e-07
Solyc02g071970.1	N66 matrix protein	984.89	-3.00399	1.11034	-2.70548	0.00682062	0.048361
Solyc01g090980.1	hypothetical protein	1055.57	-3.00344	0.58389	-5.14386	2.69155e-07	1.77056e-05
Solyc07g061730.3	gibberellin 2-oxidase 5	83.5542	-3.0001	0.65652	-4.5697	4.88428e-06	0.000188173
Solyc04g078325.2	Cytochrome P450	45.616	-2.99249	0.687373	-4.35352	1.33971e-05	0.000424184
Solyc01g099660.4	Heat shock protein 70 family	296.546	-2.99133	0.607988	-4.92004	8.65254e-07	4.5399e-05
Solyc01g097240.3	Pathogenesis-related protein 4	386.678	-2.985	0.385076	-7.7517	9.0667e-15	5.70865e-12
Solyc12g014010.2	Glycosyltransferase	10530.4	-2.98014	0.462754	-6.44	1.19471e-10	2.48375e-08
Solyc04g072760.3	Sulfate transporter	40.1028	-2.96307	0.969385	-3.05665	0.00223823	0.0219217
Solyc12g006530.2	Terpene cyclase/mutase family member	87.0733	-2.95085	0.644926	-4.57548	4.75127e-06	0.000184338
Solyc08g029000.3	Lipoxygenase	22700.3	-2.9439	0.439088	-6.70459	2.01978e-11	5.36265e-09
Solyc09g005840.3	Exocyst subunit Exo70 family protein	113.174	-2.90945	0.675243	-4.30875	1.64182e-05	0.000499735
Solyc03g043880.3	SlBCAT4	1185.67	-2.90847	0.484749	-5.99995	1.97384e-09	2.79889e-07
Solyc10g076250.2	Alanine--glyoxylate aminotransferase 2	5430.09	-2.90834	0.58309	-4.9878	6.10716e-07	3.42451e-05
Solyc11g007500.3	Glycosyltransferase	2480.33	-2.89973	0.59713	-4.85611	1.19716e-06	5.92555e-05
Solyc01g087280.3	Pectin lyase-like superfamily protein	46.6718	-2.89795	0.740854	-3.91164	9.16716e-05	0.00197816
Solyc10g085170.3	GDSL esterase/lipase	67.2958	-2.89266	0.633739	-4.56444	5.00839e-06	0.000190814
Solyc01g108360.5	Cupredoxin	174.196	-2.89178	0.386651	-7.47906	7.48586e-14	4.12415e-11
Solyc08g005120.3	NAD	578.718	-2.88492	0.650709	-4.4335	9.27161e-06	0.000307839
Solyc08g067360.3	WRKY transcription factor 45	96.8085	-2.88488	0.590007	-4.88957	1.01057e-06	5.18602e-05
Solyc09g097760.3	Glycine-rich protein	320.375	-2.87495	0.583139	-4.93012	8.21781e-07	4.33244e-05
Solyc11g027840.2	Alpha/beta-Hydrolases superfamily protein	537.413	-2.85578	1.00832	-2.83223	0.00462253	0.0366691
Solyc01g108030.5	Methylcrotonoyl-CoA carboxylase beta chain. mitochondrial	4140.58	-2.85533	0.542079	-5.26738	1.38386e-07	1.02681e-05
Solyc03g098740.1	Biotic cell death-associated protein	2326.21	-2.81705	0.491492	-5.73163	9.94708e-09	1.06929e-06
Solyc12g161350.1	F-box protein	8.66219	-2.78914	1.01648	-2.74393	0.00607088	0.0444908
Solyc02g081370.2	AMP-dependent synthetase/ligase	173.365	-2.78579	0.512713	-5.43344	5.52766e-08	4.66717e-06
Solyc05g008910.3	Class I glutamine amidotransferase-like superfamily protein	976.556	-2.77922	0.565848	-4.9116	9.03347e-07	4.72852e-05
Solyc06g075775.1	Zinc finger protein ZAT12	24.2831	-2.75373	0.71924	-3.82866	0.000128843	0.0025216
Solyc02g036440.3	ALA-interacting subunit	23.7956	-2.74662	0.821578	-3.3431	0.000828466	0.0106516
Solyc07g056200.3	Heavy metal-associated isoprenylated plant protein	2166.92	-2.73292	0.461441	-5.92257	3.16942e-09	4.16831e-07
Solyc09g011270.5	Cysteine/histidine-rich C1 domain protein	98.5178	-2.7239	0.79854	-3.4111	0.000647019	0.00886714
Solyc12g049612.1	Unknown protein	13.8684	-2.72251	0.948838	-2.86931	0.00411364	0.0339141
Solyc03g113940.4	Calmodulin binding protein-like	62.5706	-2.70724	0.650627	-4.16097	3.16903e-05	0.000852696
Solyc05g053600.3	Pleiotropic drug resistance protein	669.029	-2.66009	0.635007	-4.18907	2.80104e-05	0.000768698
Solyc09g030370.3	GDSL esterase/lipase	108.424	-2.63642	0.651828	-4.04466	5.23993e-05	0.00127735
Solyc01g006050.2	transmembrane protein 45B-like	2797.99	-2.63366	0.54631	-4.82082	1.42969e-06	6.83431e-05
Solyc03g044460.1	Basic helix-loop-helix	93.6499	-2.63154	0.829121	-3.17389	0.00150412	0.0164171
Solyc02g037500.1	Unknown protein	651.717	-2.62108	0.588189	-4.45618	8.34328e-06	0.000285056
Solyc09g089580.4	2-oxoglutarate	3236.69	-2.61386	0.402875	-6.48801	8.69768e-11	1.88281e-08
Solyc08g078460.3	Oxidoreductase family protein	1378.4	-2.60418	0.539185	-4.82985	1.36636e-06	6.60318e-05
Solyc07g007010.1	UPF0481 protein	41.1585	-2.58262	0.607844	-4.24881	2.14908e-05	0.000619886
Solyc06g059990.5	Alkyl transferase	642.464	-2.55255	0.359144	-7.10731	1.18329e-12	4.4197e-10
Solyc12g099130.2	R2R3MYB transcription factor 108	252.978	-2.54543	0.673711	-3.77822	0.000157956	0.00297003
Solyc01g150165.2	organic solute transporter ostalpha protein	109.632	-2.53702	0.386492	-6.56422	5.23073e-11	1.22627e-08
Solyc07g049655.1	Benzyl alcohol O-benzoyltransferase	3155.05	-2.51331	0.337037	-7.45707	8.84679e-14	4.75504e-11
Solyc01g095080.3	1-aminocyclopropane-1-carboxylic acid synthase-2	559.316	-2.51297	0.359739	-6.98553	2.83781e-12	9.47529e-10
Solyc07g049645.1	Benzyl alcohol O-benzoyltransferase	3232.52	-2.48574	0.336181	-7.39406	1.42416e-13	7.13276e-11
Solyc06g072990.1	Protein RESPONSE TO LOW SULFUR 2	81.3635	-2.48407	0.776917	-3.19734	0.00138702	0.0156186
Solyc01g100460.3	BZIP transcription factor	2036.53	-2.47082	0.473261	-5.22084	1.7811e-07	1.25802e-05
Solyc01g107820.2	TOMATO WOUND-INDUCED 1	25765.2	-2.44971	0.417569	-5.86659	4.44848e-09	5.50737e-07
Solyc11g020990.3	Proteinase inhibitor type-2	20.0188	-2.44062	0.876813	-2.78351	0.00537742	0.0408066
Solyc01g104750.4	WAT1-related protein	30.1168	-2.43412	0.620135	-3.92515	8.66754e-05	0.00190602
Solyc07g007930.3	Raffinose synthase family protein	7982.63	-2.42742	0.89232	-2.72035	0.00652133	0.0467048
Solyc02g079460.1	FAD-binding Berberine family protein	338.76	-2.42122	0.62236	-3.89038	0.000100087	0.00210168
Solyc03g116120.3	Glutathione S-transferase	6038.62	-2.40421	0.413364	-5.81621	6.01956e-09	7.20941e-07
Solyc08g008080.1	RING/U-box superfamily protein	1063.46	-2.39235	0.377867	-6.33121	2.43244e-10	4.82916e-08
Solyc07g047680.3	F-box protein SNE	36.973	-2.38129	0.655479	-3.6329	0.000280259	0.00461245
Solyc08g006360.3	Glycosyltransferase	35.1499	-2.37271	0.768336	-3.08811	0.00201432	0.0203915
Solyc01g100440.3	ATP-dependent DNA helicase	485.562	-2.3636	0.440314	-5.36799	7.96183e-08	6.47435e-06
Solyc10g076610.2	lysyl-tRNA synthetase	9322.84	-2.36238	0.265211	-8.90756	5.21701e-19	8.84364e-16
Solyc08g077900.3	Expansin-like B1	6756.63	-2.35727	0.482666	-4.88385	1.04036e-06	5.30702e-05
Solyc04g082420.3	BTB/POZ domain-containing protein	4948.2	-2.34789	0.513087	-4.576	4.73949e-06	0.000184205
Solyc01g009260.1	protein FAF-like. chloroplastic	17.8806	-2.34426	0.817527	-2.8675	0.00413723	0.0340194
Solyc00g020040.1	Cytochrome c biogenesis B	34.1586	-2.34376	0.767287	-3.05461	0.00225353	0.0220383
Solyc11g069700.2	Elongation factor 1-alpha	13286.5	-2.32265	0.401842	-5.78003	7.46889e-09	8.44061e-07
Solyc12g036800.1	Receptor like protein	57.4614	-2.31753	0.497698	-4.65649	3.21651e-06	0.00013553
Solyc12g040800.2	Calcium-dependent lipid-binding	85.6651	-2.31715	0.663474	-3.49244	0.00047862	0.00699891
Solyc02g087920.3	NAC domain	379.062	-2.29851	0.404088	-5.68814	1.28434e-08	1.34138e-06
Solyc07g017610.3	Saccharopine dehydrogenase / Homospermidine synthase	10727.3	-2.29594	0.453007	-5.06822	4.01551e-07	2.45805e-05
Solyc01g106140.2	F-box protein	48.6475	-2.28303	0.537758	-4.24547	2.18136e-05	0.000627555
Solyc09g097950.3	NAD	1197.42	-2.2827	0.496165	-4.60069	4.21103e-06	0.00016965
Solyc09g065000.4	Eukaryotic aspartyl protease family protein	1366.28	-2.28156	0.554745	-4.11281	3.90877e-05	0.00100276
Solyc09g010250.1	Unknown protein	32.5731	-2.27346	0.585364	-3.88384	0.000102819	0.00213473
Solyc03g007890.3	class 2 small heat shock protein Le-HSP17.6	2727.86	-2.27111	0.563948	-4.02717	5.64532e-05	0.00136002
Solyc04g082290.4	inactive purple acid phosphatase-like protein	1218.92	-2.27095	0.580456	-3.91236	9.13993e-05	0.00197661
Solyc10g007280.4	P-loop containing nucleoside triphosphate hydrolases superfamily protein	2693.52	-2.26347	0.453187	-4.99456	5.89694e-07	3.34064e-05
Solyc10g084080.3	Pentatricopeptide repeat	807.971	-2.25268	0.527188	-4.27301	1.92851e-05	0.000566647
Solyc08g006470.5	Zinc finger protein	6544.24	-2.24352	0.288442	-7.77804	7.3656e-15	5.07237e-12
Solyc03g025670.3	PAR1	191.242	-2.24311	0.60015	-3.73759	0.000185793	0.00335326
Solyc06g009040.4	Glutathione S-transferase	856.236	-2.24254	0.627295	-3.57494	0.000350303	0.00549831
Solyc02g090970.1	MAP kinase kinase kinase 21	80.7355	-2.23471	0.655502	-3.40915	0.000651645	0.0089139
Solyc09g075940.3	Amine oxidase	167.986	-2.22976	0.589115	-3.78494	0.000153748	0.00290217
Solyc09g091670.3	Pleiotropic drug resistance protein	254.969	-2.2154	0.59995	-3.69265	0.00022193	0.00383883
Solyc07g063410.3	NAC domain protein	1046.3	-2.20611	0.604497	-3.64949	0.000262762	0.00439006
Solyc02g085260.1	Unknown protein	110.147	-2.20494	0.599563	-3.67758	0.000235458	0.00401919
Solyc11g011340.2	cultivar Rio Grande ELI3	1818.3	-2.19315	0.565804	-3.87616	0.000106118	0.00217942
Solyc06g008590.3	auxin-regulated IAA17	595.957	-2.19281	0.493025	-4.44768	8.68038e-06	0.000294292
Solyc07g005080.1	Glycosyl hydrolase family protein with chitinase insertion domain-containing protein	20.2888	-2.1927	0.746628	-2.9368	0.00331617	0.0290571
Solyc05g013180.4	Phosphate transporter PHO1-like protein 10	732.43	-2.18738	0.577247	-3.78934	0.000151051	0.00285481
Solyc07g049530.3	1-aminocyclopropane-1-carboxylate oxidase 1	993.66	-2.18406	0.451453	-4.83785	1.31252e-06	6.41329e-05
Solyc02g092460.3	BTB/POZ and TAZ domain-containing protein 4	6489.75	-2.17432	0.499794	-4.35043	1.35871e-05	0.000427741
Solyc07g061720.3	gibberellin 2-oxidase 4	1376.95	-2.16812	0.325388	-6.66317	2.67981e-11	6.78793e-09
Solyc12g088850.1	EF-hand domain	29.6485	-2.15919	0.603115	-3.58007	0.000343506	0.0054263
Solyc02g079440.3	FAD-binding Berberine family protein	897.539	-2.15671	0.563752	-3.82564	0.000130432	0.00254741
Solyc04g081530.1	Chaperone protein DnaJ	487.759	-2.15455	0.542025	-3.97499	7.0382e-05	0.00160467
Solyc06g008620.1	TolB protein-related protein	11152.9	-2.14976	0.476694	-4.50973	6.49115e-06	0.000234886
Solyc06g072430.3	BAG family molecular chaperone regulator 5. mitochondrial	942.623	-2.14479	0.56385	-3.80383	0.000142477	0.00273455
Solyc09g083060.4	RING-type E3 ubiquitin transferase	544.018	-2.13934	0.328899	-6.50455	7.79248e-11	1.71723e-08
Solyc02g062890.3	polyol monosaccharide transporter 5	2760.76	-2.13856	0.468118	-4.56841	4.91437e-06	0.000189002
Solyc05g007060.4	Plant/T7N9-9 protein	3838.98	-2.11646	0.433922	-4.87751	1.07432e-06	5.46761e-05
Solyc02g069250.5	Alcohol dehydrogenase superfamily	392.724	-2.11534	0.477132	-4.43345	9.2738e-06	0.000307839
Solyc12g040700.1	Sucrose synthase	41.3578	-2.1098	0.648171	-3.255	0.00113392	0.0134708
Solyc03g117630.1	Heat shock 70 kDa protein	520.741	-2.10596	0.53803	-3.9142	9.07026e-05	0.00196734
Solyc01g107170.2	Zinc finger protein	5953.39	-2.10161	0.512502	-4.1007	4.11911e-05	0.00104337
Solyc06g009050.3	Adenine nucleotide alpha hydrolases-like superfamily protein	1871.4	-2.09611	0.434633	-4.82271	1.41624e-06	6.78472e-05
Solyc01g080680.4	Sugar transporter ERD6	534.263	-2.09165	0.516423	-4.05026	5.11613e-05	0.00125207
Solyc12g045037.1	Omega-6 fatty acid desaturase	14232.9	-2.08811	0.529425	-3.94411	8.0098e-05	0.00178115
Solyc12g045035.1	Fatty acid desaturase	16919.8	-2.07259	0.537984	-3.85252	0.000116909	0.00235067
Solyc11g012360.2	Tonoplast dicarboxylate transporter	7940.12	-2.06773	0.429706	-4.81197	1.49451e-06	7.06749e-05
Solyc03g117590.3	Chaperone protein DnaJ	15765.6	-2.05691	0.481	-4.27633	1.90003e-05	0.000562027
Solyc08g062340.3	17.9 kDa class II heat shock protein	647.997	-2.05682	0.563292	-3.65143	0.000260784	0.00436153
Solyc11g005860.2	Aminotransferase	73.775	-2.05144	0.742333	-2.76351	0.00571837	0.0425873
Solyc01g094340.3	Acetyl-coenzyme A carboxylase carboxyl transferase subunit alpha	646.81	-2.04889	0.456875	-4.48458	7.30585e-06	0.000257187
Solyc05g052880.4	Plant/T7H20-70 protein	1125.03	-2.04857	0.539267	-3.7988	0.000145397	0.00277654
Solyc03g120690.3	Dynein light chain	149.347	-2.04325	0.639934	-3.19291	0.00140847	0.0157221
Solyc08g079480.3	Ankyrin repeat/KH domain protein	3483.87	-2.04112	0.533558	-3.8255	0.000130509	0.00254741
Solyc12g057080.2	Glycosyltransferase	346.998	-2.03706	0.396115	-5.14261	2.70952e-07	1.77707e-05
Solyc06g072330.3	Mitochondrial import inner membrane translocase subunit TIM14	1017.26	-2.03598	0.355788	-5.72245	1.04998e-08	1.12322e-06
Solyc11g020030.3	Lysine--tRNA ligase	21.8897	-2.02958	0.649055	-3.12698	0.0017661	0.0184205
Solyc01g109120.3	Transducin/WD40 repeat-like superfamily protein	1947.35	-2.00822	0.520586	-3.85761	0.000114501	0.00231917
Solyc06g036290.3	heat shock protein 90	4111.69	-2.00781	0.49749	-4.03588	5.43978e-05	0.00132023
Solyc09g065540.3	biotin-binding protein	5135.03	-1.99883	0.485294	-4.11881	3.80834e-05	0.000989673
Solyc06g006024.2	Receptor-like protein kinase	204.128	-1.99829	0.569307	-3.51004	0.000448048	0.00664443
Solyc04g054890.3	Acyl-coenzyme A oxidase	6587.64	-1.99792	0.386603	-5.16788	2.36758e-07	1.60542e-05
Solyc11g069180.2	Isovaleryl-CoA dehydrogenase	5905.4	-1.99459	0.338912	-5.88528	3.97391e-09	5.00417e-07
Solyc01g091160.4	arginase 1	3808.04	-1.98989	0.467505	-4.2564	2.07741e-05	0.000602367
Solyc06g007440.4	Non-specific serine/threonine protein kinase	3204.36	-1.98588	0.444821	-4.46444	8.02772e-06	0.000277719
Solyc08g068870.3	Eukaryotic aspartyl protease family protein. expressed	52.4888	-1.98373	0.676748	-2.93127	0.00337583	0.0294109
Solyc08g080570.4	UDP-glucose 4-epimerase-like protein	6265.14	-1.98129	0.434194	-4.56314	5.03952e-06	0.000191476
Solyc03g114430.1	transmembrane protein	66.7989	-1.97034	0.60036	-3.28193	0.00103099	0.0125524
Solyc04g076880.3	phosphoenolpyruvate carboxykinase	78316.3	-1.96977	0.417017	-4.72346	2.31861e-06	0.000103641
Solyc03g117680.4	ATP-dependent DNA helicase	4073.29	-1.96165	0.390231	-5.0269	4.98472e-07	2.96087e-05
Solyc01g080020.2	Eukaryotic aspartyl protease family protein	3061.92	-1.95717	0.428604	-4.56638	4.96222e-06	0.000189848
Solyc07g005520.1	BTB/POZ domain-containing protein	3984.83	-1.93761	0.472924	-4.09708	4.18402e-05	0.00105859
Solyc09g065770.1	Protein ELC-like	1621.69	-1.93562	0.597805	-3.23788	0.00120423	0.0141127
Solyc08g062220.3	Glycosyltransferase	1632.2	-1.93436	0.233815	-8.27303	1.30597e-16	1.69292e-13
Solyc02g078860.3	PAP-specific phosphatase HAL2-like	1293.12	-1.93178	0.44058	-4.38464	1.16176e-05	0.000375391
Solyc06g071620.3	Helicase	375.241	-1.93105	0.417029	-4.63049	3.64799e-06	0.000150544
Solyc09g008820.3	F-box protein PP2-A15	3792.28	-1.93098	0.292931	-6.59192	4.34161e-11	1.05139e-08
Solyc12g099440.3	Glyoxysomal fatty acid beta-oxidation multifunctional protein MFP-a	20757	-1.92709	0.372493	-5.17347	2.2978e-07	1.57747e-05
Solyc10g084400.2	Glutathione S-transferase	19624.5	-1.92686	0.49179	-3.91805	8.92691e-05	0.00194198
Solyc09g090990.2	Major allergen Pru ar 1	3106.02	-1.92664	0.54874	-3.51103	0.000446381	0.00662417
Solyc01g066520.3	Dihydrolipoamide acetyltransferase component of pyruvate dehydrogenase complex	3872.17	-1.92227	0.494958	-3.88371	0.000102876	0.00213473
Solyc01g106510.2	F-box domain-containing protein/DUF295 domain-containing protein	858.305	-1.92097	0.38306	-5.01481	5.30872e-07	3.09493e-05
Solyc10g085140.2	Alkyl transferase	427.828	-1.91695	0.673617	-2.84576	0.00443061	0.0356853
Solyc09g065890.4	Phospholipase A1-Igamma2. chloroplastic	2451.91	-1.90085	0.3946	-4.81717	1.45612e-06	6.93056e-05
Solyc06g071890.3	Mitochondrial pyruvate carrier	259.88	-1.89895	0.692748	-2.74119	0.00612174	0.0447743
Solyc07g006650.4	Xylose isomerase	10624.9	-1.89392	0.399682	-4.73857	2.15235e-06	9.67986e-05
Solyc01g097570.2	Protein SUPPRESSOR OF K	766.653	-1.89085	0.329626	-5.73636	9.67357e-09	1.05533e-06
Solyc03g112230.4	PB1 domain. Zinc finger. ZZ-type. UBA-like. Next to BRCA1. central domain protein	23438.4	-1.88153	0.383202	-4.91004	9.1059e-07	4.75513e-05
Solyc00g160390.1	hypothetical protein	25.5636	-1.87831	0.681191	-2.75739	0.00582642	0.0432167
Solyc00g160500.1	hypothetical protein Chr2:3380744-3380944 FORWARD LENGTH 66 201606	25.5636	-1.87831	0.681191	-2.75739	0.00582642	0.0432167
Solyc02g079540.2	G-type lectin S-receptor-like serine/threonine-protein kinase	544.103	-1.87566	0.375863	-4.99026	6.02966e-07	3.39836e-05
Solyc01g108900.5	Leucine-rich repeat	493.499	-1.87158	0.561752	-3.33169	0.000863215	0.0109514
Solyc09g082890.3	Calcium-transporting ATPase	209.766	-1.86719	0.593146	-3.14794	0.00164428	0.0174542
Solyc04g051690.4	WRKY transcription factor 51	265.256	-1.86554	0.468467	-3.98221	6.82767e-05	0.00157386
Solyc10g084070.1	Unknown protein	328.298	-1.86224	0.406658	-4.57938	4.66367e-06	0.000182222
Solyc09g011110.1	Transcriptional regulator SUPERMAN	67.4557	-1.85747	0.590374	-3.14626	0.00165371	0.0175121
Solyc10g085880.1	UDP-glycosyltransferase 73C4	14841.6	-1.84213	0.445121	-4.1385	3.49591e-05	0.000923733
Solyc06g075970.5	Para-hydroxybenzoic acid efflux pump subunit AaeB/fusaric acid resistance protein	672.122	-1.84093	0.300902	-6.11804	9.47337e-10	1.5019e-07
Solyc04g078640.3	Ethylene-responsive transcription factor RAP2-1	3868.13	-1.84085	0.42237	-4.35838	1.31029e-05	0.000416064
Solyc00g160560.1	Ribosomal protein S12	41.2892	-1.83937	0.661169	-2.782	0.00540254	0.0409548
Solyc05g051900.3	Major facilitator superfamily	1502.58	-1.83865	0.48339	-3.80365	0.000142578	0.00273455
Solyc02g077570.3	MLO-like protein	82.9162	-1.83591	0.49032	-3.74431	0.000180893	0.00328365
Solyc11g010530.2	Unknown protein	142.51	-1.83271	0.548984	-3.33838	0.000842695	0.0107717
Solyc03g115610.3	LRR receptor-like kinase family protein	1888.9	-1.8304	0.36125	-5.06685	4.04456e-07	2.46897e-05
Solyc12g094580.3	inactive purple acid phosphatase-like protein	353.106	-1.83003	0.450627	-4.06106	4.88499e-05	0.00120549
Solyc03g071850.1	Glycosyltransferase	5780.77	-1.82724	0.366046	-4.99184	5.98075e-07	3.37943e-05
Solyc03g150129.1	purine permease 1-like	61.5844	-1.82308	0.595046	-3.06376	0.00218571	0.021551
Solyc06g074750.1	Histone H2B	202.652	-1.82058	0.500528	-3.63731	0.000275502	0.00455456
Solyc06g063060.3	Dormancy/auxin associated protein	349.865	-1.81389	0.534543	-3.39336	0.000690415	0.0093087
Solyc03g093890.3	R2R3MYB transcription factor 52	217.688	-1.80913	0.502936	-3.59713	0.000321752	0.0051603
Solyc10g050220.2	hypothetical protein	132.272	-1.80544	0.506324	-3.56578	0.000362779	0.00564588
Solyc02g150132.1	Unknown protein	35.9578	-1.80427	0.477471	-3.77881	0.000157576	0.00296543
Solyc02g088160.4	Casparian strip membrane protein 1	76.231	-1.80321	0.570152	-3.16268	0.00156322	0.0168453
Solyc09g008770.3	Late embryogenesis abundant protein	151.221	-1.78111	0.401089	-4.44069	8.96693e-06	0.000303074
Solyc04g054450.1	receptor-like protein 12	48.0677	-1.77962	0.415823	-4.27975	1.87099e-05	0.000555675
Solyc10g084170.1	Bag family molecular chaperone regulator mitochondrial-like	461.099	-1.77505	0.559788	-3.17093	0.0015195	0.0164973
Solyc12g005380.3	Diacylglycerol kinase	645.714	-1.76723	0.33166	-5.32843	9.90645e-08	7.74638e-06
Solyc02g077360.1	Ethylene Response Factor B.2	215.054	-1.76585	0.451651	-3.90977	9.2385e-05	0.00198623
Solyc04g078340.3	Cytochrome P450	9623.26	-1.76402	0.429114	-4.11084	3.94217e-05	0.00101016
Solyc05g052410.3	Dehydration-responsive element-binding protein 2A	350.589	-1.75598	0.505469	-3.47397	0.000512813	0.00739585
Solyc01g005800.3	Calmodulin binding protein	1000.05	-1.74847	0.244624	-7.14759	8.8315e-13	3.41438e-10
Solyc07g043310.3	Gamma aminobutyrate transaminase isoform 1	11913.3	-1.74597	0.452927	-3.85486	0.000115797	0.00233316
Solyc00g500261.2	NADH-ubiquinone oxidoreductase chain 3	40.7754	-1.74179	0.612089	-2.84565	0.00443212	0.0356853
Solyc02g087990.5	Ribosomal protein L34Ae	1225.11	-1.73931	0.337526	-5.15313	2.56172e-07	1.71069e-05
Solyc01g009870.3	Glycerophosphodiester phosphodiesterase	157.345	-1.73623	0.571337	-3.03889	0.00237448	0.02291
Solyc07g065320.4	ABC transporter C family member 3	4020.84	-1.72951	0.333395	-5.18755	2.13078e-07	1.48126e-05
Solyc09g075890.3	Haloacid dehalogenase-like hydrolase	6164.09	-1.72796	0.440385	-3.92376	8.71791e-05	0.00191108
Solyc02g091380.1	transmembrane protein	141.433	-1.72698	0.454495	-3.79979	0.000144821	0.00276793
Solyc09g011630.3	Glutation-S-transferase	35173.3	-1.72083	0.317957	-5.41215	6.22725e-08	5.12052e-06
Solyc08g068040.3	zinc finger FYVE domain protein	341.412	-1.71995	0.567527	-3.0306	0.0024407	0.0233878
Solyc10g084960.2	Glutathione S-transferase	71.2699	-1.71982	0.628645	-2.73576	0.00622357	0.0452786
Solyc00g160530.1	Ribosomal protein S12	59.6358	-1.71329	0.618695	-2.7692	0.00561943	0.0421495
Solyc03g025720.3	Oxalate--CoA ligase	10355.6	-1.70913	0.460059	-3.71501	0.000203193	0.00359084
Solyc01g108910.5	maternal effect embryo arrest 14 Chr2:6921196-6921978 REVERSE LENGTH 203 201606	6044.08	-1.70701	0.564598	-3.02342	0.00249937	0.023757
Solyc12g006380.2	2-oxoglutarate-dependent dioxygenase	2841.96	-1.69346	0.299652	-5.6514	1.59147e-08	1.5727e-06
Solyc05g005460.3	DC1 domain-containing protein	1696.81	-1.68787	0.346928	-4.8652	1.14344e-06	5.76611e-05
Solyc11g066140.2	Para-hydroxybenzoic acid efflux pump subunit AaeB/fusaric acid resistance protein	2618.76	-1.68669	0.299409	-5.6334	1.76694e-08	1.73058e-06
Solyc06g048820.1	Wound-induced protein 1	8480.61	-1.67977	0.451858	-3.71748	0.00020122	0.00357028
Solyc08g069110.3	UDP-glucose 4.6-dehydratase	123.245	-1.67924	0.470646	-3.56795	0.00035978	0.00561507
Solyc12g056678.1	Alpha/beta-hydrolases superfamily protein	8478.3	-1.67507	0.367498	-4.55804	5.16339e-06	0.000194506
Solyc03g115920.3	RBR-type E3 ubiquitin transferase	3509.65	-1.67492	0.35328	-4.74106	2.12608e-06	9.60091e-05
Solyc01g087180.5	Expressed protein Chr1:2475508-2475942 FORWARD LENGTH 144 201606	436.313	-1.67176	0.50923	-3.28293	0.00102736	0.012522
Solyc10g051120.3	Mitochondrial pyruvate carrier	58.9291	-1.67007	0.43912	-3.80322	0.000142829	0.00273698
Solyc12g056674.1	Alpha/beta-hydrolases superfamily protein	9959.8	-1.66839	0.378083	-4.41276	1.02061e-05	0.000334194
Solyc10g017960.2	F-box protein PP2-A15	437.524	-1.66731	0.590348	-2.82428	0.00473875	0.0373223
Solyc11g072630.2	mitogen-activated protein kinase 4	2312.58	-1.66713	0.426455	-3.90928	9.2571e-05	0.00198636
Solyc01g096380.1	S-adenosyl-L-methionine-dependent methyltransferases superfamily protein	137.912	-1.66619	0.41954	-3.97146	7.14322e-05	0.00162284
Solyc05g005050.3	Cysteine-rich receptor-like protein kinase 3	543.773	-1.66518	0.313295	-5.31504	1.06635e-07	8.27436e-06
Solyc03g121090.4	BnaC02g12160D protein	6449.34	-1.66325	0.514752	-3.23117	0.00123283	0.0143441
Solyc02g038740.4	3-hydroxy-3-methylglutaryl coenzyme A reductase	635.074	-1.66099	0.261864	-6.34294	2.2542e-10	4.51599e-08
Solyc04g063320.1	Unknown protein	51.7625	-1.65737	0.429551	-3.85838	0.000114143	0.00231831
Solyc07g056470.3	Glutathione S-transferase-like protein	11249.6	-1.6571	0.505051	-3.28105	0.00103422	0.0125849
Solyc11g067000.3	Pleiotropic drug resistance protein 2	472.585	-1.65658	0.565088	-2.93155	0.00337276	0.0294009
Solyc12g150125.1	Alpha/beta-hydrolases superfamily protein	7939.04	-1.64975	0.363341	-4.5405	5.61218e-06	0.000208559
Solyc09g011510.2	Glutathione S-transferase-like protein	2727.53	-1.64907	0.284706	-5.79218	6.94788e-09	8.01625e-07
Solyc02g083290.4	Protein kinase domain	5470.37	-1.64032	0.376833	-4.35292	1.34339e-05	0.000424739
Solyc10g078270.2	WAT1-related protein	2607.37	-1.63975	0.559954	-2.92836	0.00340753	0.029587
Solyc03g031910.3	P-loop containing nucleoside triphosphate hydrolase	273.711	-1.63897	0.419415	-3.90775	9.31582e-05	0.00199701
Solyc03g044900.3	Calmodulin-like 41	397.652	-1.63805	0.441163	-3.71303	0.000204789	0.00361324
Solyc12g008510.2	hexokinase 3	1439	-1.63279	0.320582	-5.09318	3.52099e-07	2.21691e-05
Solyc09g092430.3	Selenium-binding protein	13394.3	-1.63072	0.420898	-3.87438	0.000106895	0.00219129
Solyc10g008180.2	26S proteasome non-ATPase regulatory subunit 2 homolog	63.0023	-1.62887	0.499903	-3.25838	0.00112052	0.0133403
Solyc10g162780.1	Gag/pol polyprotein	25.2816	-1.62581	0.590071	-2.75528	0.0058642	0.0434223
Solyc12g036390.2	Calmodulin binding protein-like	1484.02	-1.62413	0.414456	-3.91871	8.90243e-05	0.00193857
Solyc04g016420.3	hypothetical protein	366.958	-1.61744	0.430298	-3.75887	0.000170682	0.00315282
Solyc02g081690.1	Glycosyltransferase	7905.7	-1.61632	0.470778	-3.43331	0.000596265	0.00829539
Solyc07g006800.1	Glycosyltransferase	5293.75	-1.61575	0.286248	-5.64459	1.65578e-08	1.62894e-06
Solyc03g122350.3	Cytochrome P450	2383.85	-1.6145	0.348745	-4.62946	3.66625e-06	0.000150733
Solyc08g067200.2	Dicer-like protein 3	95.1101	-1.61267	0.586317	-2.7505	0.00595037	0.0438409
Solyc12g014100.2	homogentisate 1.2-dioxygenase	6604.85	-1.61209	0.368	-4.38069	1.18304e-05	0.000380039
Solyc02g077770.3	F-box domain-containing protein	744.918	-1.6102	0.544999	-2.95451	0.00313167	0.0278952
Solyc06g061200.1	glycine-rich protein 1	36384.5	-1.59516	0.473327	-3.3701	0.000751404	0.00992728
Solyc05g010516.1	Basic leucine zipper 43	1601.67	-1.59471	0.428902	-3.71812	0.000200714	0.00356417
Solyc08g069231.1	L-arabinokinase	5446.79	-1.58988	0.342812	-4.63776	3.52213e-06	0.000145897
Solyc11g006750.1	F1F0-ATPase inhibitor protein	286.941	-1.58385	0.375056	-4.22298	2.41095e-05	0.000678544
Solyc06g068500.3	Chaperone protein DnaJ	9318.63	-1.58099	0.316148	-5.0008	5.70931e-07	3.25949e-05
Solyc03g025330.4	Transmembrane protein. putative	196.629	-1.57457	0.430691	-3.65592	0.000256262	0.0043043
Solyc01g107080.3	HXXXD-type acyl-transferase family protein	7191.37	-1.56623	0.348895	-4.48911	7.15198e-06	0.000253389
Solyc11g010380.2	Protein DETOXIFICATION	6487.44	-1.55853	0.39506	-3.94505	7.97849e-05	0.00177598
Solyc02g077070.3	Unknown protein	324.161	-1.55617	0.293999	-5.29312	1.20246e-07	9.13745e-06
Solyc03g032210.3	AMP-dependent synthetase/ligase	3157.36	-1.55601	0.349444	-4.45282	8.47511e-06	0.000288513
Solyc09g061840.5	3-ketoacyl-CoA thiolase peroxisomal-like	4259.54	-1.55585	0.280458	-5.54753	2.89735e-08	2.67166e-06
Solyc12g005200.3	Electron transfer flavoprotein subunit alpha. mitochondrial	2038.89	-1.55267	0.38308	-4.05311	5.05414e-05	0.0012416
Solyc12g005980.2	WLM domain-containing protein/PUB domain-containing protein	7545.35	-1.55236	0.342531	-4.53203	5.84193e-06	0.000215816
Solyc01g108210.4	Cytochrome P450	223.672	-1.55234	0.487172	-3.18643	0.00144039	0.015999
Solyc01g066450.3	Alpha/beta-Hydrolases superfamily protein	653.225	-1.55145	0.348438	-4.4526	8.48374e-06	0.000288513
Solyc03g034320.3	Class I glutamine amidotransferase-like superfamily protein	1375.56	-1.55142	0.55369	-2.80197	0.00507919	0.0391513
Solyc02g083280.5	Rhodanese-like domain	3129.94	-1.55137	0.514965	-3.01258	0.00259038	0.0243326
Solyc06g050710.4	Heavy metal transport/detoxification superfamily protein	7261.41	-1.54958	0.392627	-3.94669	7.92395e-05	0.00176741
Solyc02g089840.3	Calcium uniporter protein 2. mitochondrial	386.23	-1.54755	0.513286	-3.015	0.00256982	0.024222
Solyc01g091100.2	Plant invertase/pectin methylesterase inhibitor superfamily protein	1247.24	-1.53815	0.432931	-3.55287	0.000381055	0.0058701
Solyc00g006900.2	Translocase of chloroplast. chloroplastic	52.9201	-1.53517	0.568215	-2.70173	0.00689788	0.0487832
Solyc06g064440.3	RING/U-box superfamily protein	6880.34	-1.53262	0.363693	-4.21406	2.50819e-05	0.000700545
Solyc09g011520.3	Glutathione S-transferase-like protein	27698.7	-1.53247	0.349739	-4.38175	1.17731e-05	0.00037875
Solyc02g069800.1	Alpha/beta-Hydrolases superfamily protein	2371.18	-1.53054	0.244641	-6.25628	3.94258e-10	7.24022e-08
Solyc03g113340.3	Nodulin-like / Major Facilitator Superfamily protein	1042.2	-1.52905	0.418644	-3.65238	0.000259819	0.00435741
Solyc05g018560.1	Unknown protein	77.9149	-1.52818	0.531941	-2.87284	0.00406804	0.0336413
Solyc03g059140.4	Ion channel CASTOR	471.694	-1.52774	0.327898	-4.65919	3.17449e-06	0.000134273
Solyc12g008840.2	beta-galactosidase 4	9202.71	-1.5251	0.509253	-2.99478	0.00274639	0.0254615
Solyc02g065240.3	Methyl esterase 1	64.2408	-1.52199	0.506923	-3.0024	0.00267856	0.0249482
Solyc03g112280.3	C2 and GRAM domain-containing protein	201.831	-1.52107	0.417328	-3.64478	0.000267616	0.00445091
Solyc08g077740.1	I-7	66.179	-1.52032	0.479985	-3.16743	0.00153792	0.0166377
Solyc02g088340.4	WRKY transcription factor 3	1651.79	-1.51485	0.431145	-3.51355	0.000442161	0.00657483
Solyc02g071740.3	MAP kinase kinase kinase 16	5194.51	-1.51468	0.387696	-3.90686	9.35026e-05	0.0020005
Solyc08g068730.1	Tyramine n-hydroxycinnamoyl transferase	12831.6	-1.51382	0.475895	-3.181	0.00146766	0.0161876
Solyc08g006350.3	Glycosyltransferase	475.502	-1.51035	0.557545	-2.70894	0.00674995	0.0480144
Solyc02g089140.3	B12D protein	3413.3	-1.51023	0.520492	-2.90154	0.00371328	0.0313884
Solyc09g011490.3	Glutathione S-transferase	632.684	-1.50558	0.394191	-3.81941	0.000133771	0.00259957
Solyc05g011960.4	DnaJ domain-containing protein	302.988	-1.50429	0.415306	-3.62212	0.000292198	0.00477683
Solyc03g096830.4	Pentatricopeptide repeat-containing protein. chloroplastic	209.704	-1.50074	0.46842	-3.20383	0.00135613	0.0154126
Solyc02g065550.4	ACI19	4826.39	-1.50035	0.423782	-3.5404	0.000399528	0.00608459
Solyc01g058720.4	Calcium-binding EF-hand	2326.99	-1.49736	0.341304	-4.38718	1.1483e-05	0.000371587
Solyc02g087890.4	Unknown protein	1025.67	-1.4883	0.500334	-2.97461	0.00293364	0.0267033
Solyc01g109800.2	DUF4408 domain-containing protein	769.394	-1.48619	0.236066	-6.29565	3.06108e-10	5.86583e-08
Solyc03g082900.3	Glucan endo-1.3-beta-glucosidase	76.876	-1.48383	0.438304	-3.38538	0.000710791	0.00949315
Solyc04g054340.1	hypothetical protein	3719.44	-1.48172	0.453646	-3.26625	0.00108982	0.0130812
Solyc04g005610.3	NAC domain-containing protein 2	4001.39	-1.47745	0.395066	-3.73977	0.00018419	0.0033325
Solyc07g049200.4	coiled-coil protein	1957.09	-1.4765	0.305316	-4.83598	1.32491e-06	6.45951e-05
Solyc12g088200.3	Inositol-tetrakisphosphate 1-kinase	1418.67	-1.475	0.427913	-3.44697	0.000566902	0.00798263
Solyc03g119300.4	Zinc finger protein	1043.99	-1.45709	0.305477	-4.7699	1.84316e-06	8.47967e-05
Solyc02g071070.3	Cation/H	592.367	-1.45185	0.521112	-2.78605	0.00533541	0.0406136
Solyc10g074900.2	GPCR kinase	5416.19	-1.45074	0.292621	-4.95774	7.13173e-07	3.89015e-05
Solyc05g007070.2	Alpha-amylase	4301.21	-1.44295	0.422309	-3.41682	0.000633579	0.00871546
Solyc06g051970.3	Calcineurin B-like protein	552.06	-1.4414	0.405905	-3.55108	0.000383656	0.00589523
Solyc08g014130.3	Isopropylmalate synthase	11747.2	-1.43726	0.349286	-4.11486	3.87417e-05	0.000999709
Solyc11g007390.1	Glycosyltransferase	582.355	-1.43503	0.531763	-2.69862	0.00696273	0.0491472
Solyc02g088180.3	NAC domain-containing protein	3933.67	-1.43501	0.443206	-3.23779	0.00120461	0.0141127
Solyc11g062220.2	Zinc finger CCCH domain-containing protein 44	1707.95	-1.43105	0.511521	-2.79763	0.0051479	0.0395552
Solyc07g066550.5	Leucine-rich repeat receptor-like protein kinase	513.012	-1.41954	0.489896	-2.89764	0.00375979	0.0317086
Solyc08g006330.3	UDP-xylose phenolic glycosyltransferase	1772.95	-1.41283	0.471635	-2.9956	0.00273904	0.025423
Solyc07g005300.1	Unknown protein	794.549	-1.41106	0.47397	-2.9771	0.00290989	0.0265674
Solyc09g064940.2	Phenazine biosynthesis PhzF protein	33257.4	-1.40526	0.316539	-4.43945	9.01871e-06	0.00030356
Solyc01g106060.3	Glutamine amidotransferase	2299.09	-1.40357	0.317616	-4.41909	9.9118e-06	0.00032601
Solyc06g072870.1	Glycosyltransferase	2735.95	-1.40329	0.290464	-4.83122	1.357e-06	6.59617e-05
Solyc02g032860.3	5'-adenylylsulfate reductase 1. chloroplastic	3004.55	-1.39898	0.396005	-3.53273	0.000411294	0.00623791
Solyc05g014300.1	Unknown protein	617.937	-1.39855	0.322825	-4.33221	1.47618e-05	0.000459395
Solyc10g079770.3	triacylglycerol lipase SDP1-like	3698.69	-1.39727	0.363746	-3.84135	0.000122362	0.00243145
Solyc06g035960.3	Oxalate--CoA ligase	794.026	-1.38784	0.255262	-5.43692	5.42085e-08	4.59459e-06
Solyc03g122310.4	Aldehyde dehydrogenase	8267.88	-1.38558	0.374095	-3.70383	0.000212371	0.00371136
Solyc02g085320.1	Unknown protein	303.042	-1.38481	0.267878	-5.16957	2.34635e-07	1.60082e-05
Solyc02g072150.3	Trehalose-6-phosphate synthase	2611.13	-1.3794	0.318078	-4.33669	1.44645e-05	0.000451492
Solyc03g113220.3	Hypersensitive-induced response protein	9109.05	-1.37613	0.247517	-5.55972	2.70203e-08	2.52308e-06
Solyc09g082460.3	Homocysteine S-methyltransferase	275.464	-1.37574	0.405219	-3.39505	0.000686149	0.00928218
Solyc07g054430.3	folic acid binding / transferase	1569.31	-1.37345	0.47091	-2.91658	0.00353891	0.0303564
Solyc03g115870.3	Thioredoxin-like 1-2. chloroplastic	3629.92	-1.3704	0.428676	-3.19682	0.00138953	0.0156186
Solyc10g078550.4	glutamate dehydrogenase	21880.3	-1.36949	0.352611	-3.88386	0.000102813	0.00213473
Solyc04g081440.3	beta-fructofuranosidase	30592.6	-1.36799	0.246152	-5.5575	2.73659e-08	2.54457e-06
Solyc02g084980.3	Hexosyltransferase	2275.89	-1.3655	0.459989	-2.96854	0.00299216	0.0270571
Solyc01g066940.3	Vesicle-associated membrane protein	2428.14	-1.36366	0.365195	-3.73407	0.000188408	0.00338934
Solyc07g056500.4	glutathione S-transferase T5	6712.74	-1.36223	0.388551	-3.50593	0.00045502	0.00672972
Solyc06g068270.3	2-oxoglutarate	857.461	-1.35882	0.265907	-5.11015	3.21902e-07	2.05022e-05
Solyc03g115700.3	SNF1-related protein kinase	9030.08	-1.35761	0.345482	-3.92961	8.50827e-05	0.00187684
Solyc05g009420.1	transmembrane protein	2684.93	-1.35754	0.419116	-3.23906	0.00119924	0.0140686
Solyc02g076830.1	Cell attachment protein in somatic embryogenesis	3293.02	-1.35007	0.294123	-4.59017	4.42889e-06	0.000174909
Solyc04g077120.4	Inositol-tetrakisphosphate 1-kinase	1795.57	-1.3482	0.471624	-2.85863	0.0042548	0.0346779
Solyc08g079430.3	partialcopper-containing amine oxidase	1675.73	-1.34066	0.386705	-3.46687	0.000526552	0.00757417
Solyc05g007220.4	F-box/kelch-repeat protein	2345.31	-1.34043	0.294134	-4.55721	5.1837e-06	0.000194937
Solyc01g086660.2	Unknown protein	1770.76	-1.33826	0.438143	-3.05439	0.00225522	0.0220383
Solyc03g005450.3	Cellulose synthase	1560.88	-1.33444	0.376215	-3.54701	0.000389632	0.00597101
Solyc01g005390.3	Nudix hydrolase	1691.08	-1.33001	0.31687	-4.19733	2.70078e-05	0.000745827
Solyc06g066110.1	DUF1677 family protein	46.9462	-1.32865	0.482356	-2.75449	0.00587829	0.0434919
Solyc12g005850.2	Protein DETOXIFICATION	1775.7	-1.3248	0.378459	-3.5005	0.000464394	0.00681801
Solyc09g014900.3	Cytochrome P450	1184.71	-1.32457	0.226391	-5.85082	4.89159e-09	5.98866e-07
Solyc09g075040.3	SPX	1128.83	-1.3167	0.386993	-3.40239	0.000668002	0.0090925
Solyc00g500241.1	Cytochrome c biogenesis FC	82.2334	-1.31518	0.431234	-3.04981	0.00228987	0.0223085
Solyc05g007170.3	Prf	3061.78	-1.31426	0.3159	-4.16039	3.1771e-05	0.000853827
Solyc02g089850.3	Calcium uniporter protein 1. mitochondrial	523.777	-1.31083	0.458052	-2.86174	0.00421318	0.0344896
Solyc10g052880.1	Inactive leucine-rich repeat receptor-like protein kinase	8755.14	-1.30984	0.339796	-3.85479	0.000115827	0.00233316
Solyc00g500224.1	Cytochrome c biogenesis FC	80.3927	-1.30822	0.442181	-2.95856	0.00309075	0.02762
Solyc07g063930.4	Organic cation/carnitine transporter 4	472.649	-1.30247	0.284962	-4.57068	4.86136e-06	0.000187618
Solyc11g072623.1	Unknown protein	85.3574	-1.30038	0.386779	-3.36208	0.000773565	0.010123
Solyc12g008560.1	Unknown protein	33999.6	-1.30009	0.346904	-3.74769	0.000178471	0.00325576
Solyc06g053840.3	auxin-regulated IAA4	4579.94	-1.29552	0.39972	-3.24108	0.0011908	0.014003
Solyc10g047170.2	sulfate transporter 1	3604.11	-1.2926	0.323087	-4.00077	6.31366e-05	0.00148173
Solyc01g097390.4	NAD	505.978	-1.29247	0.438008	-2.95078	0.00316968	0.0280782
Solyc01g101070.3	ABC transporter-like	6255.97	-1.29237	0.393965	-3.28042	0.00103653	0.012606
Solyc02g085630.3	Homeobox-leucine zipper protein ATHB-21	285.346	-1.29065	0.3831	-3.36896	0.000754514	0.00995642
Solyc02g069140.3	Leucine--tRNA ligase. cytoplasmic	54.0687	-1.28984	0.468833	-2.75118	0.0059381	0.0438091
Solyc06g054150.1	Heat shock protein	451.83	-1.28808	0.347474	-3.70698	0.000209747	0.00367716
Solyc12g096830.2	Glycosyltransferase	2150.45	-1.28588	0.266176	-4.83094	1.35892e-06	6.59617e-05
Solyc08g074660.1	F-box/kelch-repeat protein SKIP25	952.169	-1.28568	0.374494	-3.43312	0.000596673	0.00829582
Solyc06g069565.2	UPF0725 protein	149.003	-1.2842	0.345666	-3.71515	0.000203086	0.00359084
Solyc07g062970.3	protein phosphatase 2C	3962.2	-1.28301	0.353725	-3.62715	0.000286567	0.00469961
Solyc03g118420.4	NF-X1-type zinc finger protein NFXL1	5239.5	-1.27896	0.236267	-5.41321	6.19031e-08	5.10921e-06
Solyc04g014940.2	Unknown protein	330.301	-1.27807	0.30163	-4.23719	2.26335e-05	0.000646082
Solyc06g073165.2	BURP domain	10651.8	-1.2773	0.334146	-3.82257	0.000132066	0.00257032
Solyc03g007850.1	Crooked neck-like protein 1	193.098	-1.27515	0.401898	-3.17283	0.00150963	0.0164431
Solyc09g007790.1	Senescence regulator	4579.26	-1.27459	0.441652	-2.88595	0.00390237	0.0325991
Solyc07g056440.3	Glutathione S-transferase	7206.94	-1.27411	0.356653	-3.57241	0.000353715	0.00554397
Solyc05g005260.3	DNA ligase 1-like	8332.61	-1.2716	0.30635	-4.1508	3.31316e-05	0.000883923
Solyc09g092130.3	Sucrose phosphate synthase	487.331	-1.26995	0.388595	-3.26804	0.00108294	0.0130267
Solyc04g074850.3	ripening regulated protein DDTFR18	3899.93	-1.2677	0.277579	-4.56698	4.94804e-06	0.000189635
Solyc01g095620.3	Glycosyltransferase	9471.89	-1.26414	0.228276	-5.53776	3.06364e-08	2.78e-06
Solyc03g117420.4	F-box/LRR-repeat protein 14-like	18073.7	-1.26359	0.375377	-3.36618	0.000762162	0.0100393
Solyc07g065660.5	Cellulose synthase-like protein E1	5353.25	-1.26342	0.42817	-2.95075	0.00317006	0.0280782
Solyc01g109140.3	divinyl ether synthase	4476.76	-1.26304	0.445099	-2.83766	0.0045445	0.03621
Solyc04g025940.3	Trehalose-6-phosphate synthase	4399.52	-1.25886	0.317669	-3.9628	7.40766e-05	0.00167086
Solyc01g097630.3	F-box protein At5g07610-like	55.3061	-1.25532	0.452799	-2.77235	0.00556525	0.0418715
Solyc03g005420.2	Flotillin-like protein 2	78.8203	-1.25262	0.376485	-3.32714	0.000877429	0.0111126
Solyc08g077330.3	Expansin-like B1	88.0091	-1.25071	0.437297	-2.8601	0.00423504	0.034553
Solyc10g006250.3	SWAP	504.819	-1.24931	0.421311	-2.9653	0.00302391	0.0272332
Solyc07g055470.3	Cytochrome	948.69	-1.24761	0.335177	-3.72225	0.000197453	0.00351192
Solyc10g086320.2	Phosphatidylinositol 4-phosphate 5-kinase	715.193	-1.24701	0.439428	-2.83779	0.00454269	0.03621
Solyc08g007250.3	Disease resistance protein	83.6861	-1.24698	0.370117	-3.36917	0.000753962	0.0099551
Solyc01g088630.3	RING/U-box superfamily protein	249.484	-1.24562	0.317613	-3.9218	8.78882e-05	0.00192142
Solyc12g045020.2	Cytochrome	3544.76	-1.24365	0.384503	-3.23445	0.00121878	0.0142409
Solyc08g079020.3	Adenine phosphoribosyltransferase	2956.81	-1.24192	0.363138	-3.41995	0.000626325	0.00865349
Solyc01g008130.4	Glutaredoxin-related protein	2343.31	-1.23996	0.332375	-3.73061	0.00019102	0.00342257
Solyc05g041920.3	Dicer-like 3	1734.29	-1.23824	0.255005	-4.85576	1.19925e-06	5.92555e-05
Solyc09g011550.4	Glutathione S-transferase	2200.29	-1.2382	0.360058	-3.4389	0.000584078	0.00816708
Solyc10g081930.1	Cytoplasmic FMR1 interacting protein	93.4698	-1.23813	0.346266	-3.57566	0.00034934	0.00549102
Solyc07g063700.2	G-type lectin S-receptor-like serine/threonine-protein kinase	154.789	-1.23752	0.386828	-3.19914	0.00137839	0.0155772
Solyc09g082870.3	Calcium-transporting ATPase	321.36	-1.23429	0.320995	-3.8452	0.000120456	0.00240661
Solyc01g103980.4	E3 ubiquitin-protein ligase RNF170-like protein	1995.39	-1.22973	0.291143	-4.2238	2.40213e-05	0.000676927
Solyc02g090510.3	CDPK-related protein kinase	3997.12	-1.22743	0.329019	-3.73059	0.000191032	0.00342257
Solyc09g011880.3	protein SSUH2 homolog	6035.27	-1.22603	0.338089	-3.62634	0.000287462	0.00470989
Solyc03g031890.3	Cold induced protein-like	2786.97	-1.22566	0.413522	-2.96395	0.00303713	0.0273069
Solyc05g012820.2	transmembrane protein	238.928	-1.22275	0.377193	-3.2417	0.00118819	0.0139798
Solyc09g089550.4	Zinc-finger homeodomain protein 1	1389.82	-1.22069	0.349565	-3.49202	0.000479391	0.00700553
Solyc11g017470.2	NAC domain-containing protein	3491.57	-1.21943	0.294878	-4.13538	3.54371e-05	0.000934123
Solyc01g108250.3	DEM2	3410.45	-1.21842	0.240376	-5.06882	4.00299e-07	2.45721e-05
Solyc07g053020.3	Disease resistance protein	518.265	-1.21776	0.345364	-3.52602	0.000421855	0.0063587
Solyc02g063520.4	Homeobox-leucine zipper protein HAT22	420.85	-1.21748	0.354464	-3.43469	0.000593225	0.00826353
Solyc01g099100.4	Long-chain acyl-CoA synthetase 6	4263.47	-1.21624	0.324191	-3.75162	0.000175694	0.00321843
Solyc02g078650.4	Polyphenol oxidase. chloroplastic	8348.14	-1.21342	0.40017	-3.03227	0.00242725	0.0232967
Solyc00g217960.2	RING/U-box superfamily protein	696.407	-1.21116	0.384327	-3.15138	0.00162503	0.0173334
Solyc03g059160.3	Ion channel CASTOR	1858.47	-1.211	0.22596	-5.35937	8.35138e-08	6.74137e-06
Solyc07g043150.1	Glycosyltransferase	3383.63	-1.21063	0.23499	-5.15183	2.57953e-07	1.71597e-05
Solyc01g005140.3	Cytochrome b561/ferric reductase transmembrane	1694.9	-1.20718	0.430633	-2.80328	0.00505865	0.0390464
Solyc11g008530.3	Dicer-like 2d	4113.56	-1.20714	0.320742	-3.76358	0.000167495	0.00311485
Solyc04g078270.3	Cytochrome P450	2522.2	-1.20512	0.373282	-3.22843	0.00124471	0.0144215
Solyc09g015770.3	WRKY transcription factor 81	2043.16	-1.20485	0.40957	-2.94174	0.00326375	0.0286889
Solyc09g011590.4	Glutathione S-transferase-like protein	23974.5	-1.20259	0.251678	-4.7783	1.76786e-06	8.21906e-05
Solyc07g065340.1	Serine acetyltransferase	8566.01	-1.20256	0.331497	-3.62767	0.000285986	0.00469961
Solyc03g114210.3	Protein kinase	2191.18	-1.20141	0.332728	-3.6108	0.000305259	0.00494631
Solyc08g042000.3	Sucrose phosphate synthase	969.035	-1.19998	0.346756	-3.46059	0.000539002	0.007718
Solyc01g102640.2	Nuclear pore complex protein NUP98A	310.511	-1.19859	0.391871	-3.05864	0.00222348	0.0218355
Solyc12g005860.2	Aconitate hydratase	20862.6	-1.19757	0.300616	-3.98371	6.78467e-05	0.00157052
Solyc08g068850.3	proton pump-interactor 1-like	584.71	-1.19485	0.366596	-3.25932	0.0011168	0.0133069
Solyc02g094530.1	Nuclear factor related to kappa-B-binding protein	509.873	-1.19326	0.439127	-2.71735	0.00658062	0.0470799
Solyc08g077500.4	Pleckstrin homology domain	3000.46	-1.19096	0.390881	-3.04685	0.00231251	0.0224299
Solyc03g095680.2	SNF2-related	791.913	-1.18793	0.435563	-2.72734	0.0063848	0.0460864
Solyc02g092150.3	ACT domain-containing protein	743.725	-1.18783	0.383941	-3.09377	0.00197627	0.020116
Solyc03g007530.3	ABC transporter C family member 10	5100.45	-1.18612	0.350315	-3.38587	0.000709532	0.00948575
Solyc01g100450.1	Pentatricopeptide repeat-containing protein	281.211	-1.18084	0.402413	-2.93439	0.00334202	0.0292022
Solyc04g009720.1	Pentatricopeptide repeat-containing protein	106.623	-1.17932	0.331296	-3.55972	0.000371245	0.00575515
Solyc07g008360.2	4-coumarate:CoA ligase	1225.57	-1.17894	0.407761	-2.89124	0.00383724	0.0321526
Solyc02g082900.3	Protein STRICTOSIDINE SYNTHASE-LIKE 6	13511.6	-1.17457	0.28186	-4.16721	3.08348e-05	0.000831709
Solyc11g007770.2	Glycosyltransferase family protein 64 protein C5	4900.24	-1.17251	0.24291	-4.82693	1.38655e-06	6.67149e-05
Solyc03g097240.3	Chaperone protein DnaJ	909.478	-1.17012	0.416185	-2.81154	0.0049305	0.0383877
Solyc02g086300.4	Class I glutamine amidotransferase-like superfamily protein	2458.71	-1.16958	0.39795	-2.93901	0.00329264	0.0288738
Solyc03g112830.4	PX domain-containing protein/DUF4206 domain-containing protein	2385.01	-1.16839	0.321217	-3.63739	0.000275411	0.00455456
Solyc02g076920.3	bHLH transcription factor 013	1652.74	-1.16839	0.388462	-3.00773	0.00263204	0.0245875
Solyc07g056340.4	Protein MEI2-like 5	5131.28	-1.16566	0.343911	-3.38943	0.000700375	0.00939206
Solyc12g057060.2	Glycosyltransferase	55252.5	-1.16561	0.389922	-2.98934	0.00279582	0.0257789
Solyc09g091840.4	Glutathione reductase	30639.8	-1.16339	0.31857	-3.6519	0.000260309	0.00436153
Solyc07g008840.3	Rab-GTPase-TBC domain	9792.83	-1.16312	0.274071	-4.24385	2.19719e-05	0.000630462
Solyc11g006540.2	FAD/NAD	1282.09	-1.1621	0.317694	-3.65793	0.000254265	0.0042871
Solyc05g015420.5	F-box protein	5051.87	-1.16029	0.232764	-4.98483	6.20166e-07	3.4599e-05
Solyc01g106250.4	B3 domain-containing protein	174.829	-1.1563	0.346464	-3.33745	0.00084552	0.0107891
Solyc11g011780.3	60S ribosomal export protein NMD3	5008.86	-1.1558	0.265627	-4.35122	1.35382e-05	0.000426811
Solyc04g078090.3	Acyl-CoA-binding domain-containing protein 2	2488.83	-1.15333	0.272416	-4.2337	2.29879e-05	0.000653658
Solyc03g119230.1	Protein kinase-like domain-containing protein	458.183	-1.15326	0.272258	-4.23591	2.27633e-05	0.000648106
Solyc02g076930.2	ARM repeat superfamily protein	314.519	-1.151	0.307166	-3.74715	0.000178854	0.00325769
Solyc06g009290.4	ABC transporter B family member	18478.1	-1.15031	0.282007	-4.079	4.52291e-05	0.00112878
Solyc02g068190.1	RNA helicase DEAD6	81.9624	-1.15015	0.379518	-3.03056	0.00244098	0.0233878
Solyc09g091470.3	3-ketoacyl-CoA thiolase peroxisomal-like	4227.01	-1.14853	0.299808	-3.83089	0.000127682	0.00251002
Solyc04g009440.3	NAC domain protein AY498713	2271.25	-1.14827	0.329464	-3.48528	0.000491618	0.00715574
Solyc11g010470.2	14-3-3 protein	20212.8	-1.14662	0.350392	-3.2724	0.00106638	0.0128696
Solyc03g111640.4	programmed cell death protein 4-like	7014.63	-1.14441	0.25719	-4.44968	8.59977e-06	0.000292008
Solyc08g007430.2	NIT2	15461	-1.14432	0.415598	-2.75343	0.00589747	0.0435379
Solyc02g070020.1	UDP-Glycosyltransferase superfamily protein	2743.13	-1.14214	0.293132	-3.89632	9.76653e-05	0.00206352
Solyc09g092440.1	Pentatricopeptide repeat	106.763	-1.13601	0.375367	-3.02641	0.0024748	0.0235785
Solyc08g074250.3	Disease resistance protein	350.301	-1.13513	0.252103	-4.50263	6.71167e-06	0.000241281
Solyc10g078350.2	Transcription elongation factor	167.879	-1.13475	0.37454	-3.02971	0.00244788	0.0234425
Solyc07g007600.3	vacuolar-type H+-pyrophosphatase	22889.1	-1.13236	0.33483	-3.38189	0.000719887	0.00958559
Solyc09g097960.3	NAD	29777.6	-1.13229	0.414012	-2.73492	0.00623955	0.0453349
Solyc07g006130.3	Eukaryotic peptide chain release factor subunit 1	1230.07	-1.13002	0.380754	-2.96785	0.00299894	0.0270962
Solyc11g071600.2	aldehyde oxidase 3	8049.73	-1.13	0.299453	-3.77354	0.00016095	0.00301603
Solyc12g096920.1	Disease resistance protein	849.453	-1.12954	0.353878	-3.1919	0.00141341	0.0157548
Solyc09g065700.3	BEACH domain	6615.12	-1.1288	0.3311	-3.40922	0.00065148	0.0089139
Solyc06g036130.4	Protein DETOXIFICATION	416.463	-1.12594	0.288401	-3.90408	9.45841e-05	0.00201776
Solyc05g006630.4	Disease resistance protein	733.387	-1.12465	0.277922	-4.04666	5.19545e-05	0.00126791
Solyc02g065070.3	CDPK-related protein kinase	2912.58	-1.12322	0.225156	-4.98862	6.0813e-07	3.41871e-05
Solyc04g011463.1	Unknown protein	408.298	-1.12215	0.351077	-3.19629	0.00139205	0.0156274
Solyc09g005560.4	Trihelix transcription factor GT-3b	133.415	-1.11785	0.394539	-2.8333	0.00460694	0.0365586
Solyc06g005320.1	Transcription factor MYB48	1136.66	-1.11694	0.408133	-2.7367	0.00620593	0.0451864
Solyc12g010740.3	protein STRUBBELIG-RECEPTOR FAMILY 3-like	2509.95	-1.11576	0.286317	-3.89693	9.74179e-05	0.00206027
Solyc05g050220.3	Common plant regulatory factor 1	729.272	-1.1143	0.362842	-3.07102	0.00213327	0.0212143
Solyc11g062100.1	E1-E2_ATPase domain-containing protein/HMA domain-containing protein/Hydrolase domain-containing protein	569.866	-1.11332	0.350474	-3.1766	0.00149012	0.0163166
Solyc02g089300.3	Unknown protein	202.486	-1.11318	0.36517	-3.04838	0.00230082	0.0223855
Solyc05g055870.3	F-box domain. Phloem protein 2-like protein	1459.73	-1.11145	0.313766	-3.5423	0.000396652	0.00605334
Solyc09g064860.3	ELKS/Rab6-interacting/CAST family protein	7698.58	-1.11116	0.238726	-4.65453	3.24715e-06	0.00013656
Solyc05g006120.3	DNA polymerase lambda-like protein	510.166	-1.11083	0.279304	-3.97715	6.97457e-05	0.00159652
Solyc02g072000.3	Heat shock transcription factor	1057.57	-1.10742	0.262769	-4.21443	2.5041e-05	0.000700291
Solyc06g082150.4	6-phosphofructo-2-kinase/fructose-2. 6-bisphosphatase	1457.15	-1.10674	0.29165	-3.79477	0.000147781	0.0028123
Solyc03g114350.1	DUF1645 family protein	735.784	-1.10496	0.346557	-3.18839	0.00143066	0.0158989
Solyc10g085860.1	Glycosyltransferase	532.021	-1.10429	0.306319	-3.60501	0.000312135	0.00503552
Solyc10g008220.4	Disease resistance protein	371.993	-1.10391	0.340705	-3.24009	0.00119494	0.0140367
Solyc08g079060.4	Trehalose 6-phosphate phosphatase	1245.76	-1.10342	0.349912	-3.15343	0.00161362	0.0172618
Solyc12g082730.3	Kinesin-like calmodulin-binding protein	206.113	-1.10106	0.392467	-2.80548	0.00502414	0.0388649
Solyc02g084240.3	H1 histone-like protein	15636.2	-1.10002	0.369113	-2.98017	0.00288092	0.026383
Solyc06g072880.2	Glycosyltransferase	3002.46	-1.09882	0.381672	-2.87897	0.00398972	0.0331779
Solyc04g064850.3	Protein LAZ1-like protein 1	353.274	-1.09822	0.279592	-3.92795	8.56745e-05	0.00188801
Solyc03g113370.3	Ubiquitin carboxyl-terminal hydrolase-like protein	349.604	-1.09805	0.283181	-3.87755	0.000105512	0.00217306
Solyc03g098210.4	Cyclic nucleotide gated channel	1758.58	-1.09691	0.250721	-4.37504	1.21412e-05	0.000388888
Solyc04g007070.3	Disease resistance protein	4346.65	-1.09521	0.214604	-5.10338	3.33642e-07	2.11278e-05
Solyc05g005750.3	Trehalose-6-phosphate synthase	14572.2	-1.09424	0.341248	-3.20659	0.00134318	0.0153128
Solyc04g072260.3	Midasin	2034.31	-1.09014	0.341269	-3.19437	0.00140136	0.0156676
Solyc02g091650.4	Glycine-rich domain-containing protein 2	1887.3	-1.08874	0.228854	-4.75737	1.96135e-06	8.89345e-05
Solyc02g081590.3	FACT complex subunit SPT16	5399.59	-1.08598	0.203813	-5.32832	9.91277e-08	7.74638e-06
Solyc06g075530.1	Unknown protein	542.97	-1.0818	0.398389	-2.71544	0.00661874	0.0472642
Solyc04g077650.3	Serine carboxypeptidase-like 17	1036.06	-1.081	0.380687	-2.83961	0.00451683	0.0360773
Solyc04g082460.4	Catalase	2471.65	-1.07974	0.319573	-3.37871	0.000728274	0.00966805
Solyc01g087420.4	Zinc finger. FYVE/PHD-type	2028.78	-1.07785	0.262711	-4.10279	4.08202e-05	0.00103875
Solyc04g076620.4	E3 ubiquitin-protein ligase UPL2	12842.2	-1.0765	0.367256	-2.9312	0.00337658	0.0294109
Solyc07g065450.3	Two pore potassium channel a	109.633	-1.07648	0.379004	-2.84029	0.00450721	0.0360135
Solyc03g098630.4	DUF789 domain-containing protein	1675.55	-1.07622	0.267935	-4.01671	5.90155e-05	0.00140198
Solyc02g093710.1	B3 DNA binding domain	2654.54	-1.0758	0.344354	-3.12412	0.00178336	0.018564
Solyc07g065630.4	E3 ubiquitin-protein ligase UPL2	10273	-1.0757	0.350935	-3.06524	0.00217493	0.0215121
Solyc01g006650.2	ETHYLENE INSENSITIVE 3-like 3 protein	228.078	-1.07419	0.358787	-2.99395	0.00275389	0.0255204
Solyc07g005970.3	Autophagy-related protein 11	2253.8	-1.06999	0.220017	-4.86323	1.15483e-06	5.80212e-05
Solyc06g071770.4	PB1 domain. Zinc finger. ZZ-type. UBA-like. Next to BRCA1. central domain protein	2744.61	-1.06922	0.277337	-3.85532	0.000115577	0.00233239
Solyc05g006620.3	Disease resistance protein	649.047	-1.06633	0.303274	-3.51607	0.000437978	0.00653911
Solyc10g081120.3	alpha-L-arabinofuranosidase	5132.75	-1.0641	0.36374	-2.92545	0.00343959	0.0297912
Solyc02g083900.3	Transformation/transcription domain associated protein	4992.7	-1.06409	0.378263	-2.8131	0.00490671	0.0382757
Solyc07g056420.4	glutathione S-transferase AY082341	8559.63	-1.06307	0.379015	-2.80483	0.00503432	0.0388995
Solyc07g007420.3	F-box/LRR-repeat protein	897.489	-1.06148	0.268977	-3.94637	7.93439e-05	0.00176795
Solyc03g114950.2	ABC transporter B family member 27	17962.9	-1.06105	0.236422	-4.48796	7.19086e-06	0.000254358
Solyc10g083840.1	Glutamine synthetase	5328.6	-1.0604	0.311605	-3.40302	0.000666453	0.00907703
Solyc04g080170.3	Protein kinase domain	876.485	-1.05982	0.345926	-3.06371	0.00218613	0.021551
Solyc03g115930.3	Calcium-binding EF-hand family protein	1395.45	-1.05959	0.31066	-3.41079	0.000647751	0.00887165
Solyc06g083160.1	DUF506 family protein	96.5008	-1.05662	0.384772	-2.74608	0.00603118	0.0442735
Solyc04g080300.4	Erythronate-4-phosphate dehydrogenase family protein	7087.43	-1.05573	0.345736	-3.05356	0.00226143	0.0220704
Solyc11g065920.2	Xanthine dehydrogenase	7707.76	-1.05256	0.308512	-3.41173	0.000645509	0.00885195
Solyc01g111880.4	MAP kinase kinase kinase 11	6526.04	-1.05135	0.339022	-3.10112	0.0019279	0.0197147
Solyc04g079960.1	geranylgeranyl pyrophosphate synthase 2	105.906	-1.04728	0.351848	-2.9765	0.00291557	0.0265827
Solyc05g054080.3	E3 ubiquitin-protein ligase-like protein	2003.81	-1.04669	0.254439	-4.11372	3.89333e-05	0.00100114
Solyc02g062390.3	abscisic acid and environmental stress-inducible protein TAS14	3571.95	-1.04621	0.299799	-3.48972	0.000483536	0.00705648
Solyc08g079730.2	Protein DETOXIFICATION	1157.9	-1.04613	0.289666	-3.61151	0.000304424	0.00493642
Solyc10g062160.3	Dynamin	313.227	-1.04454	0.353413	-2.95557	0.00312097	0.0278171
Solyc08g077080.1	Glycosyltransferase	2368.34	-1.04394	0.259186	-4.02774	5.63148e-05	0.00135927
Solyc04g009457.1	Unknown protein	104.413	-1.04331	0.379366	-2.75013	0.00595716	0.0438616
Solyc01g073770.2	PRLI-interacting factor	1760.96	-1.04266	0.242522	-4.29923	1.71392e-05	0.000518813
Solyc03g043660.3	Protease Do-like 7	5748.39	-1.04257	0.294116	-3.54474	0.000392994	0.00600583
Solyc07g006230.1	Unknown protein	14277.7	-1.04174	0.21801	-4.77839	1.76702e-06	8.21906e-05
Solyc05g008390.3	RING/FYVE/PHD zinc finger superfamily protein	1487.47	-1.0406	0.342546	-3.03784	0.00238284	0.0229591
Solyc11g066320.2	Exostosin family protein	6112.53	-1.0392	0.197045	-5.27394	1.33528e-07	1.00087e-05
Solyc12g009450.3	NBS-LRR protein	710.12	-1.03899	0.370377	-2.80523	0.00502808	0.0388649
Solyc09g008430.4	CHY zinc finger family protein. expressed	1491.89	-1.03618	0.373434	-2.77473	0.00552477	0.0416665
Solyc03g114360.4	Poly [ADP-ribose] polymerase	1825.74	-1.03522	0.349856	-2.95897	0.00308665	0.0276057
Solyc07g048120.3	ubiquitin fusion degradation protein 1	1647.78	-1.03258	0.28749	-3.5917	0.000328528	0.00524241
Solyc10g085210.2	Transcription factor	129.495	-1.03212	0.379992	-2.71616	0.00660445	0.0471814
Solyc04g015210.4	Disease resistance protein	11768.2	-1.03115	0.274817	-3.75212	0.000175347	0.00321474
Solyc05g014390.4	ABC transporter	590.339	-1.02867	0.371888	-2.76607	0.0056736	0.0423628
Solyc02g085610.4	LEGBF4G L.esculentum GBF4G-box binding protein	1248.03	-1.02719	0.285349	-3.59977	0.0003185	0.005112
Solyc09g092410.4	Disease resistance protein	6827.08	-1.02665	0.323199	-3.17653	0.00149046	0.0163166
Solyc12g043100.2	Pentatricopeptide repeat-containing protein	397.581	-1.02659	0.35872	-2.86182	0.00421218	0.0344896
Solyc03g112370.1	Unknown protein	342.483	-1.02441	0.305132	-3.35726	0.000787184	0.010289
Solyc11g071580.2	aldehyde oxidase 5pseudogene	1621.57	-1.02337	0.349303	-2.92975	0.00339235	0.0295016
Solyc01g094120.3	Cytochrome P450	460.619	-1.02322	0.346961	-2.94909	0.00318716	0.028207
Solyc02g082190.3	CTP synthase	2147.26	-1.02253	0.258649	-3.95337	7.70584e-05	0.00172541
Solyc01g099220.3	DNA polymerase	3256.73	-1.02181	0.2989	-3.41857	0.000629504	0.00868109
Solyc12g011000.2	Citrate synthase	5216.62	-1.02066	0.252215	-4.04678	5.19275e-05	0.00126791
Solyc09g089880.3	Electron transfer flavoprotein beta-subunit	3059.67	-1.01783	0.255819	-3.97871	6.92893e-05	0.00159221
Solyc07g064440.3	inositol-1%2C4%2C5-trisphosphate 5-phosphatase	2366.53	-1.01769	0.240752	-4.22713	2.36691e-05	0.000668714
Solyc05g005290.4	Poly [ADP-ribose] polymerase	1527.56	-1.01668	0.32208	-3.1566	0.00159622	0.0171213
Solyc08g079930.2	Subtilisin-like protease	3844.45	-1.01517	0.218681	-4.64225	3.44644e-06	0.000143843
Solyc07g064060.3	WD-40 repeat containing protein	4325.6	-1.01328	0.22719	-4.46004	8.19434e-06	0.000281714
Solyc12g057040.2	cryptochrome 1b	1492.26	-1.01293	0.350009	-2.894	0.00380373	0.031969
Solyc02g079530.4	G-type lectin S-receptor-like serine/threonine-protein kinase	407.34	-1.0106	0.263313	-3.83803	0.000124025	0.00245443
Solyc08g075360.3	ABC transporter E family member 2	345.479	-1.00973	0.262845	-3.84152	0.000122273	0.00243145
Solyc03g043710.1	Lectin receptor kinase	937.228	-1.00713	0.301106	-3.34478	0.000823482	0.0106074
Solyc01g096730.2	protein ZINC INDUCED FACILITATOR-LIKE 1-like	3371.74	-1.00595	0.362238	-2.77705	0.00548554	0.0414273
Solyc08g048460.2	Ornithine aminotransferase	153.323	-1.00466	0.371597	-2.70362	0.00685889	0.0485854
Solyc05g056540.4	Alcohol dehydrogenase-like protein	9033.25	-1.00089	0.223802	-4.4722	7.74195e-06	0.000269525
Solyc06g066470.4	Poly	2316.1	-0.999587	0.303239	-3.29636	0.000979449	0.0120447
Solyc01g091730.3	Peroxisomal membrane protein 11E	12042.8	-0.999539	0.322563	-3.09874	0.00194346	0.0198462
Solyc02g086590.3	Cysteine-rich receptor-like protein kinase 42	3037.37	-0.996389	0.236212	-4.21821	2.46254e-05	0.00069042
Solyc05g007020.4	LOV/LOV protein	8929.68	-0.995092	0.278724	-3.57018	0.000356743	0.00557952
Solyc01g108620.3	peptidase%2C S9A/B/C family%2C catalytic domain protein	2947.44	-0.994351	0.260137	-3.82242	0.000132149	0.00257032
Solyc01g160650.1	S-adenosyl-L-methionine-dependent methyltransferases superfamily protein	404.116	-0.992681	0.328924	-3.01796	0.00254482	0.0240894
Solyc03g005650.1	Disease resistance protein	2353.73	-0.99113	0.220444	-4.49607	6.92217e-06	0.000246436
Solyc01g097880.4	tRNA-specific adenosine deaminase. chloroplastic	9613.27	-0.989278	0.284341	-3.4792	0.00050292	0.00728655
Solyc04g025880.4	Potassium transporter	5110.15	-0.988523	0.342836	-2.88337	0.00393445	0.0328298
Solyc08g077440.3	Lon protease homolog	8932.99	-0.987956	0.24855	-3.97488	7.04143e-05	0.00160467
Solyc10g074890.2	Protein kinase domain	3060.68	-0.987105	0.327307	-3.01584	0.00256267	0.0241961
Solyc09g007310.3	E3 ubiquitin-protein ligase UPL4	2145.36	-0.985948	0.297598	-3.31302	0.000922956	0.0115171
Solyc11g011090.1	Disease resistance protein	2509	-0.984728	0.309162	-3.18516	0.00144676	0.0160439
Solyc08g067610.3	Pleiotropic drug resistance protein	4865.7	-0.982848	0.280939	-3.49844	0.000467985	0.00685704
Solyc05g018630.1	Regulator of chromosome condensation	697.901	-0.98232	0.256565	-3.82873	0.000128805	0.0025216
Solyc10g084650.3	Acyl-CoA N-acyltransferase with RING/FYVE/PHD-type zinc finger domain-containing protein	2990.32	-0.982272	0.284585	-3.45159	0.000557288	0.00789264
Solyc05g007510.4	RNA-directed RNA polymerase	1186.1	-0.980906	0.203277	-4.82545	1.39684e-06	6.70638e-05
Solyc03g113380.5	Pentatricopeptide repeat-containing protein	2698.13	-0.979685	0.221944	-4.41411	1.01424e-05	0.000333097
Solyc01g100240.3	Calmodulin binding protein-like	837.497	-0.978468	0.327036	-2.99192	0.00277225	0.0256151
Solyc06g051750.3	Cytochrome P450	485.263	-0.978421	0.329547	-2.96899	0.00298783	0.0270571
Solyc10g080740.2	Protein SMG7	9428.79	-0.977389	0.25446	-3.84103	0.000122519	0.00243238
Solyc12g099970.2	SNF1 kinase complex anchoring protein	6246.04	-0.97688	0.326824	-2.98901	0.00279886	0.0257854
Solyc02g083835.1	Chaperone protein DnaJ	7095.23	-0.974943	0.297644	-3.27554	0.00105461	0.0127695
Solyc12g100270.2	Fatty acid hydroxylase superfamily	13549.7	-0.973693	0.24137	-4.03403	5.48282e-05	0.00132921
Solyc11g010210.1	WEB family protein At4g27595. chloroplastic-like	1673.16	-0.971613	0.22621	-4.29518	1.74553e-05	0.00052478
Solyc07g005320.3	FIP1	4987.56	-0.971472	0.275993	-3.51992	0.000431682	0.00647581
Solyc02g089260.4	Auxin transport protein BIG	10690.4	-0.965259	0.351547	-2.74575	0.00603728	0.0442741
Solyc04g079300.3	Calcineurin-like metallo-phosphoesterase superfamily protein	1216.2	-0.965105	0.243381	-3.9654	7.32728e-05	0.00165782
Solyc04g078540.5	Cysteine proteinase RD21a	12634.8	-0.960837	0.256582	-3.74475	0.000180574	0.00328055
Solyc12g042380.2	Stress up-regulated Nod 19	18862.3	-0.958547	0.282807	-3.3894	0.000700448	0.00939206
Solyc02g088480.3	T-box transcription factor%2C putative	1960.5	-0.957735	0.251101	-3.81414	0.000136656	0.00264863
Solyc06g073840.3	Outer envelope protein 61	5272.19	-0.956696	0.269665	-3.54772	0.000388586	0.00596328
Solyc01g006990.4	F-box family protein	1674.01	-0.956361	0.200774	-4.76337	1.9039e-06	8.66865e-05
Solyc03g031530.5	Sulfite exporter TauE/SafE family protein 2	3146.7	-0.956162	0.244584	-3.90933	9.25514e-05	0.00198636
Solyc08g083330.2	Polyketide cyclase/dehydrase and lipid transport superfamily protein	9325.26	-0.955867	0.308016	-3.10331	0.00191371	0.0195787
Solyc05g005060.3	Cysteine-rich receptor-like protein kinase 3	1092.82	-0.955395	0.220817	-4.32664	1.514e-05	0.00046663
Solyc12g044930.3	F-box protein	1160.03	-0.955199	0.313393	-3.04793	0.00230424	0.0224039
Solyc03g111310.3	Snf1-related protein kinase regulatory subunit gamma-1	12464.5	-0.953467	0.280117	-3.40381	0.000664522	0.00905633
Solyc05g017890.4	THO complex subunit 2	4140.29	-0.953155	0.254282	-3.74842	0.000177952	0.00325167
Solyc07g066030.4	Proteasome activator subunit 4	7042.37	-0.952299	0.339449	-2.80542	0.00502506	0.0388649
Solyc06g072970.3	Zinc finger with UFM1-specific peptidase domain protein	229.989	-0.952006	0.293212	-3.24682	0.00116702	0.0137822
Solyc06g075160.3	SIT4 phosphatase-associated family protein	4806.63	-0.951612	0.29826	-3.19054	0.00142007	0.0158131
Solyc02g068490.4	Copper-transporting ATPase RAN1	9957.24	-0.951151	0.224993	-4.22746	2.36346e-05	0.000668595
Solyc03g097290.4	DB199	16824.7	-0.950924	0.235862	-4.0317	5.53743e-05	0.00133803
Solyc03g033835.2	AAA-ATPase At3g50940-like	593.492	-0.949376	0.313863	-3.02481	0.00248793	0.0236729
Solyc04g051870.3	F-box/kelch-repeat protein SKIP6	654.159	-0.945901	0.284035	-3.33023	0.000867737	0.0109962
Solyc04g007650.4	1-phosphatidylinositol-3-phosphate 5-kinase-like protein	791.38	-0.945473	0.235978	-4.00662	6.15945e-05	0.00145327
Solyc06g008390.4	Plant resistance protein	505.676	-0.943452	0.324651	-2.90605	0.00366022	0.0311195
Solyc08g014440.4	BTB/POZ and TAZ domain-containing protein 3	932.667	-0.942409	0.301154	-3.12933	0.00175208	0.018325
Solyc01g105220.3	alternative oxidase 2	121.231	-0.94209	0.335125	-2.81116	0.00493632	0.0383913
Solyc02g063450.4	Glycine-rich domain-containing protein 2	101610	-0.941869	0.325256	-2.89578	0.00378216	0.0318485
Solyc02g067570.3	Paired amphipathic helix protein Sin3-like 1	4407.9	-0.941216	0.286485	-3.2854	0.00101839	0.0124315
Solyc09g009370.4	Calcium-dependent lipid-binding family protein	3300.6	-0.939555	0.328997	-2.85582	0.00429257	0.0348803
Solyc01g110110.3	Cysteine protease	1604.02	-0.93543	0.293351	-3.18878	0.00142876	0.0158858
Solyc01g096030.4	UV-stimulated scaffold protein A homolog	568.084	-0.934279	0.238036	-3.92494	8.67512e-05	0.00190602
Solyc03g034080.5	Acidic leucine-rich nuclear phosphoprotein 32-related protein	4909.23	-0.933631	0.235149	-3.97038	7.17577e-05	0.00162818
Solyc12g042060.3	ATP-dependent Clp protease ATP-binding subunit ClpC	19872.5	-0.933385	0.247605	-3.76965	0.000163477	0.003053
Solyc06g007320.3	Ubiquitin activating enzyme E1	12186.8	-0.931596	0.31558	-2.95201	0.00315711	0.0280175
Solyc01g110990.3	ATP-dependent RNA helicase	4246.66	-0.929743	0.204657	-4.54294	5.54759e-06	0.000206857
Solyc07g062070.3	Ribokinase	1311.1	-0.928758	0.288194	-3.22268	0.00126997	0.0146448
Solyc10g046930.3	AdoMet-dependent rRNA methyltransferase SPB1	2140.34	-0.927615	0.251298	-3.69129	0.00022312	0.00384733
Solyc12g008500.2	receptor-like protein kinase 5	2643.17	-0.925832	0.27414	-3.37723	0.000732205	0.00970855
Solyc01g111910.3	RNA polymerase II-associated protein 1	2072.82	-0.925544	0.272248	-3.39963	0.000674769	0.00916267
Solyc04g055120.3	ABC transporter D family member 1	5208.3	-0.924963	0.303308	-3.04958	0.00229161	0.0223156
Solyc04g076300.4	Mechanosensitive ion channel protein 2. chloroplastic	929.962	-0.923771	0.320934	-2.87838	0.00399723	0.0332153
Solyc08g078130.4	Enoyl-CoA hydratase	1284.32	-0.92352	0.316613	-2.91687	0.00353558	0.0303564
Solyc02g080440.3	Fe-S cluster assembly protein SufB	1571.54	-0.919675	0.254059	-3.61993	0.000294678	0.00481024
Solyc10g048060.2	hypothetical protein	5189.16	-0.919266	0.323413	-2.84239	0.00447766	0.0358815
Solyc01g080170.3	Hydroxymethylglutaryl-CoA lyase. mitochondrial	2642.28	-0.918416	0.283909	-3.2349	0.00121687	0.0142298
Solyc11g065160.3	Zinc finger protein	2758.73	-0.916215	0.272231	-3.36558	0.000763822	0.0100552
Solyc01g090780.3	CCR4-NOT transcription complex subunit 1	6883.83	-0.914948	0.333255	-2.74548	0.00604216	0.0442951
Solyc03g114140.3	RNA-dependent RNA polymerase2	3579.03	-0.91471	0.248237	-3.68482	0.00022886	0.00392482
Solyc10g081020.2	Transcription elongation factor spt6	8469.76	-0.914178	0.298952	-3.05794	0.00222867	0.0218669
Solyc01g109200.4	RING/U-box superfamily protein	1812.92	-0.912879	0.211889	-4.30829	1.64519e-05	0.000500071
Solyc07g005920.3	Leucine-rich receptor-like protein kinase family protein	616.671	-0.912017	0.273355	-3.33639	0.000848746	0.0108081
Solyc01g094330.3	Terpene utilization protein AtuA	803.823	-0.911139	0.302645	-3.01059	0.00260742	0.0244453
Solyc12g017230.2	hypothetical protein	1705.03	-0.910092	0.248013	-3.66953	0.000243	0.00412557
Solyc06g060010.4	Terpene synthase	1213.86	-0.909385	0.28466	-3.19464	0.00140005	0.0156676
Solyc07g063310.3	LanC-like protein GCR2	926.18	-0.908967	0.249688	-3.64041	0.000272199	0.00451351
Solyc02g071980.3	RING/FYVE/PHD-type zinc finger family protein	2750.5	-0.908533	0.321301	-2.82767	0.00468887	0.0369955
Solyc01g104880.3	Phosphatidylserine decarboxylase proenzyme 2	4097.7	-0.908118	0.206186	-4.40436	1.06095e-05	0.000345862
Solyc01g080690.3	WD40 repeat	1845.98	-0.905993	0.257239	-3.52198	0.000428329	0.00643867
Solyc11g020610.3	Neutral/alkaline invertase	2608.51	-0.905583	0.281895	-3.21249	0.0013159	0.0150877
Solyc05g007470.4	P-loop containing nucleoside triphosphate hydrolases superfamily protein	16813.2	-0.905495	0.183577	-4.93252	8.11771e-07	4.3106e-05
Solyc04g007490.3	Disease resistance protein	2111.62	-0.903962	0.306966	-2.94483	0.00323135	0.0284738
Solyc07g063870.3	Uncharacterized conserved protein	7922.66	-0.902858	0.275865	-3.27282	0.0010648	0.0128646
Solyc10g084050.2	Cell division cycle protein 48-like protein	13903.3	-0.902108	0.287189	-3.14117	0.00168275	0.0177514
Solyc02g071510.3	Transcription factor GTE12	4788.12	-0.901982	0.242955	-3.71255	0.000205181	0.00361726
Solyc03g005630.3	DUF810 domain-containing protein	246.028	-0.901732	0.313414	-2.87713	0.00401312	0.0333222
Solyc05g018180.3	DUF810 domain-containing protein	1359.97	-0.901553	0.240909	-3.7423	0.000182344	0.00330454
Solyc07g040990.4	Protein phosphatase 2C 77	4486.26	-0.90134	0.285993	-3.15161	0.00162372	0.017332
Solyc01g087490.4	Protein OBERON	6935.7	-0.900769	0.257448	-3.49884	0.000467292	0.00685144
Solyc04g078320.4	F-box-like/WD repeat-containing protein TBL1XR1-A	4201.01	-0.900068	0.218755	-4.1145	3.88023e-05	0.0010001
Solyc04g014210.3	RNA helicase DEAH-box12	2523.39	-0.899158	0.287851	-3.12369	0.00178596	0.0185823
Solyc08g007060.4	Protein NRT1/ PTR FAMILY 7.3	3797.09	-0.892973	0.302507	-2.95191	0.00315812	0.0280175
Solyc12g099910.2	Protein CHROMATIN REMODELING 5	4908.22	-0.892044	0.272482	-3.27378	0.0010612	0.0128282
Solyc03g083440.4	Glutamate synthase	96145.4	-0.891879	0.319943	-2.78762	0.00530963	0.0405013
Solyc06g051620.3	Phosphoinositide phospholipase C	1983.67	-0.891836	0.194031	-4.59636	4.29938e-06	0.000172893
Solyc01g101010.4	RNA polymerase II subunit B1 CTD phosphatase RPAP2-like protein	2273.65	-0.891237	0.251399	-3.5451	0.000392462	0.0060037
Solyc09g064780.3	mediator of RNA polymerase II transcription subunit 33A-like	817.992	-0.88875	0.212557	-4.18123	2.89942e-05	0.000791473
Solyc11g072400.3	Exonuclease V. chloroplastic	215.178	-0.888196	0.30277	-2.93357	0.0033509	0.0292567
Solyc02g077660.3	Homeobox domain-containing protein/DDT domain-containing protein	4281.42	-0.887893	0.258895	-3.42955	0.000604577	0.00837401
Solyc12g009610.2	RabGAP/TBC domain-containing protein	3384.91	-0.887499	0.264283	-3.35814	0.000784696	0.0102625
Solyc01g008320.3	Shoot gravitropism 2	2300.09	-0.887464	0.216383	-4.10136	4.10731e-05	0.00104277
Solyc11g008440.3	Amino acid transporter	2549.72	-0.885915	0.286931	-3.08755	0.00201812	0.0203915
Solyc07g065510.4	RNA recognition motif domain	11977.8	-0.885763	0.238776	-3.7096	0.000207591	0.00365345
Solyc06g082100.4	Helicase	7356.9	-0.885713	0.302191	-2.93097	0.00337909	0.0294114
Solyc05g054370.2	Acyl-CoA dehydrogenase family member 10	7348.15	-0.885314	0.232668	-3.80505	0.000141776	0.00272866
Solyc08g081000.3	Transcription factor jumonji	1905.52	-0.884465	0.308341	-2.86846	0.00412473	0.0339928
Solyc09g092160.2	beta-galactosidase 2	2099.74	-0.883182	0.266429	-3.31489	0.000916803	0.0114741
Solyc07g044990.3	TRAM. LAG1 and CLN8	1294.54	-0.882641	0.239062	-3.69209	0.000222415	0.0038419
Solyc03g006630.3	Sphingosine kinase 1	644.236	-0.882465	0.264542	-3.33582	0.000850494	0.010815
Solyc04g007270.3	PHD finger protein	2789.47	-0.881173	0.233816	-3.76866	0.000164127	0.00305995
Solyc11g008740.2	Sister chromatid cohesion 1 protein 4	4789.83	-0.878062	0.29557	-2.97074	0.0029708	0.0269414
Solyc07g055660.2	glycine-rich protein	895.843	-0.877796	0.304691	-2.88093	0.00396498	0.0330177
Solyc02g084900.2	P-loop containing nucleoside triphosphate hydrolases superfamily protein	1382.46	-0.87694	0.23294	-3.76466	0.000166777	0.00310411
Solyc04g051490.3	Crossover junction endonuclease EME1B	282.871	-0.875586	0.301647	-2.90269	0.00369975	0.0313341
Solyc07g045040.3	2-oxoglutarate	1400.53	-0.874292	0.281533	-3.10547	0.00189976	0.019454
Solyc12g056080.2	Crooked neck-like protein 1	3719.89	-0.87356	0.246624	-3.54207	0.000397001	0.00605447
Solyc04g080700.4	Bifunctional nuclease 2	7027.55	-0.873245	0.293489	-2.97539	0.00292615	0.0266585
Solyc01g081270.2	Glutathione S-transferase	16916.7	-0.872763	0.263641	-3.31042	0.000931566	0.0115917
Solyc06g076280.3	Transcription factor GRAS	1977.19	-0.871889	0.258198	-3.37682	0.000733296	0.00971181
Solyc10g081650.2	carotenoid isomerase	3056.65	-0.871542	0.237531	-3.66917	0.000243337	0.0041281
Solyc11g008460.1	SART-1 family protein DOT2	2863.05	-0.869873	0.196371	-4.42973	9.43499e-06	0.00031219
Solyc04g072035.1	Inositol polyphosphate 5-phosphatase I	3341.57	-0.869644	0.315287	-2.75827	0.0058109	0.0431597
Solyc01g099810.3	Serine/arginine-rich-splicing factor SR34	1548	-0.868816	0.268168	-3.23982	0.00119607	0.0140425
Solyc03g123370.3	GTP pyrophosphokinase.	8216.51	-0.868645	0.252631	-3.43839	0.000585177	0.00817208
Solyc02g079090.4	Bifunctional riboflavin kinase/FMN phosphatase	193.57	-0.865519	0.266469	-3.24811	0.00116176	0.0137422
Solyc01g104500.2	DUF1644 domain-containing protein	4050.13	-0.862854	0.24517	-3.5194	0.000432518	0.00648395
Solyc07g005240.4	FAD-dependent oxidoreductase family protein	460.562	-0.862612	0.316309	-2.72712	0.00638905	0.0461011
Solyc09g091150.2	F-box domain. cyclin-like protein	564.551	-0.861505	0.224691	-3.83418	0.000125986	0.0024811
Solyc01g102680.4	Protein kinase-like domain-containing protein	4654.12	-0.86128	0.218562	-3.94066	8.12567e-05	0.00180146
Solyc11g045460.3	Alpha/beta-Hydrolases superfamily protein	854.559	-0.860099	0.316305	-2.71921	0.00654386	0.0468357
Solyc04g050620.3	Cytochrome	2336.41	-0.859436	0.276372	-3.10971	0.00187271	0.0192396
Solyc12g088360.2	RING-type E3 ubiquitin transferase	1020.84	-0.859046	0.319051	-2.6925	0.00709179	0.0499303
Solyc06g009680.4	BRCT domain-containing protein	1735.8	-0.857495	0.242056	-3.54255	0.00039628	0.00605185
Solyc01g080200.3	mediator of RNA polymerase II transcription subunit 33A-like	3412.21	-0.856973	0.274982	-3.11647	0.0018303	0.0189213
Solyc01g097320.3	Mediator of RNA polymerase II transcription subunit 14	2020.59	-0.856259	0.293652	-2.9159	0.00354667	0.0303644
Solyc10g080510.1	Lectin receptor kinase	2547.75	-0.856221	0.23816	-3.59515	0.000324205	0.00518845
Solyc07g005340.2	protein RTF2 homolog	4349.93	-0.853747	0.208407	-4.09654	4.19375e-05	0.00105984
Solyc06g060960.3	Histone-lysine N-methyltransferase. H3 lysine-9 specific SUVH6	1019	-0.852867	0.234207	-3.64151	0.00027104	0.00450106
Solyc02g084570.5	Cytochrome P450	2707.7	-0.852679	0.312316	-2.73018	0.0063299	0.0458704
Solyc03g045050.4	Nuclear matrix constituent-like protein 1	5541.23	-0.85132	0.286134	-2.97525	0.00292751	0.0266585
Solyc02g082350.3	Plant intracellular Ras-group-related LRR protein	2799.85	-0.851304	0.304115	-2.79928	0.00512164	0.0393946
Solyc02g079170.3	External alternative NAD	1713.9	-0.849706	0.292901	-2.901	0.00371968	0.0314184
Solyc12g095830.3	Casein kinase	8297.2	-0.849049	0.225811	-3.75999	0.000169921	0.00314668
Solyc11g065260.3	DnaJ domain-containing protein/TPR_1 domain-containing protein/TPR_11 domain-containing protein	3389.83	-0.848075	0.266272	-3.18499	0.00144757	0.0160439
Solyc05g014760.3	Cyclin-dependent kinase G-2	10521.2	-0.846974	0.227008	-3.73103	0.000190701	0.00342257
Solyc10g006770.4	FACT complex subunit SPT16	2013.37	-0.845805	0.258989	-3.2658	0.00109155	0.0130873
Solyc07g053550.3	Glutaredoxin-C9	6423.69	-0.844153	0.26723	-3.1589	0.00158364	0.0170142
Solyc10g079930.1	Glycosyltransferase	2714.31	-0.843956	0.270137	-3.12418	0.00178302	0.018564
Solyc11g005670.2	POLYUBIQUITIN 1	25317.6	-0.843275	0.303488	-2.77861	0.00545925	0.0412874
Solyc05g052760.4	Phosphoinositide phospholipase C	6954.08	-0.842648	0.248327	-3.39329	0.000690573	0.0093087
Solyc10g076910.2	ATP-dependent RNA helicase	3015.37	-0.841813	0.297055	-2.83387	0.00459883	0.0365205
Solyc06g064750.1	Reistance protein F	938.428	-0.841054	0.302855	-2.77709	0.00548486	0.0414273
Solyc01g103990.3	T-complex protein 11	12231.2	-0.84077	0.310408	-2.7086	0.00675685	0.0480344
Solyc01g015020.4	PRLI-interacting factor	4597.11	-0.840157	0.234003	-3.59037	0.000330213	0.00526168
Solyc04g063380.3	F-box protein SKP2A	5234.29	-0.839701	0.220582	-3.80674	0.000140809	0.00271241
Solyc01g107880.3	Zinc finger. RING-CH-type. Zinc finger. RING/FYVE/PHD-type	10275	-0.83918	0.253347	-3.31238	0.000925058	0.0115368
Solyc04g077810.1	ZCF37	1295.16	-0.838098	0.295375	-2.8374	0.00454822	0.03621
Solyc08g080520.4	DUF810 domain-containing protein	1292.66	-0.838053	0.302879	-2.76695	0.00565828	0.0423401
Solyc03g078390.3	Ubiquitin carboxyl-terminal hydrolase 26	1731.21	-0.838025	0.240544	-3.48388	0.000494201	0.00717948
Solyc07g053910.3	Protein kinase domain	7661.66	-0.836329	0.296885	-2.81702	0.00484722	0.0379057
Solyc02g068920.3	lecithine cholesterol acyltransferase	7836.34	-0.836088	0.273263	-3.05964	0.002216	0.0217814
Solyc09g098230.3	ATP-dependent DNA helicase 2 subunit KU70	3148.85	-0.83546	0.217775	-3.83635	0.000124875	0.00246804
Solyc02g021490.1	Magnesium transporter CorA-like family protein	399.318	-0.835083	0.25804	-3.23626	0.00121108	0.014181
Solyc02g089400.4	Amino acid transporter	4646.36	-0.83452	0.279959	-2.98087	0.00287432	0.0263374
Solyc02g090870.1	hypothetical protein	934.412	-0.832872	0.250992	-3.31833	0.000905586	0.0113712
Solyc07g006110.5	Serine/threonine protein kinase	581.254	-0.83241	0.302252	-2.75402	0.00588676	0.0434919
Solyc09g005120.3	DnaJ protein ERDJ3A	347.653	-0.831501	0.2986	-2.78466	0.00535832	0.0407335
Solyc05g052750.3	Alpha/beta hydrolase related protein	1005.42	-0.83146	0.235071	-3.53705	0.000404621	0.0061494
Solyc04g014990.3	Glycosyltransferase	826.82	-0.831343	0.280753	-2.96112	0.0030652	0.0274585
Solyc01g009935.2	auxin-responsive protein SAUR71-like	904.001	-0.830218	0.307196	-2.70257	0.0068806	0.0487079
Solyc12g010900.1	F-box protein MAX2	808.77	-0.828558	0.293579	-2.82227	0.00476856	0.037516
Solyc06g071350.4	Bromo adjacent homology	5558.91	-0.826982	0.273533	-3.02334	0.0025	0.023757
Solyc03g118340.3	ATP-dependent Clp protease ATP-binding subunit ClpC	3720.41	-0.826767	0.285483	-2.89603	0.00377916	0.0318354
Solyc09g008200.4	heavy metal-associated isoprenylated plant protein 3-like	29223.2	-0.82669	0.230647	-3.58422	0.000338087	0.00535231
Solyc11g008580.3	RBR-type E3 ubiquitin transferase	9703.22	-0.82552	0.213663	-3.86365	0.000111705	0.0022793
Solyc06g017970.4	TRAF-like family protein	3296.57	-0.825097	0.296112	-2.78644	0.00532909	0.0406037
Solyc05g007610.2	Resistance protein R1	3117.98	-0.824969	0.30045	-2.74578	0.00603674	0.0442741
Solyc05g013280.4	Pseudomonas resistance	1269.94	-0.822843	0.280259	-2.93601	0.00332461	0.0291078
Solyc08g065980.3	glycine-rich protein	5641.97	-0.821714	0.277278	-2.96351	0.00304153	0.0273206
Solyc08g082410.4	LOW protein: zinc finger CCCH domain protein	3039.25	-0.821055	0.296605	-2.76818	0.00563709	0.0422389
Solyc07g008170.2	methyl-CpG-binding domain-containing protein 11-like	1363.29	-0.820868	0.203256	-4.0386	5.37717e-05	0.00130791
Solyc04g015100.3	Acetyl-CoA C-acetyltransferase	2867.93	-0.820486	0.233515	-3.51364	0.000442015	0.00657483
Solyc07g052940.4	Histone-lysine N-methyltransferase ATXR3	4615.34	-0.819845	0.303584	-2.70055	0.00692242	0.048898
Solyc03g005430.5	MATH domain-containing protein	5766.21	-0.818652	0.279043	-2.93379	0.00334854	0.0292477
Solyc01g080230.3	endo-1.31.4-beta-D-glucanase-like	2382.54	-0.8179	0.256038	-3.19445	0.00140099	0.0156676
Solyc09g055260.4	E3 ubiquitin-protein ligase listerin	2786.68	-0.817617	0.285132	-2.86751	0.0041372	0.0340194
Solyc07g054200.5	Pre-mRNA splicing factor	2652.5	-0.817357	0.297997	-2.74284	0.00609109	0.0446241
Solyc07g047800.3	NAD	13359.3	-0.817272	0.227735	-3.5887	0.000332333	0.00528781
Solyc06g051030.3	Inactive receptor-like serine/threonine-protein kinase	2571.29	-0.81726	0.23524	-3.47415	0.000512475	0.00739581
Solyc02g070010.1	Pentatricopeptide repeat-containing protein	436.854	-0.81711	0.267642	-3.053	0.00226566	0.0221019
Solyc04g049120.4	Nuclear receptor corepressor 1	5510.21	-0.816733	0.287169	-2.84409	0.00445388	0.0357678
Solyc01g111240.4	Translocase of chloroplast. chloroplastic	9475.27	-0.816721	0.255099	-3.20158	0.00136676	0.0155094
Solyc02g081970.4	Vacuolar-sorting receptor 1	7821.35	-0.815359	0.229619	-3.55092	0.000383884	0.00589523
Solyc09g089940.1	DUF2828 domain-containing protein	2524.97	-0.8153	0.20584	-3.96084	7.46864e-05	0.00167945
Solyc10g083210.2	B3 domain-containing protein	788.531	-0.814411	0.205706	-3.9591	7.5234e-05	0.00168864
Solyc10g005650.3	Peroxisomal targeting signal 1 receptor	4831.34	-0.814398	0.252465	-3.22578	0.00125629	0.0145175
Solyc07g032510.3	Forkhead-associated	770.943	-0.811909	0.236453	-3.4337	0.000595411	0.00828874
Solyc09g007280.4	Leucine-rich repeat protein kinase family protein	2049.34	-0.807893	0.291522	-2.77129	0.00558343	0.0419385
Solyc06g074980.3	Cell division cycle protein 48-like protein	31489.4	-0.806194	0.201709	-3.99681	6.42009e-05	0.00150031
Solyc11g011160.1	HMG-Y-related protein A-like	3577.19	-0.804402	0.270922	-2.96913	0.00298647	0.0270571
Solyc04g007980.3	2-oxoglutarate	2511.67	-0.804082	0.203985	-3.94187	8.08483e-05	0.00179602
Solyc06g005670.4	Pumilio-like protein 1	5474.39	-0.803396	0.295282	-2.72077	0.00651296	0.0467048
Solyc08g074570.1	G-patch domain	2499.81	-0.802767	0.186892	-4.29535	1.74415e-05	0.00052478
Solyc02g062430.3	D-2-hydroxyglutarate dehydrogenase. mitochondrial	900.916	-0.802611	0.22751	-3.52781	0.000419011	0.00632882
Solyc09g014410.3	Unknown protein	3221.55	-0.801639	0.285012	-2.81265	0.00491346	0.0383014
Solyc03g123980.4	Pumilio-like protein 2	6519.49	-0.801447	0.250987	-3.19318	0.00140714	0.0157168
Solyc05g009540.3	Serine/threonine-protein kinase PRP4-like protein	3242.27	-0.801436	0.265697	-3.01635	0.0025584	0.0241661
Solyc06g062440.4	Disease resistance protein	645.383	-0.801056	0.292842	-2.73545	0.00622943	0.0452913
Solyc05g015610.3	Histidine kinase 3	6049.62	-0.800589	0.263676	-3.03626	0.00239533	0.0230472
Solyc06g050990.3	Histidine phosphatase superfamily	1249.03	-0.800193	0.239675	-3.33866	0.000841837	0.010767
Solyc02g078210.3	Ubiquitin-conjugating enzyme	25179.9	-0.799644	0.281187	-2.84381	0.00445771	0.0357678
Solyc02g062370.4	Zinc finger CCCH domain-containing protein 19	4180.49	-0.799389	0.229968	-3.47609	0.00050879	0.00735709
Solyc09g083210.3	Protein kinase-like domain-containing protein	4853.98	-0.798178	0.193822	-4.1181	3.82015e-05	0.000989935
Solyc03g118530.3	Protein kinase domain	3063.48	-0.797479	0.258894	-3.08033	0.0020677	0.0207306
Solyc07g065680.3	WEB family protein	4330.85	-0.796909	0.187932	-4.24042	2.23105e-05	0.000637688
Solyc03g080190.3	2-oxoglutarate	3223.13	-0.796648	0.260256	-3.06102	0.00220584	0.0217107
Solyc09g009940.3	Signal recognition particle protein	1488.05	-0.796545	0.277724	-2.86812	0.00412918	0.0340163
Solyc09g007870.3	ethylene signaling protein	10576	-0.795908	0.248109	-3.2079	0.00133708	0.0152591
Solyc02g071280.3	Ribosome maturation factor RimM	483.677	-0.794759	0.287282	-2.76648	0.00566658	0.0423628
Solyc06g053340.3	F-box protein SKIP16	1467.7	-0.793162	0.248698	-3.18925	0.00142641	0.0158676
Solyc08g077680.3	KIP1-like protein	5407.23	-0.792062	0.192229	-4.12041	3.78197e-05	0.000985144
Solyc07g008320.3	Calcium-transporting ATPase	8693.6	-0.791819	0.228721	-3.46194	0.000536294	0.00768421
Solyc01g112050.3	DUF630 family protein. putative	2307.87	-0.790957	0.217491	-3.63674	0.000276113	0.00455783
Solyc02g087460.1	Inactive receptor kinase	2996.38	-0.790487	0.222439	-3.55372	0.000379819	0.0058614
Solyc00g500373.1	Magnesium transporter CorA-like family protein	460.235	-0.78929	0.254038	-3.10697	0.00189016	0.0193827
Solyc09g010460.3	Eukaryotic translation initiation factor 3 subunit A	12093.7	-0.788962	0.276171	-2.85679	0.00427947	0.0347995
Solyc05g051340.3	Pentatricopeptide repeat-containing protein	446.905	-0.787744	0.277336	-2.8404	0.00450576	0.0360135
Solyc01g109600.4	BTB/POZ domain-containing protein	2316.84	-0.786803	0.270047	-2.91357	0.00357317	0.030532
Solyc02g082850.3	Serine acetyltransferase 2	1652.3	-0.785998	0.245943	-3.19585	0.00139418	0.0156433
Solyc06g076340.3	Pumilio-like protein 1	6216.39	-0.785119	0.278599	-2.8181	0.00483092	0.0378454
Solyc01g068480.4	P-loop containing nucleoside triphosphate hydrolases superfamily protein	4316.27	-0.784583	0.273296	-2.87081	0.00409415	0.033786
Solyc04g074190.3	Protein phosphatase 2C family protein	800.581	-0.784533	0.254204	-3.08624	0.00202706	0.0204347
Solyc04g080720.4	Transferase	1918.57	-0.784335	0.234491	-3.34484	0.000823309	0.0106074
Solyc01g097040.4	Myosin-binding protein 1	2183.31	-0.784017	0.234955	-3.33689	0.000847222	0.0107983
Solyc05g012140.3	Pentatricopeptide repeat-containing protein. chloroplastic	1310.5	-0.78193	0.270428	-2.89146	0.00383461	0.0321526
Solyc08g077150.3	Protein phosphatase 2C	2461.22	-0.781095	0.230869	-3.38329	0.000716228	0.00954264
Solyc09g072750.3	Proteasome endopeptidase complex	166.301	-0.780472	0.283909	-2.74903	0.00597726	0.0439803
Solyc07g055120.4	F-box protein MAX2	608.142	-0.78036	0.250413	-3.11629	0.00183143	0.0189213
Solyc08g069060.4	Hexosyltransferase	1092.43	-0.780353	0.241276	-3.23428	0.0012195	0.0142418
Solyc03g116680.3	Methyl-CpG-binding domain-containing protein 11	4238.01	-0.77852	0.208085	-3.74136	0.000183027	0.00331419
Solyc04g078930.4	Alpha-amylase	161.94	-0.778334	0.277699	-2.80279	0.00506621	0.0390774
Solyc01g104770.4	Actin-related protein	5934.01	-0.778082	0.21663	-3.59176	0.000328451	0.00524241
Solyc05g006780.3	Actin cross-linking	1655.43	-0.777656	0.239293	-3.2498	0.00115485	0.0136678
Solyc02g092410.3	Adenylyl-sulfate kinase	651.189	-0.777362	0.243262	-3.19558	0.00139551	0.0156503
Solyc01g073750.4	Callose synthase	6062.51	-0.776663	0.273112	-2.84375	0.0044586	0.0357678
Solyc01g005210.4	Trehalose-6-phosphate synthase	8804.31	-0.776535	0.279724	-2.77608	0.0055019	0.0415289
Solyc05g053090.2	Transcription factor GRAS	2289.2	-0.776183	0.242038	-3.20687	0.00134188	0.0153059
Solyc05g014230.3	RING/U-box superfamily protein	1051.56	-0.774749	0.277944	-2.78743	0.00531276	0.0405111
Solyc02g078900.3	Alternative NAD	2336.51	-0.772046	0.231051	-3.34145	0.000833412	0.0106903
Solyc02g082635.1	Unknown protein	269.615	-0.770831	0.280362	-2.74941	0.00597024	0.0439433
Solyc06g064910.3	T-complex 11	3980.73	-0.770822	0.260244	-2.96192	0.00305731	0.0274101
Solyc10g075030.3	B3 domain-containing protein	2514.22	-0.770802	0.249543	-3.08885	0.00200934	0.0203702
Solyc01g106080.4	Methylmalonate-semialdehyde dehydrogenase	6213.69	-0.769298	0.236903	-3.24732	0.00116498	0.0137729
Solyc12g098700.1	RNA helicase DEAD42	4154.35	-0.769231	0.207967	-3.69882	0.000216608	0.00376747
Solyc05g009520.2	hypothetical protein	4649.31	-0.768574	0.228574	-3.36247	0.000772497	0.010121
Solyc03g097070.3	TOM1-like protein 2	9862.2	-0.767245	0.199271	-3.85026	0.000117993	0.00236384
Solyc03g006730.3	Receptor-like kinase	2259.71	-0.763522	0.25966	-2.94047	0.00327716	0.0287839
Solyc03g032020.5	3-hydroxy-3-methylglutaryl-coenzyme A reductase 3	1388.49	-0.763476	0.265944	-2.87081	0.00409416	0.033786
Solyc06g082480.3	PAP/OAS1 substrate-binding domain superfamily	1162.64	-0.763427	0.227897	-3.34987	0.000808481	0.0104741
Solyc05g032750.3	protein PLASTID MOVEMENT IMPAIRED 1-RELATED 1	2665.87	-0.762482	0.226479	-3.36667	0.000760813	0.0100275
Solyc02g078560.4	WAPL	3251.9	-0.762463	0.248809	-3.06445	0.0021807	0.0215305
Solyc05g010120.4	Phospholipid-transporting ATPase	3933.12	-0.762167	0.23831	-3.19822	0.0013828	0.0156031
Solyc04g080460.3	Sugar facilitator protein 4	3825.21	-0.761936	0.225639	-3.3768	0.000733351	0.00971181
Solyc05g006640.4	Phospholipid-transporting ATPase	2398.56	-0.761935	0.224805	-3.38932	0.000700665	0.00939206
Solyc10g009180.3	Secretory carrier-associated membrane protein	6511.79	-0.760592	0.24458	-3.10978	0.00187226	0.0192396
Solyc09g076010.3	Acyl-CoA N-acyltransferase with RING/FYVE/PHD-type zinc finger protein	1746.98	-0.760293	0.278672	-2.72828	0.00636665	0.0460308
Solyc02g069260.3	Argonaute2a	4245.64	-0.760252	0.229129	-3.31801	0.000906621	0.0113777
Solyc12g014170.2	Transcription factor gte4	2051.69	-0.758845	0.192829	-3.93533	8.30831e-05	0.00183825
Solyc01g079720.3	Protein phosphatase 2C 70	2086.32	-0.758657	0.234931	-3.22927	0.00124105	0.0144059
Solyc04g015680.3	insulin degrading enzyme	15397.2	-0.757062	0.227191	-3.33228	0.000861382	0.0109345
Solyc07g045380.3	Pentatricopeptide repeat-containing protein	1060.77	-0.755159	0.231698	-3.25924	0.00111711	0.0133069
Solyc01g098090.3	meloidogyne-induced giant cell protein DB214	5278.96	-0.754741	0.264439	-2.85412	0.00431556	0.0349917
Solyc11g007910.2	RING/U-box superfamily protein	1492.71	-0.754134	0.276553	-2.72691	0.00639311	0.0461011
Solyc03g112310.1	Lectin receptor kinase	798.404	-0.75265	0.19496	-3.86054	0.000113135	0.00230209
Solyc05g054630.4	Elongator complex protein 1	2219.5	-0.752113	0.264788	-2.84043	0.00450526	0.0360135
Solyc10g077070.2	Histone-lysine n-methyltransferase. h3 lysine-9 specific suvh1	6001.48	-0.751459	0.258629	-2.90555	0.00366606	0.0311326
Solyc01g111680.5	Ubiquitin-conjugating enzyme	2091.17	-0.750893	0.274176	-2.73872	0.00616781	0.0449768
Solyc02g067670.4	DNA repair protein UVH3	2654.11	-0.750698	0.277381	-2.70638	0.00680215	0.0482766
Solyc06g075550.3	Receptor-like cytoplasmic protein kinase 1	6498.7	-0.750221	0.23231	-3.2294	0.00124051	0.0144059
Solyc05g011930.4	DnaJ domain-containing protein	2002.65	-0.74936	0.271848	-2.75654	0.00584158	0.0433
Solyc06g072980.4	Autophagy-related protein 13	1089.85	-0.749233	0.265857	-2.81818	0.00482972	0.0378454
Solyc10g076600.2	Acyl-CoA oxidase/dehydrogenase	5695.9	-0.747312	0.260133	-2.87281	0.00406834	0.0336413
Solyc02g092860.3	Cytochrome P450	521.096	-0.746888	0.274419	-2.72171	0.0064946	0.0466346
Solyc02g062950.3	G-box binding	1957.04	-0.745798	0.263604	-2.82923	0.00466596	0.0368778
Solyc09g007540.3	Valine--tRNA ligase	11256.4	-0.745256	0.251515	-2.96306	0.00304595	0.0273416
Solyc03g071560.4	RNA-binding protein	1506.73	-0.74503	0.212385	-3.50792	0.00045162	0.0066929
Solyc11g066620.2	aspartic proteinase-like protein 2	3965.06	-0.744447	0.257347	-2.89277	0.00381861	0.0320383
Solyc06g010000.3	E3 SUMO-protein ligase SIZ1-like	1966.67	-0.743976	0.231023	-3.22035	0.00128033	0.0147335
Solyc09g065900.3	Glutathione reductase	2325.16	-0.742225	0.246397	-3.01231	0.00259264	0.0243435
Solyc07g007390.3	Octicosapeptide/Phox/Bem1p	2342.27	-0.74064	0.220956	-3.35198	0.000802353	0.0104183
Solyc06g068140.3	Methyl-CpG-binding domain-containing protein 11	7386.55	-0.740482	0.274135	-2.70116	0.00690987	0.0488411
Solyc01g105330.3	Methyl-CpG binding domain protein	680.955	-0.739882	0.267794	-2.76288	0.00572936	0.0426547
Solyc01g067390.4	RNA helicase DEAH-box1	8152.4	-0.739508	0.225449	-3.28015	0.00103751	0.0126109
Solyc01g079230.4	Duf724 domain-containing protein 3	5405.66	-0.738783	0.223414	-3.30678	0.000943739	0.0116908
Solyc11g020190.1	Nuclear pore complex protein NUP88	333.914	-0.738513	0.235793	-3.13204	0.00173595	0.018194
Solyc04g079940.3	NAC domain-containing protein	2534.32	-0.738269	0.22131	-3.3359	0.000850243	0.010815
Solyc02g082250.4	Thioredoxin reductase	3595.11	-0.73672	0.235301	-3.13097	0.00174228	0.0182398
Solyc04g078060.1	transmembrane protein	398.515	-0.736557	0.232825	-3.16356	0.00155853	0.0168112
Solyc08g074550.3	Threonine--tRNA ligase. cytoplasmic	4064.22	-0.735371	0.207302	-3.54733	0.000389154	0.00596784
Solyc08g077300.3	UMP-CMP kinase	444.28	-0.733839	0.258651	-2.83718	0.00455141	0.0362116
Solyc08g080940.3	glutathione peroxidase like encoding 1	27555.3	-0.733128	0.22844	-3.20928	0.00133068	0.0152254
Solyc07g008040.4	TOPLESS 5	3064.31	-0.732992	0.25334	-2.89331	0.00381207	0.0320269
Solyc06g072650.1	Small auxin up-regulated RNA61	8028.94	-0.73269	0.239157	-3.06363	0.00218669	0.021551
Solyc10g081900.3	Digalactosyldiacylglycerol synthase 1. chloroplastic	1333.16	-0.731468	0.225281	-3.24691	0.00116665	0.0137822
Solyc10g007000.3	Ubiquitin-conjugating enzyme family protein	750.518	-0.73131	0.242169	-3.01983	0.00252917	0.0239825
Solyc04g081510.4	DUF668 domain-containing protein/DUF3475 domain-containing protein	3968.68	-0.731213	0.176479	-4.14336	3.42261e-05	0.00090654
Solyc05g055470.4	NAC domain-containing protein 13	4193.63	-0.730381	0.216586	-3.37225	0.000745567	0.00985606
Solyc11g069050.2	4-coumarate--CoA ligase-like 7	5767.71	-0.729773	0.201953	-3.61358	0.000302003	0.00490799
Solyc10g009020.3	RING/U-box superfamily protein	1229.24	-0.72977	0.262244	-2.7828	0.00538926	0.0408682
Solyc01g094410.3	C2 calcium/lipid-binding plant phosphoribosyltransferase family protein	5662.61	-0.729659	0.222099	-3.28528	0.0010188	0.0124315
Solyc01g100130.3	Zinc finger protein	3547.99	-0.729312	0.217246	-3.35707	0.000787725	0.0102899
Solyc11g008320.3	Lysine-specific histone demethylase 1-like protein 3	1190.42	-0.728911	0.253608	-2.87417	0.00405093	0.0335603
Solyc08g080130.3	phospholipase PLDb1	3616.99	-0.727821	0.227647	-3.19715	0.00138791	0.0156186
Solyc04g064700.4	Transcription elongation factor SPT5	5134.7	-0.727653	0.255656	-2.84622	0.00442418	0.0356605
Solyc01g090650.1	SNF2 domain-containing protein / helicase domain-containing protein	483.63	-0.72705	0.257049	-2.82845	0.00467741	0.0369449
Solyc03g025280.4	RNA recognition motif	3140.19	-0.727018	0.246787	-2.94593	0.00321982	0.0284162
Solyc01g005430.3	Plant ubx domain-containing protein 2	1763.49	-0.726704	0.224786	-3.23287	0.00122555	0.014267
Solyc01g094660.3	Protein kinase domain	2794.81	-0.726291	0.228918	-3.17271	0.00151023	0.0164431
Solyc03g114150.3	Aldehyde dehydrogenase	16466.3	-0.725824	0.233424	-3.10946	0.00187427	0.0192467
Solyc08g081030.1	Haloacid dehalogenase-like hydrolase	2039.31	-0.723826	0.219483	-3.29787	0.000974204	0.0119936
Solyc04g007350.3	DUF1639 domain-containing protein	433.725	-0.723716	0.2388	-3.03063	0.00244043	0.0233878
Solyc04g074140.4	transmembrane protein	1460.75	-0.722928	0.229382	-3.15163	0.00162362	0.017332
Solyc09g005910.4	Phosphatidate phosphatase PAH1	3100.28	-0.722252	0.239247	-3.01886	0.00253732	0.0240391
Solyc02g081290.4	RNA helicase DEAD9	3627.42	-0.721709	0.192849	-3.74236	0.000182301	0.00330454
Solyc03g098160.3	protein NRDE2 homolog	1422.04	-0.720668	0.263013	-2.74005	0.00614304	0.0448704
Solyc02g089800.3	Nuclear matrix constituent-like protein 1	3648.34	-0.72063	0.19815	-3.6368	0.000276049	0.00455783
Solyc12g088040.2	Wall-associated receptor kinase-like 20	3567.84	-0.720514	0.187687	-3.83892	0.000123576	0.00244896
Solyc12g009990.2	Signal recognition particle receptor subunit alpha	9382.14	-0.720467	0.225384	-3.19662	0.00139048	0.0156186
Solyc01g087470.3	Peptidylprolyl isomerase	3112.97	-0.719895	0.196822	-3.65759	0.000254597	0.00428942
Solyc03g123870.3	Exocyst complex component EXO84B	4490.96	-0.71931	0.253532	-2.83716	0.00455171	0.0362116
Solyc10g084930.2	Serine/threonine-protein kinase	1285.33	-0.717322	0.233649	-3.07008	0.00214001	0.0212622
Solyc01g068590.4	Metal ion-binding protein	3565.3	-0.717095	0.242204	-2.96071	0.0030693	0.027484
Solyc03g117950.3	ATP-dependent Clp protease ATP-binding subunit-like protein chloroplastic	3831.32	-0.716462	0.234324	-3.05757	0.00223142	0.0218744
Solyc02g082110.5	Zinc finger CCCH domain-containing protein 1	2272.81	-0.716218	0.188096	-3.80773	0.000140246	0.00270395
Solyc09g055570.3	GPCR kinase	10138.5	-0.71615	0.227531	-3.14748	0.00164684	0.0174552
Solyc01g112310.4	Chloride channel protein	923.135	-0.715092	0.22946	-3.11642	0.00183062	0.0189213
Solyc01g105990.3	Protein EXECUTER 1. chloroplastic	2588.89	-0.714213	0.234342	-3.04773	0.00230576	0.0224039
Solyc08g079440.1	UDP-glucuronate 4-epimerase 4	1877.21	-0.714122	0.194928	-3.66352	0.000248772	0.00420736
Solyc12g099920.2	hypothetical protein	989.663	-0.712606	0.255103	-2.7934	0.00521569	0.0399368
Solyc11g011080.3	Disease resistance protein	1444.85	-0.712493	0.258707	-2.75405	0.00588621	0.0434919
Solyc02g082340.3	RNA polymerase I-specific transcription initiation factor RRN3	12771.5	-0.711237	0.217506	-3.26997	0.00107559	0.0129665
Solyc10g080770.3	NPR1-interactor protein 1	6445.68	-0.709923	0.223118	-3.18183	0.00146345	0.0161493
Solyc01g081430.4	Armadillo-type fold	2444.22	-0.709084	0.261703	-2.70949	0.00673858	0.047949
Solyc03g121710.2	RNA-binding	2278.33	-0.70874	0.205604	-3.4471	0.000566628	0.00798263
Solyc08g029190.3	Octicosapeptide/Phox/Bem1p	1816.71	-0.708213	0.239303	-2.95948	0.00308155	0.0275713
Solyc06g068920.3	Protein kinase domain	5397.9	-0.707135	0.24657	-2.86789	0.00413221	0.0340163
Solyc08g006980.3	RING/U-box superfamily protein	6430.5	-0.706695	0.24134	-2.92821	0.00340918	0.0295896
Solyc05g010813.2	Phosphatidylinositol 4-kinase gamma 7	6641.6	-0.706146	0.23408	-3.01669	0.00255553	0.0241596
Solyc11g018670.3	DnaJ domain	2498.66	-0.705825	0.20015	-3.52649	0.000421115	0.00635188
Solyc04g008020.3	RING/U-box superfamily protein	4587.62	-0.703468	0.208143	-3.37974	0.000725551	0.00964019
Solyc02g079850.4	Unknown protein	2808.3	-0.703439	0.247849	-2.83818	0.00453717	0.0361874
Solyc06g065360.3	Erythroid differentiation-related factor 1-like protein	748.287	-0.702651	0.252182	-2.78629	0.00533152	0.0406037
Solyc01g099360.3	Tudor/PWWP/MBT superfamily protein	2212.02	-0.70233	0.226802	-3.09666	0.00195711	0.0199576
Solyc09g059030.4	Quinone-oxidoreductase chloroplastic-like	3017.86	-0.702166	0.207265	-3.38777	0.000704634	0.00943952
Solyc03g120900.3	WD40 repeat	2240.73	-0.701988	0.243499	-2.88292	0.00394011	0.0328646
Solyc08g062500.3	protein PLASTID MOVEMENT IMPAIRED 1-RELATED 1	2642.75	-0.701374	0.235846	-2.97386	0.00294083	0.0267575
Solyc01g105230.4	Calmodulin-binding transcription activator 2	3178.41	-0.70101	0.202832	-3.45611	0.000548025	0.0078015
Solyc05g041540.4	Carboxypeptidase	1486.19	-0.700885	0.201578	-3.47699	0.000507077	0.00734195
Solyc08g082970.5	Plant ubx domain-containing protein 10	2070.97	-0.700818	0.227012	-3.08714	0.00202093	0.0204075
Solyc11g019950.2	Long chain base biosynthesis protein 1	2171.17	-0.699252	0.214613	-3.25819	0.00112124	0.0133416
Solyc02g088550.4	Ubiquitin conjugation factor E4	4485.31	-0.699066	0.215507	-3.24383	0.00117935	0.0139055
Solyc06g053750.3	MATH domain-containing protein	3227.6	-0.699031	0.211255	-3.30894	0.000936505	0.01164
Solyc01g109970.3	SNF2 domain-containing protein / helicase domain-containing protein	2340.04	-0.698335	0.230881	-3.02465	0.00248919	0.0236747
Solyc02g068590.3	Potassium transporter	4726.64	-0.697786	0.193731	-3.60183	0.000315989	0.00508728
Solyc03g019680.3	CBS domain containing protein	2624.5	-0.697687	0.195735	-3.56444	0.000364628	0.00567064
Solyc12g008970.3	O-acyltransferase	1366.84	-0.696254	0.223376	-3.11696	0.00182729	0.0189051
Solyc12g088450.3	C5orf35	860.989	-0.695649	0.233194	-2.98314	0.0028531	0.0261865
Solyc03g118430.3	Peptidase M16	4712.78	-0.694995	0.253053	-2.74644	0.00602456	0.0442397
Solyc01g087040.2	Photosystem II PsbP	630.98	-0.694619	0.228011	-3.04642	0.00231583	0.0224522
Solyc02g062800.2	Ribosome biogenesis protein BMS1-like protein	1563.9	-0.694347	0.193718	-3.58432	0.000337953	0.00535231
Solyc11g010330.3	RING/U-box superfamily protein	2661.2	-0.693852	0.200665	-3.45776	0.000544679	0.0077841
Solyc11g012150.3	Transcription initiation factor IIF subunit alpha	2822.14	-0.693397	0.24702	-2.80705	0.00499976	0.0387684
Solyc12g100200.2	UPF0061 protein	1364.42	-0.692463	0.22291	-3.10647	0.00189339	0.0194068
Solyc09g005760.3	U3 ribonucleoprotein	3267.68	-0.692379	0.217678	-3.18074	0.00146898	0.0161941
Solyc08g008510.3	plant UBX domain-containing protein 10-like	2597.63	-0.691953	0.188813	-3.66476	0.000247574	0.00419032
Solyc07g014670.3	Cytochrome P450	2010.63	-0.691683	0.221589	-3.12146	0.00179954	0.0186883
Solyc09g074240.1	Protein kinase domain	1120.55	-0.691531	0.240681	-2.87323	0.004063	0.0336349
Solyc07g062660.4	transcription factor GTE4-like	3234.33	-0.689073	0.220876	-3.11973	0.00181016	0.0187455
Solyc01g008220.3	UPF0664 stress-induced protein C29B12.11c	519.752	-0.688669	0.233233	-2.9527	0.00315003	0.0279997
Solyc02g082230.4	Serine/threonine-protein phosphatase	1947.22	-0.687279	0.247576	-2.77603	0.00550276	0.0415289
Solyc03g083430.3	splicing factor SF3a60 homolog	6790.18	-0.686576	0.207925	-3.30204	0.000959856	0.0118434
Solyc07g063000.4	Phytosulfokine receptor 2	2300.16	-0.686168	0.242457	-2.83006	0.00465395	0.0368304
Solyc01g096930.3	Phospholipid-transporting ATPase	2422.02	-0.68376	0.206808	-3.30625	0.000945524	0.0116997
Solyc09g090060.3	Serine/threonine-protein phosphatase	2413.48	-0.682859	0.217855	-3.13447	0.00172164	0.0180924
Solyc11g008470.2	SART-1 family protein DOT2	3164.86	-0.682683	0.222438	-3.0691	0.00214708	0.0213035
Solyc06g008090.3	Myosin	2119.77	-0.680872	0.249581	-2.72806	0.00637078	0.0460359
Solyc04g007050.4	Disease resistance protein	7474.47	-0.680277	0.213927	-3.17995	0.001473	0.0162302
Solyc08g067860.2	embryo defective 2410	1637.76	-0.68019	0.233253	-2.9161	0.00354434	0.0303564
Solyc01g060180.4	AMP-dependent synthetase/ligase	6373.45	-0.679454	0.239953	-2.83162	0.00463132	0.0367256
Solyc08g082280.4	Long chain acyl-CoA synthetase 2	13674.7	-0.678506	0.222665	-3.04721	0.00230976	0.0224132
Solyc07g007370.3	Ubiquitin-associated	1060.22	-0.67705	0.209418	-3.233	0.00122497	0.014267
Solyc02g071250.3	CTD small phosphatase-like protein 2	5466.1	-0.676125	0.236601	-2.85766	0.00426772	0.0347477
Solyc02g091120.4	DNA ligase	1347.87	-0.676056	0.224622	-3.00975	0.00261467	0.0244668
Solyc08g061820.3	F-box/LRR-repeat protein 15	4236.81	-0.675801	0.234644	-2.88011	0.00397531	0.0330831
Solyc01g104530.3	MAP kinase kinase kinase 10	3095.13	-0.67551	0.21342	-3.16517	0.00154991	0.0167381
Solyc09g083200.4	Protein kinase-like domain-containing protein	1582.6	-0.674443	0.234546	-2.87553	0.00403346	0.0334561
Solyc07g008750.5	nuclear nucleic acid-binding protein C1D	1594.26	-0.67382	0.245395	-2.74586	0.00603532	0.0442741
Solyc05g056350.3	cleft lip and palate transmembrane protein 1 homolog	7186.93	-0.673197	0.213864	-3.14779	0.00164511	0.0174547
Solyc01g100500.3	microfibrillar-associated protein 1-like	3744.97	-0.672396	0.198595	-3.38576	0.000709807	0.00948575
Solyc06g071430.3	Protein EXECUTER 1. chloroplastic	6845.16	-0.671524	0.215558	-3.11528	0.00183771	0.0189596
Solyc02g067250.3	Ribosomal protein L34e superfamily protein	763.915	-0.671095	0.229764	-2.9208	0.00349133	0.0301483
Solyc02g021470.4	cullin	3909.68	-0.669787	0.211027	-3.17394	0.00150384	0.0164171
Solyc12g013960.3	DUF688 domain-containing protein	732.209	-0.667617	0.222095	-3.00599	0.00264717	0.0247029
Solyc10g062180.2	RNA binding protein	2296.08	-0.667009	0.223982	-2.97796	0.00290177	0.0265195
Solyc09g074340.3	Rho GTPase-activating protein 2	1159.23	-0.666691	0.2202	-3.02766	0.00246457	0.0235421
Solyc12g005780.3	traB domain-containing protein-like	3142.96	-0.666456	0.189243	-3.52169	0.000428804	0.00644141
Solyc07g045240.3	RNA-binding	8004.99	-0.666111	0.198082	-3.36281	0.00077154	0.0101145
Solyc01g098430.3	Autophagy-related protein 18h	4984.77	-0.665263	0.222328	-2.99225	0.00276927	0.0256091
Solyc09g082530.3	Leucine-rich repeat-containing protein	4662.81	-0.665238	0.223228	-2.98008	0.00288169	0.026383
Solyc04g007030.4	Disease resistance protein	33166.7	-0.665072	0.186498	-3.56611	0.000362319	0.00564588
Solyc01g105290.3	BTB/POZ domain protein	1319.92	-0.664167	0.227493	-2.91951	0.00350582	0.0302378
Solyc04g082620.3	Serine/threonine-protein kinase/endoribonuclease IRE1a	2257.16	-0.663936	0.242353	-2.73954	0.00615245	0.0449094
Solyc01g087430.3	Zinc finger. FYVE/PHD-type	2319.11	-0.663154	0.238532	-2.78015	0.00543345	0.0411467
Solyc12g011180.3	Transcription factor IIIC. subunit 5	1426.46	-0.662511	0.188266	-3.51902	0.000433151	0.00648902
Solyc01g094820.3	ARID domain-containing protein	829.313	-0.662028	0.207958	-3.18346	0.00145524	0.0161071
Solyc05g054830.3	Ankyrin repeat-containing protein	5028.43	-0.661801	0.205545	-3.21974	0.00128305	0.0147571
Solyc08g076730.5	Tetratricopeptide repeat	11327.3	-0.661403	0.207849	-3.18213	0.00146195	0.0161411
Solyc07g066420.4	Peptidyl-prolyl cis-trans isomerase-like 4	1194.28	-0.661015	0.208567	-3.16931	0.001528	0.0165548
Solyc08g078440.3	sphingomyelin phosphodiesterase	912.43	-0.659658	0.231709	-2.84692	0.00441443	0.0355948
Solyc12g017540.2	Ankyrin repeat protein SKIP35	1603.21	-0.659447	0.223113	-2.95566	0.00312002	0.0278171
Solyc08g081050.4	Bromo adjacent homology	1217.91	-0.658782	0.195821	-3.36421	0.000767639	0.0100813
Solyc05g006760.4	Tetratricopeptide repeat	1953.19	-0.65788	0.223649	-2.94158	0.00326547	0.0286927
Solyc11g071910.2	GTPase LSG1-2	3124.98	-0.657835	0.233477	-2.81756	0.00483907	0.0378688
Solyc11g007590.3	OTU domain-containing protein	2791.91	-0.657631	0.238185	-2.76101	0.00576232	0.0428566
Solyc07g043320.3	myosin heavy chain%2C embryonic smooth protein	16167.3	-0.656836	0.188981	-3.47567	0.000509572	0.00736357
Solyc11g045480.3	Myosin-binding protein 7	1004.39	-0.656768	0.233338	-2.81467	0.00488276	0.0381295
Solyc06g060120.3	SWI/SNF complex subunit SWI3C	4544.69	-0.656534	0.219372	-2.99279	0.00276442	0.0255857
Solyc01g101020.4	FACT complex subunit SPT16	5837.88	-0.656441	0.225097	-2.91626	0.00354253	0.0303564
Solyc04g015690.4	Insulinase	913.293	-0.656175	0.229623	-2.85762	0.00426837	0.0347477
Solyc02g075630.3	UPF0183 protein	3675.05	-0.655868	0.222515	-2.94752	0.00320331	0.0283159
Solyc12g008370.3	SNW domain-containing protein 1	6434.72	-0.655792	0.210157	-3.1205	0.00180547	0.0187322
Solyc02g067840.3	altered inheritance of mitochondria protein 32-like	5425.79	-0.654923	0.210468	-3.11174	0.0018599	0.0191555
Solyc06g074740.3	LEU86662 VPS41	4013.24	-0.653073	0.239567	-2.72605	0.00640966	0.0461449
Solyc08g076090.3	DUF760 domain-containing protein	391.828	-0.652713	0.229874	-2.83944	0.00451932	0.0360841
Solyc04g056270.4	ER66	6285.41	-0.652257	0.213556	-3.05426	0.00225614	0.0220383
Solyc03g080140.3	Peroxidase	7275.32	-0.651979	0.226003	-2.88482	0.00391638	0.0327037
Solyc11g062370.1	Stomatal closure-related actin-binding protein 1	1889.64	-0.651831	0.233315	-2.79378	0.00520964	0.0399043
Solyc05g005110.1	F-box domain	616.12	-0.650954	0.223777	-2.90894	0.00362654	0.0308922
Solyc04g049770.4	Regulator of nonsense transcripts UPF2	4163.91	-0.65055	0.198866	-3.27129	0.00107058	0.0129132
Solyc11g069160.3	SUMO E3 ligase SIZ1	7302.96	-0.649965	0.214083	-3.03604	0.00239706	0.0230472
Solyc11g069490.3	SIT4 phosphatase-associated family protein	6294.59	-0.648667	0.225357	-2.8784	0.00399693	0.0332153
Solyc11g008800.3	type I inositol polyphosphate 5-phosphatase 12-like	2455.16	-0.648509	0.233895	-2.77265	0.00556027	0.0418519
Solyc02g078970.4	Transducin/WD40 repeat-like superfamily protein	3112.91	-0.648278	0.20408	-3.17659	0.00149016	0.0163166
Solyc07g007830.5	BSD domain-containing protein	3701.13	-0.646226	0.237302	-2.72322	0.00646485	0.0464664
Solyc11g066990.2	XS domain	2884.13	-0.645299	0.229237	-2.81499	0.00487785	0.0381047
Solyc06g082470.3	MAP kinase kinase kinase 42	2238.71	-0.643629	0.217945	-2.95316	0.00314534	0.027983
Solyc04g010310.4	ABC transporter B family member 20	3334.88	-0.643074	0.220666	-2.91425	0.00356547	0.0304898
Solyc10g079950.3	Glycosyltransferase	890.817	-0.64288	0.219566	-2.92796	0.00341195	0.029602
Solyc08g048430.4	F-box protein	2573.22	-0.642598	0.187961	-3.41879	0.00062901	0.0086797
Solyc03g026020.3	Heat shock transcription factor	6666.28	-0.642589	0.23105	-2.78116	0.00541644	0.041032
Solyc10g008420.3	acyl-UDP-N-acetylglucosamine O-acyltransferase	3000.09	-0.641889	0.212171	-3.02535	0.00248349	0.023648
Solyc07g054500.4	Protein STRUBBELIG-RECEPTOR FAMILY 3	2792.12	-0.641513	0.207762	-3.08773	0.00201689	0.0203915
Solyc02g086710.3	Monodehydroascorbate reductase	1636.5	-0.638708	0.21901	-2.91635	0.00354157	0.0303564
Solyc01g098920.4	Mitochondrial Rho GTPase	8894.42	-0.637997	0.201421	-3.16749	0.00153762	0.0166377
Solyc10g074980.2	Vacuolar sorting receptor protein	12190.6	-0.63778	0.228604	-2.78989	0.00527253	0.0402741
Solyc10g006540.4	Formin-like protein	3209.86	-0.637601	0.222775	-2.86209	0.00420859	0.0344776
Solyc05g013660.4	Lysine ketoglutarate reductase trans-splicing protein	991.054	-0.637549	0.224363	-2.8416	0.00448879	0.0359577
Solyc06g008880.3	WD40 repeat	5781.34	-0.636636	0.188028	-3.38585	0.000709584	0.00948575
Solyc01g008190.5	INO80 complex subunit D-like	476.277	-0.636126	0.220011	-2.89134	0.00383604	0.0321526
Solyc01g006510.3	sorbitol related enzyme	3260.13	-0.636001	0.214076	-2.97091	0.0029692	0.026938
Solyc06g066760.3	Dual specificity phosphatase	1574.35	-0.635983	0.220128	-2.88914	0.00386293	0.032331
Solyc01g087640.3	alcohol dehydrogenase	1992.44	-0.635793	0.198345	-3.20549	0.00134834	0.0153622
Solyc03g117870.3	4-coumarate:CoA ligase	16449.3	-0.63427	0.22502	-2.81873	0.00482141	0.0378238
Solyc08g081330.4	GPN-loop GTPase	4512.93	-0.632724	0.213574	-2.96256	0.00305093	0.027364
Solyc10g086000.3	Two-component response regulator-like APRR7	1485.98	-0.630664	0.205654	-3.06663	0.00216489	0.0214513
Solyc08g005270.3	Poly [ADP-ribose] polymerase	10368.1	-0.630172	0.231577	-2.72122	0.00650416	0.0466728
Solyc03g006620.3	Cotton fiber	838.912	-0.629843	0.210421	-2.99325	0.00276021	0.0255574
Solyc04g074490.3	F-box protein	2775.71	-0.629789	0.20444	-3.08055	0.00206616	0.0207246
Solyc01g102500.3	netrin receptor DCC	1974.6	-0.62973	0.22564	-2.79086	0.00525675	0.0401953
Solyc06g048520.3	RING/U-box superfamily protein	1998.03	-0.628146	0.20645	-3.04261	0.00234536	0.0226863
Solyc01g090190.3	Nuclear RNA binding protein	14407.6	-0.627856	0.199835	-3.14187	0.00167872	0.0177259
Solyc03g081320.3	Polyketide cyclase/dehydrase and lipid transport superfamily protein	1326.54	-0.627337	0.21524	-2.9146	0.0035615	0.0304677
Solyc05g056210.4	N6-adenosine-methyltransferase subunit METTL14	3541.15	-0.625853	0.214455	-2.91835	0.00351891	0.0303001
Solyc01g100720.3	Importin subunit alpha	15334.9	-0.625842	0.192957	-3.24342	0.00118103	0.0139103
Solyc01g111200.3	eukaryotic translation initiation factor 4B3	4918.8	-0.625749	0.216319	-2.89272	0.00381925	0.0320383
Solyc01g009090.3	Serrate RNA effector molecule	4829.58	-0.624401	0.22559	-2.76785	0.00564272	0.0422651
Solyc01g107360.4	WD40 repeat	867.857	-0.624276	0.218245	-2.86044	0.00423053	0.0345396
Solyc05g018590.3	26S protease regulatory subunit 8	5436.46	-0.623271	0.196734	-3.16809	0.00153445	0.0166166
Solyc09g065280.4	pre-mRNA-splicing factor 18	3891.95	-0.622286	0.196249	-3.1709	0.0015197	0.0164973
Solyc08g081240.3	Hydroxyproline-rich glycoprotein family protein	3527.17	-0.622253	0.198621	-3.13287	0.00173109	0.0181657
Solyc11g013260.3	Prohibitin	5072.56	-0.622182	0.209226	-2.97373	0.00294203	0.0267575
Solyc01g080670.3	Squamosa promoter binding protein 7	5728.87	-0.620302	0.211364	-2.93476	0.00333804	0.0291791
Solyc06g076750.3	Major facilitator superfamily protein	3118.73	-0.619818	0.206925	-2.99537	0.00274108	0.025423
Solyc08g076660.3	RNA-binding protein 34	2523.08	-0.619314	0.193492	-3.20073	0.00137081	0.0155394
Solyc03g113700.3	General negative regulator of transcription subunit 4	2091.17	-0.619206	0.188647	-3.28236	0.00102943	0.0125403
Solyc01g108280.3	Protein kinase	3438.87	-0.618301	0.20653	-2.99376	0.00275566	0.025526
Solyc10g083760.3	chloroplast threonine deaminase 1 precursor	15020.8	-0.61797	0.221631	-2.78829	0.00529873	0.0404462
Solyc03g111090.4	transcription factor GTE10-like	4376.7	-0.617751	0.216883	-2.84832	0.00439514	0.0354783
Solyc02g065650.1	RING/U-box superfamily protein	1016.87	-0.617539	0.212535	-2.90559	0.00366559	0.0311326
Solyc10g011980.3	Erythronate-4-phosphate dehydrogenase family protein	1414.17	-0.617017	0.206182	-2.99259	0.00276626	0.0255919
Solyc11g013530.4	PHD finger family protein	3906.36	-0.616924	0.188887	-3.2661	0.00109039	0.0130812
Solyc06g048940.4	Transmembrane 9 superfamily member	3487.95	-0.616502	0.187224	-3.29286	0.000991728	0.0121821
Solyc04g005450.3	Purple acid phosphatase	4255.43	-0.616215	0.206988	-2.97706	0.00291027	0.0265674
Solyc01g103090.4	Zinc finger transcription factor 14	1639.14	-0.615995	0.203814	-3.02235	0.00250824	0.0238045
Solyc01g106900.3	Magnesium transporter MRS2-F	4633.97	-0.615454	0.183419	-3.35544	0.000792376	0.0103319
Solyc01g080930.4	3-hydroxyisobutyryl-CoA hydrolase 1	3132.17	-0.615136	0.208802	-2.94603	0.00321885	0.0284162
Solyc11g072320.3	Something about silencing protein 10	1918.63	-0.613286	0.225464	-2.7201	0.00652615	0.0467241
Solyc01g080270.3	Alpha/beta-Hydrolases superfamily protein	2964.78	-0.612766	0.211458	-2.89781	0.00375774	0.0317034
Solyc07g006830.4	Calmodulin-binding protein	8235.18	-0.612533	0.221268	-2.76828	0.0056353	0.0422389
Solyc08g065990.3	Cytosolic Fe-S cluster assembly factor narfl	2614.82	-0.612375	0.213268	-2.87139	0.00408669	0.0337803
Solyc04g072220.3	NAC domain-containing protein 78	5739.38	-0.611608	0.195212	-3.13305	0.00173003	0.0181632
Solyc11g005920.3	NAC domain-containing protein 16	5860.89	-0.61068	0.199045	-3.06805	0.00215459	0.0213589
Solyc09g092250.3	Zinc finger transcription factor 55	5656.11	-0.610513	0.222697	-2.74145	0.00611682	0.0447531
Solyc07g007780.3	Calmodulin-binding receptor-like cytoplasmic kinase 3	4166.25	-0.609951	0.203586	-2.99603	0.00273522	0.0254008
Solyc03g112270.3	Plant intracellular Ras-group-related LRR protein	8820.68	-0.608578	0.183634	-3.31408	0.00091944	0.0114927
Solyc03g122280.3	Lipase class 3 protein-like	1331.88	-0.608042	0.197668	-3.07609	0.00209737	0.0209424
Solyc08g061140.3	protein OVEREXPRESSOR OF CATIONIC PEROXIDASE 3	1008.3	-0.608005	0.209475	-2.90252	0.00370178	0.0313393
Solyc03g005670.3	Disease resistance protein	1773.21	-0.60719	0.191531	-3.17018	0.00152342	0.0165134
Solyc04g077520.3	RNA-binding	980.506	-0.606233	0.196627	-3.08316	0.00204818	0.020603
Solyc07g047750.3	Unknown protein	927.456	-0.604561	0.207248	-2.91708	0.00353323	0.0303564
Solyc12g027580.3	Exportin-4	1464.88	-0.604477	0.212017	-2.85108	0.00435709	0.0352227
Solyc07g008860.3	WD40 repeat	1518.26	-0.604455	0.222831	-2.71261	0.00667552	0.0476079
Solyc08g008490.4	Transducin/WD40 repeat-like superfamily protein	4616.69	-0.601672	0.221995	-2.71029	0.00672235	0.047849
Solyc11g069340.2	Zinc finger transcription factor 69	4516.34	-0.601394	0.217764	-2.76168	0.00575055	0.042798
Solyc04g015500.3	B3 domain-containing protein	900.359	-0.600962	0.214496	-2.80173	0.0050829	0.0391513
Solyc01g067100.4	Cullin	7349.26	-0.600315	0.209686	-2.86293	0.0041975	0.0344251
Solyc07g065000.3	PHD finger protein	1225.3	-0.599776	0.210921	-2.84361	0.00446057	0.0357706
Solyc03g025340.1	Calcium-dependent lipid-binding	7938.51	-0.597839	0.220367	-2.71293	0.00666922	0.0475784
Solyc01g079650.3	CTP synthase	2498.04	-0.597162	0.208766	-2.86045	0.00423046	0.0345396
Solyc04g074570.1	Unknown protein	1983.39	-0.595814	0.193541	-3.07849	0.00208051	0.0208217
Solyc01g108080.4	ABSCISIC ACID-INSENSITIVE 5-like protein 7	3811.54	-0.592885	0.204061	-2.90543	0.00366749	0.0311327
Solyc08g005230.3	DUF1664 domain-containing protein	10888.7	-0.589098	0.210953	-2.79255	0.00522938	0.0400277
Solyc08g066730.3	N6-adenosine-methyltransferase MT-A70-like	2839.71	-0.58555	0.208154	-2.81306	0.0049073	0.0382757
Solyc05g018500.3	Protein OBERON 3	3192.53	-0.585337	0.188197	-3.11024	0.00186935	0.019232
Solyc06g068210.3	Protein FAR1-RELATED SEQUENCE 8	1193.84	-0.584818	0.198292	-2.94928	0.00318515	0.0282006
Solyc01g102840.3	Disease resistance protein	1088.61	-0.584597	0.210329	-2.77944	0.00544523	0.0412076
Solyc10g085410.3	Cactin	2118.74	-0.584198	0.182284	-3.20487	0.00135121	0.0153739
Solyc12g044740.2	Ubiquitin carboxyl-terminal hydrolase	8564.16	-0.584109	0.211174	-2.76601	0.00567463	0.0423628
Solyc01g103050.3	Auxin Response Factor 1	15474.6	-0.583789	0.213211	-2.73807	0.00618001	0.0450414
Solyc09g082470.4	Protein kinase family protein	3498.07	-0.583527	0.198154	-2.94481	0.00323152	0.0284738
Solyc11g007170.2	Katanin p60 ATPase-containing subunit A1	6854.26	-0.582038	0.200084	-2.90897	0.00362626	0.0308922
Solyc06g053800.3	60S ribosomal export protein NMD3	1994.3	-0.580911	0.21447	-2.70858	0.00675712	0.0480344
Solyc04g082570.3	RING-type E3 ubiquitin transferase	2817.34	-0.58055	0.209477	-2.77142	0.00558119	0.0419385
Solyc04g011610.3	RING/U-box superfamily protein	1683.27	-0.57986	0.195409	-2.96741	0.00300316	0.0271233
Solyc10g084140.2	Ferrochelatase	4518.7	-0.577842	0.190032	-3.04076	0.00235979	0.0227882
Solyc09g090700.1	Succinate semialdehyde dehydrogenase	10668.6	-0.577546	0.203087	-2.84383	0.0044575	0.0357678
Solyc03g006140.3	Neutral ceramidase	6015.74	-0.576513	0.211138	-2.73051	0.00632372	0.0458407
Solyc11g071660.1	NF-kappa-B-activating protein	4021.93	-0.574692	0.208175	-2.76062	0.00576916	0.0428931
Solyc02g090090.3	ethylene responsive proteinase inhibitor 1	3318.35	-0.574562	0.201403	-2.8528	0.00433365	0.0350718
Solyc10g083150.3	DWNN domain. a CCHC-type zinc finger	5984.97	-0.572629	0.198274	-2.88806	0.00387623	0.0324176
Solyc01g058140.3	beta-glycosidase 2	4070.83	-0.572624	0.200503	-2.85593	0.00429108	0.0348803
Solyc04g007340.4	hypothetical protein	1402.59	-0.572463	0.208803	-2.74164	0.00611341	0.044743
Solyc04g058140.3	GTPase OBG	1807.1	-0.572385	0.196676	-2.9103	0.00361084	0.030818
Solyc11g073200.2	11-S seed storage protein	1024.81	-0.56979	0.202743	-2.8104	0.00494797	0.0384476
Solyc04g079440.3	Serpin-ZX	3879.16	-0.56884	0.196071	-2.9012	0.00371741	0.0314112
Solyc08g066070.1	leucine zipper Z12127	3752.55	-0.567226	0.210152	-2.69912	0.00695225	0.049089
Solyc07g063300.3	Regulator of chromosome condensation	2091.63	-0.566416	0.18674	-3.03319	0.00241986	0.023236
Solyc01g008970.4	RNA-binding	24650.1	-0.565068	0.204969	-2.75685	0.00583614	0.0432742
Solyc11g008390.2	RING-type E3 ubiquitin transferase	4467.64	-0.562025	0.191392	-2.93651	0.0033193	0.0290729
Solyc08g080110.4	FAM63A-like protein	2591.47	-0.561256	0.200549	-2.7986	0.00513244	0.0394502
Solyc06g066320.3	Transcription factor IIS	8533.02	-0.561196	0.199044	-2.81945	0.00481056	0.0377799
Solyc07g042890.3	MAP kinase kinase kinase 47	6534.28	-0.559639	0.201845	-2.77262	0.00556075	0.0418519
Solyc08g069030.4	aminolevulinic acid dehydratase	7028.64	-0.559006	0.197872	-2.8251	0.00472665	0.0372537
Solyc06g068280.3	RNA helicase DEAD20	1489.07	-0.554858	0.195295	-2.84112	0.00449548	0.0359851
Solyc03g122120.4	3-oxoacyl-[acyl-carrier-protein] synthase	2998.89	-0.548387	0.178659	-3.06946	0.00214449	0.0212875
Solyc12g088340.2	Transducin/WD40 repeat-like superfamily protein	2954.92	-0.547326	0.201441	-2.71706	0.00658653	0.0470799
Solyc03g121500.3	Protein FLX-like 3	1545.75	-0.540222	0.197403	-2.73665	0.00620683	0.0451864
Solyc05g014340.3	Serine/threonine protein phosphatase 2A regulatory subunit	1639.09	-0.539943	0.188499	-2.86443	0.00417757	0.0342872
Solyc09g007640.4	Serine carboxypeptidase-like 50	3430.5	-0.538619	0.188621	-2.85556	0.00429605	0.0348823
Solyc08g005190.4	Pre-mRNA-splicing factor CWC22-like protein	2952.92	-0.534273	0.192946	-2.76903	0.00562233	0.042157
Solyc03g113390.3	Calcium-dependent protein kinase	11142.6	-0.53185	0.193582	-2.74741	0.00600673	0.0441382
Solyc07g017750.4	Adagio-like protein 1	3424.15	-0.52776	0.188397	-2.80132	0.00508936	0.0391736
Solyc11g012460.3	Ras-related protein RABA5a	3690.41	-0.518381	0.185954	-2.78769	0.00530858	0.0405013
Solyc10g044670.3	phytochrome A	16201.5	-0.518006	0.18528	-2.79581	0.00517703	0.0397374
Solyc08g006060.3	Protein phosphatase 2C family protein	4830.28	-0.513342	0.175971	-2.9172	0.00353192	0.0303564
Solyc03g034430.1	Eukaryotic translation initiation factor 5	7140.01	-0.504886	0.182519	-2.76621	0.00567116	0.0423628
Solyc12g039120.2	40S ribosomal protein S19	7284.84	0.509269	0.182894	2.7845	0.00536105	0.0407385
Solyc11g069440.1	60S ribosomal protein L12	4890.44	0.521907	0.183934	2.83747	0.00454733	0.03621
Solyc02g087850.1	Glutaredoxin	1974.43	0.542084	0.191848	2.82559	0.00471935	0.0372094
Solyc02g086550.3	Core-2 i-branching beta-n-acetylglucosaminyltransferase family protein	735.399	0.54258	0.196884	2.75584	0.00585409	0.0433781
Solyc01g007220.5	Late embryogenesis abundant	4744.13	0.543913	0.19395	2.8044	0.005041	0.0389374
Solyc07g043610.3	Auxin response factor	726.124	0.547443	0.197542	2.77128	0.00558368	0.0419385
Solyc10g081160.2	Ubiquitin-conjugating enzyme	3278.98	0.561542	0.20751	2.7061	0.00680778	0.0483011
Solyc12g098890.2	50S ribosomal protein L18	522.81	0.563784	0.206599	2.72887	0.00635511	0.0459776
Solyc12g008420.3	RNA-dependent RNA polymerase	1221.88	0.571322	0.197682	2.8901	0.0038512	0.032245
Solyc12g019320.2	Protein DETOXIFICATION	3080.47	0.57513	0.207849	2.76706	0.00565637	0.0423401
Solyc11g006770.3	AMMECR1 family	2529.99	0.577808	0.207498	2.78465	0.00535855	0.0407335
Solyc01g098760.4	Heavy metal-associated isoprenylated plant protein	6203.1	0.579412	0.203739	2.84389	0.0044566	0.0357678
Solyc12g005050.2	AUGMIN subunit 4	762.422	0.58474	0.209682	2.7887	0.00529201	0.0404088
Solyc06g009400.3	PII-like protein	2191.39	0.592584	0.195049	3.03813	0.00238054	0.0229484
Solyc08g076530.3	binding partner of ACD11 1-like	1755.19	0.593715	0.21467	2.76571	0.00567987	0.0423865
Solyc01g110480.4	Basic-leucine zipper	4478.31	0.595645	0.189972	3.13543	0.00171602	0.0180592
Solyc08g077510.4	Poly	4037.69	0.597681	0.189769	3.14951	0.00163545	0.0173856
Solyc08g082310.3	RING/U-box superfamily protein	1270.11	0.601866	0.203763	2.95375	0.00313936	0.0279524
Solyc05g005690.1	40S ribosomal protein S16	3010	0.60509	0.196831	3.07415	0.00211101	0.0210214
Solyc08g068070.3	Two-on-two hemoglobin-3	1186.36	0.609057	0.196995	3.09173	0.00198991	0.0202175
Solyc12g010930.2	60S ribosomal protein L11	5176.98	0.609559	0.215851	2.82398	0.00474319	0.0373439
Solyc06g053820.4	Unknown protein	2355.98	0.610382	0.21907	2.78624	0.00533226	0.0406037
Solyc10g081730.2	Protein WVD2-like 1	2020.69	0.611471	0.218247	2.80174	0.00508281	0.0391513
Solyc09g097900.3	Ras-related protein RABA5d	653.107	0.611581	0.210451	2.90604	0.00366029	0.0311195
Solyc08g077050.3	Ferredoxin	551.867	0.612044	0.217695	2.81147	0.00493151	0.0383877
Solyc06g007930.3	Cytochrome b5	3313.73	0.614124	0.227854	2.69525	0.00703353	0.0495676
Solyc05g006420.3	Two-component response regulator ARR3	3718.07	0.614744	0.218152	2.81797	0.00483288	0.0378473
Solyc09g011420.3	Ribosomal protein L7Ae/L30e/S12e/Gadd45 family protein	2833.67	0.618332	0.213065	2.90208	0.00370692	0.0313616
Solyc04g009180.3	TCP transcription factor 14	998.367	0.619126	0.207815	2.97921	0.00288991	0.0264473
Solyc08g067830.3	Transmembrane protein 18	623.041	0.626706	0.226719	2.76424	0.00570549	0.0425201
Solyc03g112360.1	60S ribosomal protein L27a	12455.3	0.626794	0.213866	2.93078	0.00338111	0.0294155
Solyc08g076460.3	Dolichyl-diphosphooligosaccharide--protein glycosyltransferase subunit DAD1	2889.12	0.632172	0.197006	3.20889	0.00133247	0.0152284
Solyc07g064670.3	Hexosyltransferase	2303.1	0.635911	0.223151	2.84969	0.00437617	0.0353381
Solyc05g015510.3	Squamosa promoter-binding protein 10	1059.35	0.637543	0.214433	2.97315	0.00294758	0.0267859
Solyc08g082450.3	GDSL esterase/lipase	535.182	0.637876	0.226761	2.81298	0.00490844	0.0382757
Solyc01g067730.3	Acyl carrier protein	9843.17	0.64202	0.186535	3.44183	0.000577799	0.008105
Solyc04g082510.3	Protein kinase	762.222	0.643102	0.235005	2.73654	0.00620885	0.0451864
Solyc07g055930.3	Hexosyltransferase	977.303	0.643841	0.209075	3.07948	0.00207365	0.0207714
Solyc01g107670.3	Leucine-rich repeat receptor protein kinase	2156.19	0.647203	0.229903	2.81512	0.00487593	0.0381031
Solyc05g006550.4	Microtubule-associated protein TORTIFOLIA1	1919.83	0.648718	0.214638	3.02238	0.00250794	0.0238045
Solyc03g123620.4	Pectinesterase	5265.87	0.649327	0.202795	3.20189	0.00136527	0.0155005
Solyc12g088910.4	P-loop containing nucleoside triphosphate hydrolases superfamily protein	1587.85	0.650429	0.213195	3.05086	0.00228187	0.0222404
Solyc01g102830.3	NADH dehydrogenase [ubiquinone] 1 beta subcomplex subunit 3-A	4030.98	0.654373	0.234191	2.79418	0.00520311	0.0398692
Solyc02g072180.3	RAB GTPase	1680.91	0.655152	0.204716	3.20029	0.00137288	0.0155409
Solyc02g082500.1	50S ribosomal protein L11	1417.4	0.65666	0.21353	3.07526	0.00210319	0.0209814
Solyc05g006650.3	bHLH transcription factor 036	914.018	0.658219	0.234725	2.80422	0.00504391	0.0389463
Solyc12g097040.1	small acidic protein 1	972.958	0.658543	0.24208	2.72036	0.00652112	0.0467048
Solyc01g096000.2	Late embryogenesis abundant	648.191	0.65884	0.243401	2.70681	0.00679334	0.0482296
Solyc10g080500.2	Actin	5925.01	0.660999	0.23963	2.75842	0.00580816	0.0431539
Solyc02g072140.1	DUF641 domain-containing protein	402.597	0.663883	0.231243	2.87093	0.00409262	0.033786
Solyc07g005840.2	Cellulose synthase	1221.7	0.664306	0.213369	3.11342	0.00184934	0.0190706
Solyc08g045640.3	Remorin family protein	962.081	0.664966	0.227821	2.91881	0.00351372	0.0302823
Solyc12g008720.2	60S ribosomal protein L31	14584.1	0.666677	0.239852	2.77953	0.0054437	0.0412076
Solyc12g098960.2	Protein kinase domain	1206.38	0.668463	0.20187	3.31135	0.000928465	0.0115662
Solyc11g007920.1	Histone H2B	4838.19	0.668856	0.222196	3.0102	0.00261073	0.0244453
Solyc06g082980.3	Emopamil-binding	5662.97	0.670856	0.219112	3.0617	0.00220084	0.0216807
Solyc03g114070.3	Rac-like GTP binding protein	1163.94	0.672566	0.218637	3.07618	0.00209671	0.0209424
Solyc08g083050.1	Erythronate-4-phosphate dehydrogenase family protein	3270.65	0.680877	0.194371	3.50298	0.00046008	0.00679088
Solyc01g008930.4	AUREA phytochromobilin synthase	341.42	0.681258	0.229525	2.96812	0.00299625	0.027083
Solyc05g052780.4	LIM domain-containing protein	5686.95	0.682648	0.19137	3.56717	0.000360863	0.00562798
Solyc06g072600.3	Mitochondrial import inner membrane translocase subunit TIM8	1632.53	0.682682	0.219338	3.11246	0.00185536	0.0191237
Solyc01g079410.3	Calcium-dependent phosphotriesterase superfamily protein	855.873	0.683079	0.23489	2.90808	0.00363653	0.0309634
Solyc06g048630.3	methionine sulfoxide reductase A1	1749.09	0.685526	0.230911	2.96879	0.00298974	0.0270571
Solyc07g005400.3	bHLH transcription factor 050	2919.91	0.685617	0.215627	3.17964	0.0014746	0.0162397
Solyc10g076930.2	RmlC-type cupin	746.777	0.686104	0.194801	3.52208	0.000428177	0.00643867
Solyc01g150146.1	Phosphatidylinositol N-acetylglucosaminyltransferase subunit P	634.679	0.687027	0.25069	2.74054	0.00613375	0.0448323
Solyc01g103220.3	Cytochrome c	9408.85	0.689536	0.226634	3.0425	0.00234618	0.0226863
Solyc04g079430.4	Nucleobase-ascorbate transporter 3	766.568	0.690734	0.251126	2.75055	0.00594957	0.0438409
Solyc02g092390.3	hypothetical protein	384.515	0.691941	0.243555	2.841	0.00449719	0.0359857
Solyc06g050570.3	PRA1 family protein	1772.57	0.69219	0.247554	2.79612	0.00517198	0.0397125
Solyc12g005180.2	Chloroplast lipocalin	770.115	0.69239	0.245487	2.82048	0.00479522	0.0376862
Solyc03g117760.4	Unknown protein	3839.23	0.697248	0.185722	3.75425	0.000173859	0.0031981
Solyc01g112140.5	Flavin-containing monooxygenase	2462.8	0.697678	0.228048	3.05934	0.00221822	0.0217936
Solyc10g078530.2	Patatin	2143.66	0.697783	0.218213	3.19771	0.00138522	0.0156186
Solyc12g044910.2	copz2 nonclathrin coat protein zeta2-COP	1456.88	0.698578	0.222789	3.1356	0.00171504	0.0180575
Solyc01g067900.3	Rapid alkalinization factor 23	1499.39	0.700567	0.256554	2.73068	0.00632036	0.0458389
Solyc06g069470.3	Glycerophosphodiester phosphodiesterase GDPD5	860.781	0.700783	0.240274	2.9166	0.00353866	0.0303564
Solyc02g072310.3	Protein NSP-INTERACTING KINASE 1	315.638	0.701846	0.252671	2.77771	0.00547438	0.0413856
Solyc07g048110.4	ERD	555.664	0.703231	0.258498	2.72045	0.00651938	0.0467048
Solyc01g008100.3	Transferring glycosyl group transferase	1305.42	0.703696	0.246171	2.85856	0.00425566	0.0346779
Solyc10g078160.2	Hydroxyproline-rich glycoprotein family protein	749.698	0.704604	0.214855	3.27944	0.00104014	0.0126359
Solyc02g087050.2	WAT1-related protein	1380.88	0.70513	0.232243	3.03617	0.00239603	0.0230472
Solyc11g005000.2	keratinocyte-associated-like protein	1739.57	0.705896	0.236114	2.98965	0.002793	0.0257637
Solyc10g076890.3	Binding partner of acd11 1	1707.91	0.708092	0.213156	3.32194	0.000893936	0.0112938
Solyc03g113680.4	Microtubule-associated protein TORTIFOLIA1	1019.34	0.708378	0.252857	2.8015	0.00508655	0.0391657
Solyc10g085670.2	MAP kinase kinase kinase 79	543.696	0.709209	0.212068	3.34425	0.000825056	0.0106202
Solyc05g012290.3	Protein root UVB sensitive 3	1193.92	0.710878	0.225117	3.15782	0.00158955	0.0170623
Solyc02g082670.3	WUSCHEL-related homeobox 13	3297.11	0.710951	0.259384	2.74092	0.00612678	0.0447962
Solyc10g085310.1	Abscisic acid receptor PYL5	2970.08	0.711334	0.206039	3.45242	0.000555584	0.00787863
Solyc11g006580.3	RNA pyrophosphohydrolase	362.087	0.711516	0.231257	3.07673	0.00209282	0.0209158
Solyc09g011750.3	Protein kinase domain	697.556	0.71189	0.263365	2.70305	0.00687061	0.0486528
Solyc05g053310.3	Stress responsive A/B Barrel domain containing protein	1872.66	0.713386	0.231232	3.08515	0.00203448	0.0205001
Solyc06g074820.3	tonoplast intrinsic protein 1.1	27217.7	0.713806	0.252721	2.82448	0.00473575	0.037312
Solyc05g005930.3	Glycosyltransferase	358.405	0.716006	0.226436	3.16206	0.00156656	0.016873
Solyc07g047890.4	Sterile alpha motif	343.862	0.716597	0.253585	2.82586	0.00471534	0.0371911
Solyc07g006850.3	Xyloglucan endotransglucosylase/hydrolase	497.79	0.719502	0.227766	3.15895	0.0015834	0.0170142
Solyc09g010360.3	WAT1-related protein	1404.09	0.721045	0.251566	2.86623	0.00415399	0.0341445
Solyc02g072240.3	Cellulose synthase	831.477	0.721285	0.243878	2.95756	0.0031008	0.0276985
Solyc12g038920.2	Protein kinase domain	1567.24	0.72341	0.20017	3.61397	0.000301539	0.00490407
Solyc08g079110.4	Thylakoid lumenal protein. chloroplastic	221.95	0.725136	0.25378	2.85735	0.00427201	0.0347645
Solyc05g056020.3	V-type proton ATPase subunit G	2302.78	0.725334	0.249343	2.90898	0.00362612	0.0308922
Solyc09g011300.3	Uracil phosphoribosyltransferase	836.683	0.727823	0.203415	3.57802	0.000346209	0.00544957
Solyc06g071960.4	Nucleoside diphosphate kinase	456.318	0.72863	0.224614	3.24392	0.00117895	0.0139055
Solyc02g077000.3	Phospholipase A1-II 1	3496.72	0.729692	0.232202	3.14249	0.00167517	0.0176968
Solyc09g075230.1	DUF538 family protein	178.81	0.729923	0.262222	2.78361	0.00537577	0.0408066
Solyc05g054220.3	SNF1-related kinase complex anchoring protein	713.352	0.73346	0.23248	3.15494	0.00160532	0.0171897
Solyc11g071490.2	60S ribosomal protein l30-like	2478.13	0.734386	0.260531	2.8188	0.00482036	0.0378238
Solyc03g121890.1	Hydroxyproline-rich glycoprotein family protein	1485.79	0.734454	0.196937	3.72938	0.000191951	0.00343625
Solyc10g038130.3	Pectin acetylesterase	979.842	0.734645	0.26543	2.76775	0.00564442	0.0422651
Solyc10g079750.2	BTB/POZ ankyrin repeat protein	956.668	0.736106	0.248687	2.95997	0.00307667	0.0275388
Solyc10g051030.2	electron transporter%2C putative	855.248	0.737875	0.236357	3.12187	0.00179704	0.0186883
Solyc11g011400.2	Unknown protein	1695.72	0.739941	0.207887	3.55935	0.000371778	0.00575747
Solyc02g069920.4	2-succinylbenzoate--CoA ligase. chloroplastic/peroxisomal	563.277	0.740178	0.260693	2.83928	0.0045216	0.0360851
Solyc02g071160.4	S-adenosyl-L-methionine-dependent methyltransferases superfamily protein	1077.42	0.740952	0.255847	2.89608	0.00377861	0.0318354
Solyc02g082090.3	Peroxidase	4477.16	0.741069	0.26138	2.83522	0.00457937	0.0363805
Solyc04g080230.3	DUF1195 domain-containing protein	1623.07	0.742743	0.221534	3.35273	0.000800191	0.0104157
Solyc03g044060.4	Formin-like protein	415.75	0.743471	0.225902	3.29112	0.000997885	0.0122312
Solyc00g500328.1	Ribosomal protein L2. plastid	528.04	0.744811	0.274663	2.71173	0.00669329	0.0476884
Solyc06g065440.1	Zinc finger protein STOP1-like protein	1426.14	0.749912	0.193832	3.86888	0.000109336	0.0022351
Solyc03g043960.3	ADP-ribosylation factor-like protein 8A	2571.03	0.751546	0.231059	3.25261	0.00114351	0.0135554
Solyc09g018280.1	Non-specific serine/threonine protein kinase	1581.93	0.751659	0.274448	2.7388	0.00616639	0.0449768
Solyc02g076790.4	ARM repeat superfamily protein	1256.7	0.751696	0.256126	2.93487	0.00333689	0.0291791
Solyc11g069590.2	Receptor-like serine/threonine-protein kinase NCRK	2467.33	0.75195	0.231169	3.25282	0.00114266	0.0135554
Solyc10g076360.1	PRA1 family protein	1189.68	0.752879	0.26353	2.8569	0.00427794	0.0347995
Solyc03g025900.3	Flap endonuclease GEN-like 2	344.58	0.753163	0.245667	3.06579	0.00217094	0.0214919
Solyc03g034090.3	DUF1195 domain-containing protein	242.46	0.753732	0.276817	2.72285	0.00647217	0.0465038
Solyc12g089160.3	Protein kinase domain	1030.23	0.753774	0.257497	2.92732	0.00341902	0.0296401
Solyc04g077020.3	Tubulin alpha chain	46429.2	0.75575	0.239614	3.15404	0.00161028	0.0172344
Solyc11g069190.2	auxin response factor 4	2061.34	0.755849	0.222271	3.40058	0.000672429	0.00914147
Solyc09g072800.3	Eisosome protein	863.532	0.756789	0.234087	3.23294	0.00122524	0.014267
Solyc03g112290.2	transcription termination factor	1207.89	0.758303	0.252029	3.00879	0.00262291	0.0245336
Solyc11g066470.1	Unknown protein	3231.77	0.758675	0.264556	2.86773	0.00413426	0.0340194
Solyc06g068880.3	Carboxypeptidase	1508.7	0.759449	0.238966	3.17806	0.00148263	0.0162759
Solyc04g009580.3	CDP-diacylglycerol--glycerol-3-phosphate 3-phosphatidyltransferase	1356.27	0.761072	0.210992	3.60711	0.000309631	0.00500245
Solyc09g075070.3	Beta-glucosidase 1	5699.97	0.761154	0.20864	3.64817	0.000264119	0.00440939
Solyc06g051200.3	50S ribosomal protein L3	436.366	0.761862	0.25986	2.93182	0.00336986	0.0293873
Solyc04g073970.4	PUF domain-containing protein/DUF4057 domain-containing protein	2351.65	0.762153	0.279251	2.72928	0.00634733	0.0459514
Solyc01g009970.3	Hydrolase	625.272	0.763594	0.277655	2.75016	0.00595667	0.0438616
Solyc06g066180.4	Myb family transcription factor APL	419.174	0.765163	0.283339	2.70053	0.00692298	0.048898
Solyc01g006900.3	MD-2-related lipid recognition domain-containing protein / ML domain-containing protein	12287.3	0.766107	0.249209	3.07415	0.00211101	0.0210214
Solyc01g095670.4	Rhodanese-like domain-containing protein 4. chloroplastic	484.945	0.766739	0.255076	3.00593	0.00264774	0.0247029
Solyc07g066330.3	NAC domain-containing protein	1161.98	0.767896	0.257135	2.98635	0.00282325	0.0259597
Solyc01g005980.4	transmembrane protein%2C putative	479.441	0.770311	0.278156	2.76935	0.00561681	0.0421443
Solyc10g079600.2	Two-component response regulator ARR9	3738.46	0.770899	0.249652	3.0879	0.00201577	0.0203915
Solyc04g079560.3	Lysine histidine transporter-like 8	2879.63	0.771001	0.229115	3.36512	0.000765091	0.0100635
Solyc01g099410.3	Histone H2A	5474.78	0.772464	0.25991	2.97205	0.00295822	0.0268605
Solyc06g051410.4	N-	327.259	0.774447	0.242201	3.19754	0.00138606	0.0156186
Solyc09g014250.3	Transcription factor DIVARICATA	604.851	0.775704	0.275941	2.81112	0.00493688	0.0383913
Solyc12g098320.3	cytochrome b5	1573.33	0.776237	0.236435	3.28309	0.00102677	0.0125218
Solyc02g085730.3	allene oxide cyclase	1899.33	0.777352	0.266093	2.92136	0.00348512	0.0301065
Solyc02g072100.3	Ubiquitin domain-containing protein	204.244	0.7778	0.274924	2.82915	0.00466725	0.0368778
Solyc07g043640.3	AMP-dependent synthetase/ligase	469.266	0.778603	0.263386	2.95613	0.00311525	0.0277939
Solyc07g041730.4	MOB kinase activator family	398.548	0.779247	0.281145	2.77169	0.00557659	0.0419385
Solyc11g011230.3	F-box domain-containing protein/FBD domain-containing protein	256.729	0.779301	0.251989	3.0926	0.00198414	0.0201774
Solyc04g078380.3	MFP1 attachment factor 1	2941.74	0.780298	0.206946	3.77053	0.000162899	0.00304592
Solyc07g005330.3	Glucan endo-1.3-beta-glucosidase	2523.66	0.781995	0.24908	3.13954	0.00169216	0.0178421
Solyc03g031840.4	Expansin	1435.45	0.784084	0.226819	3.45688	0.000546474	0.0078015
Solyc11g005880.2	NADH-ubiquinone oxidoreductase-related protein	3164.3	0.784379	0.242168	3.23898	0.00119957	0.0140686
Solyc02g085130.4	Tubby-like F-box protein	486.267	0.784492	0.266547	2.94316	0.0032488	0.0286147
Solyc00g500129.1	Ribosomal protein L2. plastid	584.81	0.784513	0.274227	2.86082	0.00422544	0.0345396
Solyc00g500199.1	Photosystem I P700 chlorophyll a apoprotein A1	582.974	0.784646	0.275107	2.85214	0.00434254	0.0351309
Solyc08g080080.5	Cell division cycle 20-like protein cofactor-apc complex	212.961	0.784677	0.261473	3.00098	0.00269108	0.0250331
Solyc12g008580.2	Glucan endo-1.3-beta-glucosidase 12	801.201	0.785087	0.283015	2.77401	0.00553696	0.0417441
Solyc12g005040.2	Calcium-dependent protein kinase	1295.64	0.78518	0.287891	2.72735	0.00638453	0.0460864
Solyc02g071690.2	GDSL esterase/lipase	381.314	0.78596	0.228156	3.44484	0.000571403	0.00804087
Solyc03g033710.3	Peroxidase	841.029	0.786351	0.271823	2.89288	0.00381729	0.0320383
Solyc09g083280.3	auxin-regulated IAA1	2295.1	0.786874	0.245155	3.2097	0.00132873	0.015211
Solyc06g063230.3	WD repeat protein	1305.36	0.787663	0.271439	2.90181	0.00371018	0.0313743
Solyc06g071530.5	60S ribosomal protein L44	6536.6	0.790723	0.225066	3.51329	0.000442589	0.00657677
Solyc03g114000.3	LIM domain-containing protein	1667.5	0.791254	0.233382	3.39038	0.000697961	0.00937293
Solyc04g078550.3	WRKY transcription factor 7	3933.73	0.791932	0.250608	3.16004	0.00157747	0.016974
Solyc02g077090.5	Protein CHUP1. chloroplastic	881.528	0.793602	0.278741	2.8471	0.00441201	0.0355883
Solyc06g052060.3	hypothetical protein	726.588	0.79399	0.257916	3.07848	0.00208057	0.0208217
Solyc02g083870.3	Gibberellin-regulated protein 3	348.935	0.793991	0.28718	2.76478	0.00569613	0.0424712
Solyc12g100050.2	PRELI/MSF1-like protein	2082.89	0.795194	0.24424	3.25579	0.00113077	0.0134406
Solyc06g053610.3	R2R3MYB transcription factor 14	2237.61	0.795562	0.233555	3.40632	0.000658447	0.00898464
Solyc03g119320.1	hypothetical protein	710.305	0.795918	0.241941	3.28972	0.00100289	0.0122817
Solyc04g016480.3	SUN-like protein 12	234.206	0.796574	0.270771	2.94187	0.00326238	0.0286889
Solyc04g015280.3	Zinc finger C3HC4 type	538.61	0.796708	0.295301	2.69795	0.00697677	0.0492148
Solyc02g079480.1	FAD-binding Berberine family protein	260.654	0.798391	0.295467	2.70214	0.00688953	0.0487398
Solyc01g090440.2	cotton fiber protein	524.772	0.799648	0.257201	3.10904	0.00187698	0.0192654
Solyc11g065760.2	TK1-like deoxyribonucleoside kinase	364.092	0.801066	0.289694	2.76522	0.00568848	0.0424363
Solyc01g098200.3	Vesicle-associated protein 1-2	567.064	0.801071	0.245733	3.25992	0.00111443	0.0132894
Solyc12g008490.2	Nucleotide-diphospho-sugar transferases superfamily protein	817.378	0.801569	0.205481	3.90093	9.58224e-05	0.00203826
Solyc02g078410.1	1.4-dihydroxy-2-naphthoyl-CoA thioesterase 1	628.301	0.802067	0.230945	3.47299	0.0005147	0.00741821
Solyc06g005750.3	Methylsterol monooxygenase 2-1	1987.35	0.802419	0.232609	3.44964	0.000561326	0.00793454
Solyc01g107060.2	Unknown protein	591.561	0.803838	0.266794	3.01296	0.00258716	0.0243127
Solyc11g045030.2	E3 ubiquitin-protein ligase	848.752	0.804092	0.21212	3.79073	0.000150203	0.00284137
Solyc06g071950.3	GDP-mannose transporter GONST3	131.801	0.80472	0.286864	2.80523	0.005028	0.0388649
Solyc03g116500.4	polygalacturonase	1942.22	0.805532	0.191968	4.19618	2.71459e-05	0.000748059
Solyc08g080470.3	SUN-like protein 23	1689.68	0.805871	0.247126	3.26097	0.00111032	0.0132573
Solyc11g071710.2	Thylakoid lumenal P17.1 protein	342.688	0.807193	0.253598	3.18296	0.00145776	0.0161268
Solyc06g083250.4	Unknown protein	463.86	0.808127	0.265092	3.04847	0.00230008	0.0223855
Solyc03g120970.3	Non-heme dioxygenase N-terminal domain	657.543	0.808269	0.255514	3.1633	0.0015599	0.0168178
Solyc12g089380.2	expansin 8	428.9	0.808841	0.27703	2.91968	0.00350386	0.0302328
Solyc06g075360.3	Tetraspanin-3	4871.54	0.809937	0.208437	3.88576	0.000102011	0.00213082
Solyc01g058320.4	transmembrane protein	941.817	0.810386	0.29427	2.75389	0.00588917	0.0434919
Solyc07g062870.3	30S ribosomal protein S20. chloroplastic	422.723	0.810664	0.264533	3.0645	0.00218032	0.0215305
Solyc02g076890.1	DUF538 family protein	985.867	0.811705	0.24955	3.25268	0.00114324	0.0135554
Solyc06g008160.4	Protein FLUORESCENT IN BLUE LIGHT. chloroplastic	294.815	0.812138	0.283893	2.86072	0.00422681	0.0345396
Solyc03g118240.5	Magnesium-protoporphyrin IX methyltransferase	302.333	0.812412	0.263088	3.08798	0.0020152	0.0203915
Solyc01g099050.3	GDSL esterase/lipase At5g03980-like	282.901	0.812975	0.252399	3.221	0.00127744	0.014708
Solyc01g109340.4	E3 ubiquitin-protein ligase	534.057	0.813279	0.272354	2.98611	0.00282554	0.0259659
Solyc06g084250.4	ARM REPEAT PROTEIN INTERACTING WITH ABF2-like	437.812	0.814668	0.271702	2.99839	0.0027141	0.0252366
Solyc04g077150.3	Ergosterol biosynthetic protein 28	945.714	0.815555	0.248084	3.28742	0.00101111	0.0123719
Solyc12g011290.2	Kinesin-4	644.999	0.818242	0.286064	2.86034	0.00423183	0.0345396
Solyc07g043420.3	2-oxoglutarate-dependent dioxygenase 2	18779.6	0.818812	0.292535	2.79902	0.0051258	0.0394129
Solyc02g065150.2	LOB domain-containing protein 36	272.384	0.819224	0.285983	2.86459	0.00417547	0.0342827
Solyc04g056350.1	Zinc finger	6287.5	0.819813	0.256455	3.19672	0.00139001	0.0156186
Solyc05g052810.4	60S ribosomal protein L35a-3	2466.69	0.819921	0.250057	3.27894	0.00104198	0.0126443
Solyc05g010080.3	lysine-rich arabinogalactan protein 19	717.751	0.820088	0.277883	2.9512	0.00316545	0.02806
Solyc02g086180.4	Delta	1903.67	0.820481	0.267697	3.06497	0.00217693	0.0215222
Solyc01g107890.3	Filament-like plant protein 7	3261.75	0.822508	0.214481	3.83488	0.000125628	0.00247865
Solyc01g105030.3	Chlorophyll a-b binding protein. chloroplastic	1067.96	0.823482	0.295119	2.79034	0.00526534	0.040247
Solyc01g081570.3	DUF239 domain-containing protein/DUF4409 domain-containing protein	3231.67	0.823859	0.244882	3.36431	0.000767339	0.0100813
Solyc04g077470.3	Cellulose synthase-like C4. glycosyltransferase family 2	2483.57	0.824239	0.271675	3.03392	0.00241398	0.0231896
Solyc09g075750.1	membrane-associated kinase regulator	601.779	0.824833	0.280287	2.94281	0.00325244	0.0286353
Solyc05g009170.3	Zinc finger protein 8	1013.85	0.826997	0.228202	3.62397	0.00029011	0.00474975
Solyc03g031980.4	Lectin-receptor kinase	1440.27	0.827149	0.240736	3.43592	0.000590555	0.00824196
Solyc10g079490.2	Core-2/I-branching beta-16-N-acetylglucosaminyltransferase family protein	667.68	0.827865	0.203706	4.06402	4.82353e-05	0.00119434
Solyc03g083030.3	ABL interactor-like protein 3	1200.09	0.829288	0.239117	3.46813	0.000524099	0.00754381
Solyc07g062030.3	Chalcone-flavonone isomerase family protein	319.51	0.830633	0.239005	3.47538	0.000510126	0.00736674
Solyc08g077550.3	Novel plant snare. putative	943.973	0.831242	0.272123	3.05466	0.00225315	0.0220383
Solyc03g071620.2	Histone H2B	2718.48	0.832012	0.218265	3.81194	0.00013788	0.00266919
Solyc02g070070.1	FAD-binding Berberine family protein	252.1	0.833012	0.277358	3.00338	0.00267001	0.0248791
Solyc03g114720.3	bHLH transcription factor 023	1443.75	0.833794	0.295304	2.82351	0.00475009	0.0373849
Solyc02g083810.4	Ferredoxin--NADP reductase. chloroplastic	1103.95	0.833877	0.267281	3.11985	0.00180942	0.0187455
Solyc07g066060.3	Transducin/WD40 repeat-like superfamily protein	642.648	0.835283	0.227163	3.67703	0.000235968	0.00402168
Solyc03g096730.3	pollen-specific kinase partner protein	3153.86	0.835461	0.221213	3.77672	0.000158905	0.00298278
Solyc01g099520.3	Rapid alkalinization factor	8416.91	0.837749	0.299777	2.79458	0.00519675	0.0398538
Solyc11g006860.2	Ribonuclease	344.653	0.838141	0.287341	2.91689	0.00353544	0.0303564
Solyc08g076410.5	Shikimate kinase-like protein	197.004	0.838713	0.295636	2.83697	0.00455434	0.0362194
Solyc02g078480.3	CBS domain-containing protein	1602.42	0.839084	0.21423	3.91673	8.97566e-05	0.00195066
Solyc09g092340.5	Werner Syndrome-like exonuclease	348.563	0.839892	0.285498	2.94185	0.0032626	0.0286889
Solyc02g088900.3	TPT domain-containing protein	780.712	0.841537	0.261877	3.21348	0.00131138	0.0150515
Solyc03g025490.3	2-oxoglutarate	196.478	0.843322	0.306183	2.75431	0.00588169	0.0434919
Solyc10g074820.1	DUF1191 domain-containing protein	704.777	0.845361	0.281658	3.00137	0.00268765	0.0250117
Solyc02g086740.1	50S ribosomal protein L12. chloroplastic	276.746	0.84538	0.287536	2.94009	0.00328121	0.0287965
Solyc03g006330.5	Leucine-rich repeat receptor-like serine/threonine-protein kinase	935.458	0.845584	0.279258	3.02797	0.00246204	0.023542
Solyc12g008470.2	Cytochrome B5-like protein	1073.34	0.850466	0.249033	3.41508	0.00063764	0.00875883
Solyc08g079790.1	Nucleotide-sugar transporter family protein	521.806	0.851256	0.285053	2.98631	0.00282368	0.0259597
Solyc12g088650.2	cyclinD3_2	748.102	0.85191	0.298028	2.85849	0.00425665	0.0346779
Solyc12g100010.1	receptor-like protein 12	722.685	0.852615	0.230802	3.69415	0.000220625	0.00382227
Solyc06g066670.4	RNA helicase DEAH-box20	297.841	0.853315	0.292622	2.9161	0.00354436	0.0303564
Solyc11g071470.1	Transferase	765.421	0.853617	0.292709	2.91626	0.00354253	0.0303564
Solyc11g020877.1	40S ribosomal protein S29-like	3063.28	0.853746	0.264013	3.23372	0.00122189	0.0142554
Solyc02g080220.3	Pectinesterase	13109.1	0.853763	0.307631	2.77529	0.00551529	0.0416092
Solyc10g083230.1	F-box family protein	1498.28	0.854237	0.301849	2.83002	0.00465457	0.0368304
Solyc02g070640.3	60S ribosomal protein L18a	5395.47	0.855244	0.303588	2.81712	0.00484563	0.0379057
Solyc12g087870.2	purine permease 3-like	716.699	0.856646	0.240086	3.56808	0.000359603	0.00561507
Solyc01g108513.1	Alpha/beta-Hydrolases superfamily protein	798.093	0.857017	0.265963	3.22231	0.0012716	0.014656
Solyc11g012940.2	Glutaredoxin-like protein	343.28	0.857467	0.258674	3.31485	0.000916907	0.0114741
Solyc04g005810.3	Thioredoxin	276.687	0.859288	0.303884	2.82769	0.00468855	0.0369955
Solyc08g016420.3	prefoldin subunit 6-like	1091.64	0.859408	0.245074	3.50674	0.000453639	0.00671831
Solyc07g052660.1	Early nodulin-like protein 1-like	3324.42	0.860226	0.317753	2.70722	0.00678494	0.0481856
Solyc12g014440.2	BNR/Asp-box repeat family protein	1921.87	0.860724	0.225878	3.81057	0.000138649	0.00268019
Solyc04g050180.3	Unknown protein	484.362	0.861334	0.275401	3.12756	0.00176264	0.0184091
Solyc07g024070.3	Ubiquitin-conjugating enzyme	218.961	0.861838	0.28339	3.04117	0.00235661	0.0227675
Solyc08g082370.1	Unknown protein	1574.34	0.862657	0.296536	2.90912	0.00362453	0.0308922
Solyc10g080960.1	Two-component response regulator ARR1	202.731	0.862829	0.269519	3.20137	0.00136775	0.0155126
Solyc03g059080.3	Protein kinase superfamily protein	441.677	0.864205	0.286423	3.01724	0.00255091	0.0241364
Solyc01g009760.3	GRAM domain family protein	361.351	0.864322	0.286859	3.01306	0.0025863	0.0243127
Solyc10g085800.2	PLATZ transcription factor family protein	244.63	0.864456	0.297586	2.90489	0.00367378	0.0311741
Solyc07g042490.1	Auxin responsive SAUR protein	1059.76	0.864827	0.269148	3.21321	0.00131262	0.0150579
Solyc06g068380.4	PPPDE thiol peptidase family protein	1329.57	0.865207	0.211316	4.09438	4.23306e-05	0.00106732
Solyc08g007120.3	SBP	715.337	0.865828	0.299162	2.89418	0.00380149	0.0319681
Solyc07g008900.4	Subtilisin-like protease-like protein	2667.14	0.865986	0.29294	2.95619	0.00311464	0.0277939
Solyc12g098260.1	acanthoscurrin-1-like	1254.04	0.866605	0.307422	2.81894	0.0048182	0.0378238
Solyc01g098600.3	Transmembrane protein. putative	424.9	0.867863	0.296888	2.9232	0.00346452	0.029952
Solyc08g079610.3	Nucleotide excision repair. TFIIH. subunit TTDA	1904.64	0.868567	0.305197	2.84592	0.00442827	0.0356804
Solyc02g080660.3	Glucan endo-1.3-beta-glucosidase 1	740.692	0.868837	0.294319	2.95203	0.00315694	0.0280175
Solyc02g093100.3	Leucine-rich repeat protein kinase family protein	671.085	0.869661	0.289132	3.00783	0.00263118	0.0245875
Solyc02g071940.1	BnaC03g59480D protein	403.885	0.870727	0.296987	2.93187	0.00336931	0.0293873
Solyc03g082840.3	Dof zinc finger protein	701.729	0.871881	0.234202	3.72278	0.000197044	0.00350748
Solyc11g010500.1	Mitochondrial uncoupling protein 6	4570.21	0.871987	0.260162	3.35171	0.000803138	0.0104183
Solyc02g084610.1	Leucine-rich repeat receptor-like protein kinase PXL2	319.938	0.872647	0.299042	2.91814	0.00352129	0.0303001
Solyc03g116710.3	Protein LURP-one-related 5	361.315	0.874484	0.313905	2.78583	0.00533914	0.040628
Solyc01g109370.3	Acyltransferase domain-containing protein	299.463	0.874601	0.283764	3.08214	0.00205518	0.0206512
Solyc12g049370.2	Nucleoside diphosphate kinase	588.809	0.875034	0.225467	3.88098	0.000104034	0.00215066
Solyc04g079930.3	Histone deacetylase complex subunit	808.292	0.8751	0.286497	3.05448	0.0022545	0.0220383
Solyc06g049040.4	Basic-leucine zipper	528.165	0.875832	0.248164	3.52924	0.000416755	0.00631204
Solyc02g080550.1	Unknown protein	319.561	0.875833	0.31719	2.76122	0.00575857	0.0428432
Solyc12g094480.3	hypothetical protein	261.886	0.87589	0.279404	3.13485	0.0017194	0.0180774
Solyc09g092520.3	xyloglucan endotransglycosylase	2847.09	0.878287	0.216473	4.05725	4.96537e-05	0.00122259
Solyc05g054480.3	Actin	1304.22	0.878888	0.255837	3.43535	0.000591788	0.00825394
Solyc09g098540.3	Chitinase-like protein	9168.93	0.879832	0.230061	3.82435	0.00013112	0.00255707
Solyc01g111600.3	Heavy metal-associated isoprenylated plant protein	3064.55	0.879985	0.310923	2.83024	0.00465138	0.0368304
Solyc01g080290.3	AWPM-19-like family protein	292.465	0.881196	0.282016	3.12463	0.00178027	0.0185493
Solyc08g079460.3	leucine-rich repeat receptor-like serine/threonine-protein kinase At1g17230	1052.24	0.881301	0.28955	3.04369	0.00233693	0.0226172
Solyc01g105300.4	Metacaspase-1	167.956	0.881325	0.322614	2.73183	0.00629841	0.0457324
Solyc04g005420.4	Carbohydrate-binding X8 domain superfamily protein	1144.54	0.881337	0.292759	3.01045	0.00260858	0.0244453
Solyc06g083690.3	Glutaredoxin-C5. chloroplastic	638.25	0.88223	0.225345	3.91501	9.03994e-05	0.00196269
Solyc07g020960.3	bHLH transcription factor140	1917.46	0.882412	0.263371	3.35046	0.000806786	0.0104583
Solyc10g018260.1	UDP-glucuronate 4-epimerase 4	163.915	0.882744	0.291624	3.02699	0.00247	0.0235447
Solyc11g007410.3	Receptor-like protein kinase	648.882	0.883323	0.263479	3.35254	0.000800748	0.0104168
Solyc02g065490.4	BEL1-like homeodomain protein 4	240.776	0.884717	0.266988	3.3137	0.000920708	0.0115021
Solyc08g007640.1	resistance complex protein I2C-4	253.226	0.885171	0.289836	3.05404	0.0022578	0.0220449
Solyc02g065350.3	B3 domain-containing protein	236.362	0.885244	0.296166	2.98901	0.0027988	0.0257854
Solyc01g096340.3	Small auxin up-regulated RNA2	543.925	0.885315	0.317881	2.78505	0.0053519	0.040711
Solyc07g045450.1	hypothetical protein	588.648	0.885932	0.217619	4.07103	4.68063e-05	0.00116419
Solyc01g107800.4	glucuronoxylan 4-O-methyltransferase 1-like	432.585	0.886257	0.296818	2.98586	0.00282785	0.0259764
Solyc02g089640.3	Cellulose-synthase-like C4	2460.65	0.887276	0.321022	2.76391	0.00571133	0.0425492
Solyc06g074630.4	Glucomannan 4-beta-mannosyltransferase 2	1450.28	0.88729	0.288806	3.07227	0.00212437	0.0211449
Solyc01g010270.3	Protein SPIRAL1	4077.84	0.887768	0.293675	3.02296	0.00250318	0.023777
Solyc09g075480.3	Kinesin-4	895.445	0.889334	0.308581	2.88202	0.0039514	0.0329342
Solyc11g031950.1	Glucuronoxylan 4-O-methyltransferase 2	1989.96	0.889566	0.254923	3.48955	0.000483838	0.00705648
Solyc08g082070.3	High mobility group B protein 6	1073.97	0.891247	0.302255	2.94866	0.00319155	0.0282345
Solyc02g160270.1	Transmembrane protein. putative	176.206	0.891358	0.275646	3.2337	0.00122197	0.0142554
Solyc06g062380.3	acid phosphatase 1-like	20893.7	0.891503	0.266155	3.34957	0.000809374	0.0104795
Solyc06g066520.1	Avr9/Cf-9 rapidly elicited protein 146	1121.28	0.89278	0.282952	3.15524	0.00160367	0.0171804
Solyc01g005460.4	Dynein light chain	298.727	0.893838	0.270557	3.3037	0.000954172	0.0117865
Solyc05g014370.3	Mitotic spindle checkpoint protein MAD2	380.407	0.894819	0.294118	3.04238	0.00234717	0.0226863
Solyc03g096870.3	cell division cycle 20.2. cofactor of APC complex-like	1000.72	0.895693	0.297105	3.01474	0.00257201	0.024222
Solyc12g009050.3	Nuclear transcription factor Y subunit A-6	812.182	0.896516	0.27006	3.31969	0.000901171	0.0113292
Solyc09g089630.3	Bet1-like SNARE 1-2	353.571	0.89777	0.236154	3.80162	0.000143751	0.00275226
Solyc01g109430.3	PPPDE putative thiol peptidase family protein	427.487	0.89947	0.229926	3.912	9.15331e-05	0.00197756
Solyc07g049630.1	Unknown protein	1558.57	0.90147	0.227699	3.95905	7.52481e-05	0.00168864
Solyc02g084790.3	Peroxidase	13495.1	0.901471	0.238181	3.78482	0.00015382	0.00290217
Solyc12g098620.2	bHLH transcription factor 072	1462.65	0.90331	0.232716	3.8816	0.000103771	0.00214724
Solyc08g075870.3	S-adenosyl-L-methionine-dependent methyltransferases superfamily protein	3273.13	0.903362	0.304645	2.96529	0.00302399	0.0272332
Solyc08g068420.3	L-gulonolactone oxidase	147.738	0.90395	0.329007	2.74751	0.00600505	0.0441382
Solyc02g072520.3	Concanavalin A-like lectin/glucanase. subgroup	478.916	0.904031	0.240412	3.76034	0.000169686	0.00314497
Solyc06g083170.3	bHLH transcription factor 049	402.718	0.904066	0.264577	3.41703	0.000633093	0.00871422
Solyc01g067870.3	Peroxidase	5819.8	0.904408	0.331525	2.72802	0.00637154	0.0460359
Solyc07g062950.4	Serine/threonine-protein kinase WNK	1672.46	0.904605	0.23843	3.79401	0.000148236	0.00281609
Solyc09g097870.4	bHLH transcription factor 062	2991.53	0.904635	0.241427	3.74704	0.000178936	0.00325769
Solyc02g077910.4	Mitochondrial substrate carrier family protein	136.048	0.904814	0.324631	2.78721	0.00531645	0.0405253
Solyc10g005200.3	galactan beta-1.4-galactosyltransferase GALS3	808.099	0.905061	0.316944	2.85559	0.00429573	0.0348823
Solyc05g015630.3	nuclear transport factor 2-like	1318.64	0.905176	0.274389	3.29888	0.000970706	0.0119572
Solyc09g060110.4	Protein kinase domain	827.576	0.906272	0.293946	3.08312	0.00204843	0.020603
Solyc08g006020.4	NAC domain-containing protein	2172.21	0.906375	0.311549	2.90926	0.0036229	0.0308922
Solyc01g104230.4	F-box protein	208.282	0.906538	0.317476	2.85545	0.00429756	0.0348823
Solyc10g081310.2	Histidine triad	6837.55	0.906724	0.290494	3.12132	0.0018004	0.0186884
Solyc09g075460.3	Pectin lyase-like superfamily protein	3202.43	0.906982	0.249465	3.6357	0.000277226	0.00457278
Solyc03g112630.3	plant UBX domain-containing protein 10-like	1043.38	0.907546	0.24844	3.65299	0.000259209	0.00435049
Solyc09g059290.4	Unknown protein	158.359	0.908611	0.302373	3.00493	0.00265638	0.024773
Solyc03g120710.2	Late embryogenesis abundant protein	8071.69	0.908846	0.216617	4.19563	2.72115e-05	0.000748638
Solyc02g071520.3	Bidirectional sugar transporter SWEET	500.995	0.9091	0.310887	2.92422	0.00345322	0.0298778
Solyc12g017460.1	GDSL esterase/lipase At5g03980-like	1466.39	0.909645	0.307161	2.96146	0.00306185	0.0274396
Solyc06g082760.4	50S ribosomal protein L17	128.907	0.910407	0.324491	2.80565	0.00502157	0.0388649
Solyc06g069380.4	O-fucosyltransferase	767.384	0.911474	0.253081	3.60151	0.000316372	0.00508897
Solyc07g052230.3	L-ascorbate oxidase-like protein	256.211	0.912059	0.26026	3.50441	0.000457617	0.00675905
Solyc09g091270.3	cotton fiber protein	392.573	0.912098	0.284264	3.20863	0.0013337	0.0152284
Solyc10g078580.1	arabinogalactan protein 14	2406.37	0.912214	0.280535	3.25169	0.00114721	0.013592
Solyc01g102350.3	Pectin acetylesterase	1992.23	0.912554	0.259185	3.52085	0.000430159	0.00645737
Solyc06g050860.3	BTB/POZ domain-containing protein	246.183	0.913927	0.250626	3.64658	0.000265756	0.00443001
Solyc10g079810.1	Unknown protein	942.028	0.915003	0.259362	3.52789	0.00041888	0.00632882
Solyc06g067870.3	2-oxoglutarate	4467.56	0.915965	0.266945	3.43129	0.000600712	0.0083362
Solyc02g067430.3	WRKY transcription factor 72	1163.98	0.916175	0.336067	2.72617	0.00640744	0.0461449
Solyc02g070670.4	Urease accessory protein UreG-like	646.246	0.91696	0.338896	2.70572	0.0068156	0.048341
Solyc10g009040.4	defensin-like protein	196.869	0.918602	0.26249	3.49957	0.000466014	0.00683725
Solyc09g056200.3	Unknown protein	975.598	0.92031	0.336121	2.73803	0.00618076	0.0450414
Solyc10g052660.5	40S ribosomal protein S25	6369.04	0.921591	0.250214	3.68321	0.000230314	0.00394362
Solyc04g082430.3	cyclinB2_4	509.786	0.922553	0.275956	3.34312	0.000828427	0.0106516
Solyc11g066720.3	UDP-apiose/UDP-xylose synthase	4849.57	0.922618	0.257763	3.57933	0.000344475	0.0054263
Solyc02g087770.3	Aldose 1-epimerase	1294.13	0.924536	0.268568	3.44246	0.000576442	0.00809112
Solyc06g082680.4	Cytochrome b-c1 complex subunit 8	1916.6	0.924675	0.247296	3.73914	0.000184653	0.00333815
Solyc03g115950.3	BnaA06g38590D protein	1985.59	0.925383	0.340563	2.71722	0.00658336	0.0470799
Solyc04g078750.3	Late embryogenesis abundant protein	9693.08	0.925779	0.255106	3.629	0.000284523	0.00467912
Solyc06g074790.3	Histone H2B	3180.63	0.925985	0.280575	3.30031	0.000965788	0.0119099
Solyc07g065880.4	Kinesin KP1	1002.31	0.927536	0.293062	3.16498	0.00155095	0.0167381
Solyc03g122080.3	DUF936 domain-containing protein	118.368	0.927624	0.316643	2.92955	0.00339448	0.0295085
Solyc01g009370.2	Cytochrome P450	2211.28	0.928017	0.287473	3.22819	0.00124578	0.0144263
Solyc01g107640.3	Protein TIC 21. chloroplastic	1852.82	0.928462	0.226937	4.09128	4.28998e-05	0.00107924
Solyc02g080530.3	Peroxidase	30188.6	0.929645	0.272227	3.41496	0.000637924	0.00875883
Solyc06g066800.2	Nucleotide-diphospho-sugar transferases superfamily protein	1633.67	0.930388	0.325232	2.86069	0.00422717	0.0345396
Solyc08g006760.4	Unknown protein	311.324	0.930611	0.328854	2.82986	0.00465678	0.0368347
Solyc12g017960.1	hypothetical protein	1611.34	0.933397	0.314315	2.96962	0.00298168	0.0270289
Solyc07g006000.3	50S ribosomal protein L35	526.508	0.933862	0.279466	3.3416	0.000832984	0.0106903
Solyc04g026030.3	Spermidine synthase	1747.77	0.934919	0.341227	2.73987	0.00614633	0.0448796
Solyc01g086820.5	Histone H3	1807.65	0.935197	0.278723	3.35529	0.000792811	0.0103319
Solyc02g071700.3	GDSL esterase/lipase	1991.69	0.936407	0.299289	3.12877	0.00175537	0.0183506
Solyc10g076790.2	Auxin transporter-like protein 1	1285.21	0.936509	0.25608	3.65709	0.000255092	0.00429119
Solyc05g009680.1	Eukaryotic aspartyl protease family protein	1178.54	0.936668	0.210992	4.43936	9.02262e-06	0.00030356
Solyc11g010600.2	O-fucosyltransferase	9874.23	0.936862	0.267491	3.50241	0.00046107	0.00679184
Solyc02g089160.3	dwarf	718.565	0.937068	0.266416	3.51732	0.00043593	0.00652061
Solyc03g119190.3	Reticulon-like protein	319.063	0.937658	0.312344	3.002	0.0026821	0.0249706
Solyc06g031680.3	hepatocyte growth factor-regulated tyrosine kinase substrate isoform X4	646.899	0.939154	0.32908	2.85387	0.00431896	0.0349917
Solyc07g063140.1	Glutamyl-tRNA	310.522	0.94161	0.276384	3.40689	0.000657075	0.00897211
Solyc10g083970.1	S-adenosylmethionine synthase	9580.22	0.941785	0.250092	3.76575	0.000166047	0.00309314
Solyc02g092580.3	Peroxidase	8798.88	0.942477	0.273741	3.44295	0.000575399	0.00808678
Solyc11g006900.1	hypothetical protein	315.802	0.943331	0.300165	3.14271	0.00167394	0.0176923
Solyc12g099330.2	Unknown protein	5185.94	0.945549	0.277616	3.40596	0.000659322	0.00899101
Solyc02g086260.1	50S ribosomal-like protein	252.181	0.946631	0.25159	3.76259	0.000168163	0.00312462
Solyc06g063240.3	O-fucosyltransferase family protein	7533.88	0.946709	0.208276	4.54544	5.48202e-06	0.000205106
Solyc08g078060.3	Transmembrane protein	1557.46	0.946995	0.263049	3.60006	0.000318139	0.00510994
Solyc10g080470.1	hypothetical protein	1035.39	0.947997	0.303169	3.12696	0.00176624	0.0184205
Solyc01g106590.4	Protein trichome birefringence-like 13	334.325	0.948227	0.252905	3.74933	0.000177304	0.00324253
Solyc08g065140.1	Late embryogenesis abundant	607.24	0.948311	0.349011	2.71714	0.00658495	0.0470799
Solyc06g053640.1	RING/U-box superfamily protein	335.696	0.950342	0.265112	3.58469	0.000337481	0.00535042
Solyc02g031740.3	Phloem protein 2-like	454.323	0.952004	0.335779	2.83521	0.00457955	0.0363805
Solyc07g021700.3	Pollen-specific protein SF21	756.382	0.952734	0.232059	4.10556	4.03334e-05	0.00102873
Solyc06g070970.3	microtubule-associated futsch-like protein	308.137	0.954561	0.303873	3.14131	0.00168194	0.0177514
Solyc02g087810.3	Aldose 1-epimerase	205.549	0.955298	0.34755	2.74866	0.00598386	0.0440141
Solyc05g010250.3	Acyl-CoA N-acyltransferase	1031.04	0.9553	0.304542	3.13684	0.00170779	0.0179897
Solyc09g009980.3	Small auxin up-regulated RNA70	192.45	0.955349	0.352376	2.71117	0.00670472	0.0477543
Solyc02g092950.3	Microtubule-associated protein RP/EB family member 1C	581.581	0.956152	0.302092	3.16511	0.00155027	0.0167381
Solyc06g054240.3	5'-nucleotidase SurE	695.762	0.956295	0.264449	3.61617	0.00029899	0.0048662
Solyc08g006770.3	2-oxoglutarate	7546.61	0.956407	0.272781	3.50614	0.000454661	0.00672892
Solyc03g097600.4	Bidirectional sugar transporter SWEET	6043.06	0.957334	0.214376	4.46568	7.98157e-06	0.000276556
Solyc01g095980.3	Acid phosphatase/vanadium-dependent haloperoxidase-related protein	110.095	0.95886	0.343121	2.79452	0.00519761	0.0398538
Solyc01g080750.3	ARM repeat superfamily protein	874.209	0.959327	0.340695	2.8158	0.00486562	0.0380361
Solyc04g080550.5	Isoflavone reductase-like protein	871.764	0.95947	0.245811	3.90328	9.48985e-05	0.00202251
Solyc02g080490.3	Protein DETOXIFICATION	658.405	0.959972	0.304588	3.1517	0.00162321	0.017332
Solyc06g043150.4	WD40 repeat	415.326	0.960035	0.311235	3.0846	0.00203829	0.0205292
Solyc04g055000.3	inactive TPR repeat-containing thioredoxin TTL3-like	428.064	0.960038	0.259978	3.69277	0.000221827	0.00383883
Solyc01g073970.3	Histone H3	290.276	0.96017	0.337526	2.84473	0.00444487	0.0357357
Solyc05g008270.3	DUF3326 domain-containing protein	166.484	0.962664	0.288392	3.33803	0.000843734	0.0107788
Solyc09g064480.1	Xyloglucan galactosyltransferase KATAMARI1	941.202	0.96311	0.25652	3.75453	0.000173669	0.00319729
Solyc11g012210.1	MBOAT	285.757	0.964242	0.283633	3.39961	0.00067482	0.00916267
Solyc10g079070.2	bHLH transcription factor 065	1426.89	0.964427	0.291096	3.31309	0.00092272	0.0115171
Solyc12g042010.1	transcription factor IBH1-like	441.002	0.964445	0.210372	4.58449	4.55107e-06	0.000178455
Solyc10g080390.2	serine/threonine-protein kinase Nek6-like isoform X1	3036.21	0.965033	0.217595	4.43499	9.20773e-06	0.000307441
Solyc04g015850.4	Transmembrane protein	1397.55	0.965846	0.25313	3.81561	0.000135848	0.00263529
Solyc11g005390.3	transmembrane protein	150.853	0.965911	0.330787	2.92004	0.0034999	0.0302105
Solyc10g076350.2	Macrophage migration inhibitory factor	2268.27	0.966092	0.230301	4.1949	2.72988e-05	0.000750105
Solyc03g026260.4	TraB family protein	223.776	0.966879	0.351513	2.75062	0.00594819	0.0438409
Solyc09g065240.3	Patatin	1598.73	0.967346	0.263347	3.67328	0.000239456	0.00407167
Solyc05g055290.3	Alpha/beta-Hydrolases superfamily protein	867.878	0.967559	0.300913	3.21541	0.00130259	0.0149662
Solyc03g025730.3	Tubulin beta chain	1737.52	0.967635	0.263287	3.67521	0.000237657	0.0040442
Solyc07g043400.1	Unknown protein	2232.63	0.968046	0.22543	4.29423	1.75302e-05	0.000525787
Solyc03g083900.4	monocopper oxidase-like protein SKU5	1005.17	0.968284	0.233113	4.1537	3.2714e-05	0.000875963
Solyc11g008810.2	Beta-hexosaminidase	1070.58	0.968816	0.253384	3.82351	0.000131565	0.00256349
Solyc05g005320.1	Unknown protein	535.804	0.969347	0.227227	4.26598	1.99025e-05	0.000583233
Solyc05g012720.3	mitotic checkpoint protein BUB3.3	133.574	0.970299	0.341063	2.84492	0.00444221	0.0357273
Solyc01g010310.4	Carbohydrate-binding X8 domain superfamily protein	947.399	0.970401	0.326877	2.96871	0.00299055	0.0270571
Solyc07g025510.5	Tetraspanin-2	538.97	0.970419	0.305822	3.17316	0.00150792	0.0164431
Solyc03g013340.3	NOD26-like intrinsic protein 2.1	661.908	0.970818	0.290863	3.33772	0.000844688	0.0107847
Solyc10g055630.2	plasma membrane intrinsic protein 2.9	9463.28	0.971673	0.282549	3.43896	0.000583962	0.00816708
Solyc10g084280.2	SUN-like protein 29	4226.28	0.971766	0.224853	4.32178	1.54777e-05	0.000476322
Solyc10g086340.1	Kinesin	363.033	0.972469	0.355028	2.73913	0.00616012	0.0449505
Solyc02g070050.3	Fatty acid hydroxylase	1449.51	0.972977	0.239091	4.06949	4.71158e-05	0.00117056
Solyc04g008870.3	Transcription factor DIVARICATA	260.748	0.973982	0.249891	3.89763	9.71379e-05	0.0020583
Solyc06g066500.1	Avr9/Cf-9 rapidly elicited protein 146	133.413	0.974597	0.352511	2.76473	0.005697	0.0424712
Solyc09g014520.3	Chlorophyll a-b binding protein. chloroplastic	1642.5	0.974607	0.337205	2.89025	0.00384932	0.0322415
Solyc01g096040.5	Eukaryotic aspartyl protease family protein	3103.77	0.975405	0.338923	2.87796	0.00400261	0.0332474
Solyc03g093060.1	Bifunctional inhibitor/lipid-transfer protein/seed storage 2S albumin superfamily protein	373.257	0.97561	0.294886	3.30844	0.000938183	0.0116543
Solyc09g005180.4	L-gulonolactone oxidase	225.966	0.97669	0.311843	3.13199	0.00173626	0.018194
Solyc02g088500.1	Glycosyltransferase	840.213	0.977205	0.227008	4.30471	1.67205e-05	0.000506836
Solyc12g056090.2	Cox19-like CHCH family protein	998.382	0.977943	0.30474	3.2091	0.00133151	0.015227
Solyc03g058920.3	Mitochondrial outer membrane protein porin	3188.59	0.978649	0.295298	3.31411	0.000919368	0.0114927
Solyc10g080880.2	SlPIN7	211.557	0.980407	0.313019	3.13211	0.00173557	0.018194
Solyc02g080910.4	Pectate lyase	1099.71	0.980712	0.328708	2.98353	0.00284943	0.0261637
Solyc04g005040.1	Metalloendoproteinase 1	1701.17	0.981576	0.313881	3.12722	0.00176469	0.0184205
Solyc01g014620.1	Unknown protein	110.011	0.983558	0.311595	3.15653	0.0015966	0.0171213
Solyc09g074470.3	Kinase interacting	507.938	0.984239	0.330518	2.97787	0.00290262	0.0265195
Solyc11g012710.2	SNF1-related protein kinase regulatory subunit beta-2	276.726	0.984732	0.28564	3.44746	0.000565889	0.00797856
Solyc02g090310.1	Dof zinc finger protein	392.232	0.986724	0.253751	3.88855	0.000100846	0.00211249
Solyc12g007240.3	hypothetical protein	832.461	0.987634	0.338363	2.91886	0.00351319	0.0302823
Solyc06g083440.3	Cytochrome b5	2920.88	0.988516	0.285415	3.46343	0.000533331	0.00765171
Solyc03g116370.3	Microtubule-associated protein RP/EB family member 1C	566.831	0.989961	0.323703	3.05823	0.00222645	0.0218549
Solyc09g018490.4	G-type lectin S-receptor-like serine/threonine-protein kinase	156.778	0.990387	0.282848	3.50148	0.000462685	0.00680596
Solyc04g010270.1	Dirigent protein	1780.63	0.99041	0.236516	4.1875	2.82042e-05	0.000773056
Solyc04g082970.4	electron transporter%2C putative	429.381	0.99179	0.248593	3.98961	6.61821e-05	0.00154008
Solyc08g067500.1	Non-specific lipid-transfer protein	549.838	0.991896	0.335244	2.95873	0.00308908	0.0276162
Solyc07g008560.3	Purple acid phosphatase	7791.62	0.992369	0.296041	3.35213	0.000801925	0.0104183
Solyc02g092840.1	Xyloglucan galactosyltransferase KATAMARI1	1109.72	0.99318	0.327912	3.0288	0.00245528	0.0234942
Solyc11g006490.2	Basic-leucine zipper	941.821	0.993548	0.307859	3.22728	0.00124973	0.0144493
Solyc06g050920.5	Protein trichome birefringence-like 32	804.835	0.994312	0.238955	4.16108	3.1675e-05	0.000852696
Solyc01g086800.4	Histone H3	966.134	0.995132	0.264976	3.75556	0.000172955	0.0031868
Solyc04g008730.3	Alpha-galactosidase	469.067	0.995534	0.301059	3.30677	0.000943777	0.0116908
Solyc06g074190.3	Plant/F24K9-26 protein	162.843	0.996345	0.362584	2.7479	0.00599786	0.0441024
Solyc00g500131.1	Maturase K	590.703	0.996846	0.313673	3.17798	0.00148305	0.0162759
Solyc00g500201.1	Maturase K	590.703	0.996846	0.313673	3.17798	0.00148305	0.0162759
Solyc00g500330.1	Maturase K	590.703	0.996846	0.313673	3.17798	0.00148305	0.0162759
Solyc07g053890.3	O-acyltransferase WSD1-like protein	2181.66	0.996913	0.330698	3.01458	0.00257339	0.0242246
Solyc12g099465.1	senescence-associated gene 21	2403.06	0.997134	0.365847	2.72555	0.00641948	0.0462005
Solyc00g500048.1	Maturase K	590.883	0.997504	0.313471	3.18213	0.00146198	0.0161411
Solyc02g071220.3	type-A response regulator2	2828.64	0.997968	0.264682	3.77044	0.00016296	0.00304592
Solyc03g110970.3	GDP-mannose transporter GONST3	394.546	0.99997	0.250419	3.99319	6.519e-05	0.0015202
Solyc09g089890.1	RING/U-box superfamily protein	205.521	1.00003	0.27778	3.60007	0.00031813	0.00510994
Solyc09g082560.4	SUN-like protein 26	931.16	1.00014	0.317396	3.15109	0.00162664	0.0173417
Solyc01g088590.6	Pectinesterase inhibitor	165.926	1.00025	0.310205	3.22448	0.00126201	0.014576
Solyc06g082210.1	Protein LIGHT-DEPENDENT SHORT HYPOCOTYLS 6	803.04	1.00116	0.234971	4.26079	2.03701e-05	0.000592995
Solyc02g078600.3	polyol monosaccharide transporter 1	138.873	1.00162	0.366809	2.73063	0.00632139	0.0458389
Solyc06g050760.1	Wound-induced protein 1	2371.12	1.00251	0.356806	2.80969	0.00495899	0.0385058
Solyc01g102340.3	R2R3MYB transcription factor 61	611.677	1.0026	0.293349	3.41779	0.000631325	0.00869688
Solyc01g005630.3	Ethylene-responsive transcription factor	188.862	1.00286	0.351429	2.85365	0.00432196	0.0350029
Solyc09g010810.3	Kinesin-like protein	318.973	1.00327	0.320952	3.12592	0.00177248	0.0184768
Solyc01g090180.5	4.5-DOPA dioxygenase extradiol	504.23	1.00383	0.271113	3.70262	0.000213384	0.0037202
Solyc02g077400.4	Rac-like GTP binding protein	407.944	1.00398	0.320239	3.1351	0.00171797	0.0180711
Solyc12g042250.3	Major facilitator superfamily protein	487.221	1.00431	0.247524	4.05741	4.96193e-05	0.00122259
Solyc04g071650.4	Cellulose synthase	14143.9	1.00437	0.318984	3.14865	0.00164028	0.0174285
Solyc03g095780.3	abscisic acid receptor PYL4-like	2350.04	1.00496	0.304561	3.29969	0.000967922	0.0119296
Solyc09g065200.4	cyclinU3_1	2310.35	1.00537	0.226577	4.43719	9.11399e-06	0.000305235
Solyc01g106605.1	Pathogenesis-related protein 1	9921.52	1.00817	0.318364	3.16674	0.00154161	0.0166695
Solyc08g076840.3	RNA-binding protein	548.796	1.00823	0.291711	3.45625	0.000547749	0.0078015
Solyc01g102720.3	Polyketide cyclase/dehydrase and lipid transport superfamily protein	184.152	1.00982	0.330904	3.05169	0.00227556	0.0221887
Solyc02g088320.4	Protein ENHANCED DISEASE RESISTANCE 2-like	286.734	1.01008	0.340811	2.96375	0.00303913	0.0273137
Solyc08g080730.3	Tetraspanin-10	363.69	1.01022	0.251037	4.02417	5.71771e-05	0.00136958
Solyc07g064870.3	Endoglucanase	280.161	1.01037	0.340598	2.96646	0.00301254	0.0271745
Solyc03g121620.1	Late embryogenesis abundant	3301.38	1.01195	0.289585	3.49449	0.000474963	0.00695466
Solyc03g117560.3	Plastocyanin-like	346.522	1.01235	0.304955	3.31968	0.000901216	0.0113292
Solyc10g045350.2	ecotropic viral integration site protein	1035.43	1.01264	0.303777	3.3335	0.000857594	0.010899
Solyc01g058250.2	2-oxoglutarate	271.984	1.01313	0.37152	2.72699	0.00639154	0.0461011
Solyc08g080290.5	Ethylene-responsive transcription factor	524.827	1.01375	0.234212	4.32835	1.50234e-05	0.000464334
Solyc07g063830.3	bHLH transcription factor142	204.245	1.01506	0.260297	3.89963	9.63406e-05	0.00204533
Solyc08g082470.1	Late embryogenesis abundant	322.366	1.0151	0.311026	3.26371	0.00109965	0.013163
Solyc01g107450.4	hypothetical protein	1224.32	1.01743	0.245014	4.15253	3.28824e-05	0.000879404
Solyc01g067910.4	Heat shock factor-binding protein 1	671.635	1.01756	0.241868	4.20711	2.58657e-05	0.000718793
Solyc01g094370.3	remorin 2	2678.47	1.01775	0.20284	5.01753	5.234e-07	3.07578e-05
Solyc02g090360.3	L-ascorbate oxidase-like protein	3322.3	1.01819	0.307959	3.30624	0.000945554	0.0116997
Solyc01g007130.3	Receptor protein kinase	3199.68	1.01833	0.294647	3.4561	0.000548046	0.0078015
Solyc02g093970.4	Protein kinase domain	1637.82	1.01869	0.323592	3.14807	0.00164354	0.0174542
Solyc01g088250.4	SUN domain protein3	149.624	1.01889	0.354636	2.87305	0.00406526	0.0336411
Solyc07g066040.1	RNA polymerase II elongation factor	589.189	1.0204	0.260875	3.91146	9.17404e-05	0.00197816
Solyc02g087950.3	DUF1666 domain-containing protein	166.7	1.02059	0.319472	3.19461	0.00140021	0.0156676
Solyc09g098310.3	Unknown protein	5450.87	1.02147	0.346617	2.94697	0.00320908	0.0283441
Solyc01g105310.3	Metacaspase-1	312.895	1.02259	0.321694	3.17877	0.001479	0.016272
Solyc06g067860.3	2-oxoglutarate	7812.12	1.02384	0.283016	3.61762	0.000297323	0.00484982
Solyc03g083560.1	Protein EXORDIUM-like 7	5874.26	1.02443	0.334118	3.06608	0.00216888	0.0214811
Solyc03g112540.4	NAD	314.808	1.02553	0.325465	3.15095	0.00162738	0.0173417
Solyc07g065460.1	UPA24	399.393	1.0258	0.320829	3.19735	0.00138697	0.0156186
Solyc06g069400.4	Isoaspartyl peptidase/L-asparaginase	4290.19	1.02692	0.251672	4.08037	4.49646e-05	0.00112345
Solyc07g042520.4	Sucrose synthase	5237.23	1.02782	0.271013	3.79251	0.000149135	0.00282848
Solyc09g031920.1	Late embryogenesis abundant protein. LEA-14	218.324	1.03139	0.372363	2.76985	0.00560827	0.0421088
Solyc01g104030.3	Potassium channel AKT2	1979.96	1.03158	0.246544	4.18416	2.86222e-05	0.000783536
Solyc09g005850.3	Pectate lyase	912.74	1.03188	0.205306	5.02607	5.00636e-07	2.96573e-05
Solyc10g079100.1	Unknown protein	199.283	1.03375	0.324793	3.1828	0.00145861	0.0161278
Solyc06g069170.4	AT-rich interactive domain protein	460.523	1.0355	0.324323	3.19279	0.00140905	0.0157221
Solyc03g097030.3	4-coumarate:CoA ligase	475.343	1.03644	0.309764	3.34589	0.00082018	0.0106008
Solyc07g054290.1	Photosystem II Psb27 protein	97.4763	1.03732	0.372552	2.78435	0.00536346	0.0407414
Solyc11g010280.1	Unknown protein	731.12	1.03778	0.248953	4.16857	3.06512e-05	0.000828787
Solyc03g083320.4	calcium sensor calcineurin B	1491.81	1.03937	0.253438	4.10107	4.11245e-05	0.00104288
Solyc04g058150.3	Metallothionein-like protein	8023.01	1.0397	0.303999	3.42007	0.000626053	0.00865349
Solyc07g054400.3	Centromere protein S	175.133	1.03991	0.289988	3.58605	0.000335726	0.00533794
Solyc02g067100.3	TPX2	273.14	1.04154	0.327256	3.18265	0.00145931	0.0161278
Solyc04g160270.1	Histone acetyltransferase HAC12	142.935	1.04494	0.314568	3.32183	0.000894303	0.0112938
Solyc04g076720.3	autophagy-related protein 18a-like	91.5316	1.047	0.363433	2.88086	0.00396596	0.0330177
Solyc11g066880.2	Phytosulfokines 2	401.539	1.04708	0.36535	2.86598	0.00415727	0.0341587
Solyc01g066440.3	hypothetical protein	89.5099	1.04802	0.353475	2.9649	0.00302785	0.0272509
Solyc02g080200.5	Pectinesterase	93429.8	1.05002	0.247199	4.24765	2.16023e-05	0.000622287
Solyc06g072070.2	Transmembrane protein. putative	125.909	1.05004	0.328691	3.19462	0.00140013	0.0156676
Solyc10g085010.3	PAR1-like protein	2665.52	1.05101	0.25835	4.06816	4.7385e-05	0.0011746
Solyc06g083910.3	2-oxoglutarate	1244.11	1.05134	0.212651	4.94398	7.65453e-07	4.12428e-05
Solyc06g071310.4	LIM domain-containing protein	942.897	1.05233	0.296258	3.55209	0.00038219	0.00588151
Solyc07g042190.3	DUF581 domain-containing protein	5087.02	1.0526	0.269467	3.90623	9.3746e-05	0.00200376
Solyc11g005090.2	cyclin A1	598.497	1.0536	0.304072	3.46497	0.000530297	0.00761809
Solyc07g014620.1	Small auxin up-regulated RNA63	478.151	1.05451	0.328074	3.21424	0.00130789	0.0150193
Solyc12g006470.2	viroid RNA-binding protein	3005.44	1.05456	0.331017	3.18583	0.0014434	0.0160243
Solyc08g062810.1	DUF3511 domain-containing protein	134.806	1.0556	0.365666	2.88677	0.00389212	0.0325259
Solyc08g083310.3	Glucan endo-1.3-beta-glucosidase 11	1274.24	1.05573	0.256052	4.12312	3.73777e-05	0.000977096
Solyc02g090950.1	Transcription factor HEC2	82.2313	1.05576	0.376256	2.80596	0.00501665	0.0388649
Solyc02g078760.1	hypothetical protein	313.526	1.05595	0.375942	2.80881	0.00497247	0.0385703
Solyc11g066010.2	60S ribosomal protein L36	260.03	1.05619	0.328104	3.21906	0.00128613	0.0147848
Solyc06g068710.3	40S ribosomal protein S27	593.308	1.05626	0.269043	3.926	8.63713e-05	0.00190146
Solyc05g007910.3	50S ribosomal protein L18. chloroplastic	145.911	1.05698	0.36291	2.91252	0.0035853	0.0306119
Solyc07g026710.3	Unknown protein	105.113	1.05705	0.315613	3.3492	0.000810457	0.0104874
Solyc12g099570.3	Unknown protein	903.793	1.05746	0.273734	3.86308	0.000111966	0.00228251
Solyc01g094240.3	NAD	117.238	1.05817	0.362698	2.9175	0.00352853	0.0303506
Solyc01g014270.3	Unknown protein	110.668	1.0583	0.381552	2.77368	0.00554258	0.0417626
Solyc12g005630.2	Cytochrome b6-f complex iron-sulfur subunit	378.091	1.05936	0.324604	3.26355	0.00110028	0.0131633
Solyc01g087820.2	Subtilisin-like protease	1087.69	1.05945	0.313479	3.37967	0.000725737	0.00964019
Solyc11g008910.2	ubiquitin carboxyl-terminal hydrolase	275.696	1.05999	0.307237	3.45007	0.000560434	0.0079321
Solyc02g084720.3	beta-galactosidase 6	3115.29	1.06019	0.31594	3.35567	0.000791744	0.0103319
Solyc01g005880.1	Extensin-like protein Dif10	1440.63	1.06147	0.33452	3.17312	0.00150809	0.0164431
Solyc10g009150.3	Organ specific protein	30534	1.0616	0.365362	2.90561	0.00366537	0.0311326
Solyc03g112790.3	Wall-associated receptor kinase galacturonan-binding domain	197.713	1.06166	0.363805	2.91822	0.00352032	0.0303001
Solyc07g062543.2	UDP-N-acetylglucosamine 1-carboxyvinyltransferase	90.6793	1.06235	0.388361	2.73546	0.00622927	0.0452913
Solyc05g052710.3	30S ribosomal protein S31. chloroplastic	453.187	1.06325	0.296887	3.58133	0.000341849	0.00540411
Solyc01g109880.3	BZIP transcription factor	1439.41	1.0636	0.226859	4.68838	2.7537e-06	0.000119221
Solyc09g082190.1	DUF1677 domain-containing protein	357.432	1.06431	0.305454	3.48435	0.00049333	0.00717592
Solyc07g053920.3	Mannan endo-1.4-beta-mannosidase	1741.79	1.06445	0.223144	4.77022	1.84027e-06	8.47967e-05
Solyc02g088905.1	Unknown protein	128.233	1.0659	0.392836	2.71335	0.00666065	0.047548
Solyc06g082750.3	50S ribosomal protein L17	775.184	1.06599	0.236698	4.50358	6.68184e-06	0.000240995
Solyc03g117340.1	Sterile alpha motif	459.643	1.06676	0.331127	3.22162	0.00127469	0.0146839
Solyc08g078870.3	Bifunctional inhibitor/lipid-transfer protein/seed storage 2S albumin superfamily protein	57523.7	1.06679	0.247039	4.31829	1.5724e-05	0.000481397
Solyc02g071080.3	Purine permease	102.074	1.06726	0.33614	3.17505	0.00149813	0.0163924
Solyc02g069460.3	Photosystem I reaction center subunit III. chloroplastic	797.234	1.0677	0.389353	2.74224	0.00610223	0.044676
Solyc06g083000.1	Calmodulin-like protein 5	155.837	1.06807	0.395007	2.70393	0.00685257	0.0485563
Solyc07g007190.3	glycoprotein. nuclear encoding mitochondrial protein. mRNA	299.949	1.06828	0.347185	3.07699	0.00209106	0.0209077
Solyc07g056060.4	transmembrane protein	295.603	1.06866	0.387529	2.75763	0.0058222	0.0432167
Solyc06g035980.5	Actin-depolymerizing factor	1691.51	1.06879	0.247988	4.30986	1.63361e-05	0.000497922
Solyc08g005610.3	Cytochrome P450	1976.65	1.07106	0.359808	2.97677	0.00291306	0.0265818
Solyc03g043910.3	BSD domain-containing protein	77.5781	1.07186	0.391606	2.73708	0.00619875	0.0451576
Solyc01g104190.2	maternal effect embryo arrest 9	627.517	1.0723	0.265965	4.03174	5.53645e-05	0.00133803
Solyc09g075970.3	Sec14p-like phosphatidylinositol transfer family protein	464.211	1.07274	0.290677	3.69049	0.000223822	0.0038534
Solyc03g082660.3	Major facilitator superfamily protein	6599.79	1.07355	0.301348	3.5625	0.000367342	0.00570883
Solyc05g007790.3	Casparian strip membrane protein 1	221.472	1.07366	0.320974	3.345	0.000822835	0.0106074
Solyc04g008810.3	40S ribosomal protein S26	6826.76	1.07503	0.209362	5.13479	2.82461e-07	1.82236e-05
Solyc02g080510.1	Senescence regulator S40	1495.13	1.07682	0.272796	3.94734	7.9025e-05	0.00176441
Solyc09g090210.3	Protein kinase superfamily protein	1326.53	1.07774	0.291169	3.70144	0.000214377	0.00373354
Solyc05g024340.1	Exocyst subunit Exo70 family protein	145.319	1.07935	0.376117	2.86971	0.00410845	0.033884
Solyc12g005710.3	Early nodulin-like protein 1-like	3295.91	1.08199	0.302288	3.57932	0.000344484	0.0054263
Solyc03g098140.3	Arabinose 5-phosphate isomerase	542.634	1.08201	0.214653	5.04073	4.63761e-07	2.78471e-05
Solyc02g021160.2	Unknown protein	46.9612	1.08365	0.402502	2.69227	0.00709669	0.0499488
Solyc02g083860.3	2-oxoglutarate	464.981	1.08746	0.332955	3.26609	0.00109045	0.0130812
Solyc04g006930.3	Protein kinase family protein	131.045	1.0877	0.337433	3.22346	0.00126654	0.0146206
Solyc01g074000.4	Histone H3	1912.26	1.08906	0.257296	4.2327	2.30904e-05	0.000655726
Solyc05g055970.4	Ankyrin repeat	163.881	1.0904	0.403058	2.70533	0.00682367	0.0483671
Solyc02g063300.3	carboxypeptidase	195.034	1.09044	0.321284	3.394	0.000688806	0.00930099
Solyc07g048050.3	Cytochrome b561 and DOMON domain-containing protein	237.191	1.09156	0.312955	3.4879	0.000486826	0.00709067
Solyc02g077480.1	Histone H3	3027.07	1.09345	0.267951	4.08076	4.48884e-05	0.00112282
Solyc09g090670.3	TLD-domain containing nucleolar protein	269.222	1.09447	0.299104	3.65915	0.000253049	0.00427313
Solyc09g015080.3	Patellin-6	1750.35	1.09456	0.288277	3.7969	0.000146514	0.00279061
Solyc12g087830.2	MADS-box transcription factor	788.171	1.0949	0.388066	2.82142	0.00478111	0.0375888
Solyc09g059515.1	Unknown protein	76.4937	1.09506	0.380825	2.87551	0.0040338	0.0334561
Solyc05g056430.3	Small auxin up-regulated RNA56	397.159	1.09526	0.355224	3.08328	0.0020473	0.020603
Solyc01g112160.4	Phosphoglycerate mutase family protein	293.094	1.09544	0.256983	4.26268	2.0199e-05	0.000590353
Solyc08g006250.2	Copper transporter	163.986	1.09602	0.376145	2.91382	0.00357035	0.0305197
Solyc02g070540.3	DUF642 domain-containing protein	3417.9	1.09624	0.33575	3.26505	0.00109446	0.013115
Solyc08g065150.1	At2g26110	1007.09	1.0966	0.241383	4.54298	5.54642e-06	0.000206857
Solyc12g055840.2	Glucan endo-1.3-beta-glucosidase 10	1640.84	1.0973	0.266202	4.12207	3.75481e-05	0.000979228
Solyc06g066400.3	Dolichol phosphate-mannose biosynthesis regulatory protein	224.164	1.09744	0.298222	3.67996	0.000233274	0.00398501
Solyc11g039570.3	Peroxidase	391.605	1.09745	0.355295	3.08885	0.00200935	0.0203702
Solyc12g006460.2	Cytochrome P450	2379.69	1.09804	0.365088	3.00761	0.00263314	0.0245875
Solyc03g031420.1	molybdenum cofactor sulfurase	630.99	1.099	0.325471	3.37664	0.000733773	0.00971181
Solyc01g096360.3	Rho GTPase-activating protein 3	526.929	1.10072	0.24166	4.55485	5.24233e-06	0.000196806
Solyc02g065765.1	COBRA-like protein	14961	1.1008	0.24486	4.49563	6.93649e-06	0.000246547
Solyc12g014430.2	Cellulose synthase	1234.53	1.10133	0.339548	3.24352	0.00118061	0.0139103
Solyc08g068460.1	BEST plant protein match is:	249.601	1.10201	0.364268	3.02526	0.00248424	0.023648
Solyc01g005120.3	Xyloglucan endotransglucosylase/hydrolase	1857.03	1.10213	0.220596	4.99617	5.8481e-07	3.33009e-05
Solyc02g024010.1	transmembrane protein	147.542	1.10294	0.37754	2.92138	0.00348485	0.0301065
Solyc01g066900.4	uveal autoantigen with coiled-coil/ankyrin	534.082	1.10313	0.290962	3.79132	0.000149847	0.00283936
Solyc07g064050.3	Hexosyltransferase	329.784	1.10466	0.258415	4.27474	1.9136e-05	0.000564525
Solyc11g072030.3	Lipid-transfer protein	410.69	1.1063	0.303706	3.64268	0.000269817	0.00448414
Solyc03g114820.3	Adenine nucleotide alpha hydrolases-like superfamily protein	491.113	1.10768	0.28759	3.85159	0.000117355	0.0023566
Solyc12g007210.2	Rac-like GTP binding protein	279.329	1.10796	0.310085	3.57309	0.000352788	0.00553337
Solyc02g088230.3	Phosphate transporter PHO1-like protein 9	244.179	1.10922	0.355322	3.12172	0.00179795	0.0186883
Solyc08g079680.3	Ycf49-like protein	140.79	1.1107	0.347065	3.20027	0.00137297	0.0155409
Solyc10g005010.5	NAC domain-containing protein	134.985	1.11089	0.331428	3.35182	0.000802809	0.0104183
Solyc10g081010.3	Hydroxyproline-rich glycoprotein family protein	1201	1.11109	0.233883	4.7506	2.02811e-06	9.17732e-05
Solyc06g016790.3	proline-rich receptor-like protein kinase PERK13	463.542	1.11143	0.315869	3.51865	0.000433753	0.00649363
Solyc02g088830.5	hydroxyproline-rich glycoprotein family protein Chr3:377122-377577 FORWARD LENGTH 126 201606	533.391	1.11161	0.374761	2.96619	0.00301515	0.0271869
Solyc12g019140.3	Pectin lyase-like superfamily protein	118.031	1.1118	0.403805	2.75332	0.00589935	0.0435379
Solyc02g094220.2	Transmembrane protein. putative	724.595	1.11253	0.336908	3.30218	0.000959358	0.0118434
Solyc08g066940.4	Protein NRT1/ PTR FAMILY 1.2	568.925	1.11265	0.257469	4.32149	1.54977e-05	0.000476322
Solyc08g076610.4	Cell cycle checkpoint protein RAD1	158.649	1.11284	0.350539	3.17465	0.00150019	0.0163995
Solyc11g012610.2	structural maintenance of chromosomes protein	537.238	1.11319	0.317638	3.50459	0.000457318	0.00675905
Solyc05g018310.1	RING/U-box superfamily protein	119.051	1.1139	0.312854	3.56043	0.000370251	0.00574999
Solyc05g014270.4	TPX2	257.685	1.11552	0.398887	2.79658	0.00516473	0.0396707
Solyc03g070440.4	COBRA-like protein	492.334	1.11645	0.273286	4.08529	4.4022e-05	0.00110366
Solyc02g081600.4	Zinc transporter protein	518.903	1.11731	0.270098	4.1367	3.52331e-05	0.000929858
Solyc03g123630.4	pectin methylesterase pmeu1	13869.9	1.11822	0.395377	2.82823	0.00468058	0.0369566
Solyc08g007780.3	Expansin	490.539	1.11872	0.374585	2.98657	0.0028213	0.0259595
Solyc01g073800.3	Cysteine/Histidine-rich C1 domain family protein	581.44	1.11925	0.405471	2.76036	0.00577381	0.0429131
Solyc11g007430.3	Receptor-like protein kinase	295.489	1.11979	0.286394	3.90996	9.23101e-05	0.00198623
Solyc06g076760.2	Laccase	259.858	1.12004	0.295468	3.79072	0.000150211	0.00284137
Solyc02g086840.3	Tetratricopeptide repeat	327.586	1.12126	0.272271	4.11818	3.81877e-05	0.000989935
Solyc01g067690.4	Unknown protein	109.582	1.12192	0.326609	3.43507	0.000592403	0.0082573
Solyc04g077670.3	Serine carboxypeptidase-like 18	2506.76	1.12197	0.230211	4.87367	1.09542e-06	5.55195e-05
Solyc11g044530.2	Plastid-lipid associated protein PAP / fibrillin family protein	117.215	1.12238	0.371444	3.02166	0.00251395	0.0238484
Solyc02g091560.3	Serine hydroxymethyltransferase	434.183	1.12256	0.3815	2.9425	0.00325575	0.028653
Solyc02g079860.1	BTB domain-containing protein/NPH3 domain-containing protein	1222.18	1.12277	0.356356	3.15071	0.00162873	0.0173431
Solyc07g056310.3	Carbohydrate-binding X8 domain superfamily protein	331.592	1.12375	0.330883	3.39621	0.000683255	0.00924871
Solyc12g098410.2	Carbohydrate-binding X8 domain superfamily protein	87.7651	1.12503	0.396248	2.8392	0.00452272	0.0360851
Solyc01g105680.4	Phototropic-responsive NPH3 family protein	832.886	1.1257	0.27302	4.12316	3.73711e-05	0.000977096
Solyc07g008820.3	Protein trichome birefringence-like 15	190.276	1.12657	0.284276	3.96295	7.40293e-05	0.00167086
Solyc05g018930.1	Cysteine-rich receptor-like protein kinase 42	164.86	1.12937	0.413261	2.73282	0.0062794	0.0456095
Solyc08g081850.1	Transmembrane protein. putative	70.2986	1.13005	0.391745	2.88465	0.00391847	0.0327088
Solyc03g110980.4	hypothetical protein	228.073	1.13028	0.371984	3.03851	0.00237753	0.0229294
Solyc08g079270.3	R2R3MYB transcription factor 42	382.245	1.13058	0.383077	2.95131	0.00316434	0.02806
Solyc12g150113.1	hypothetical protein	142.664	1.13087	0.344206	3.28545	0.0010182	0.0124315
Solyc03g114730.3	O-fucosyltransferase	2889.09	1.13123	0.284674	3.97376	7.07473e-05	0.0016106
Solyc06g150130.1	Dof zinc finger protein PBF	1840.77	1.13166	0.309526	3.65612	0.000256066	0.00430429
Solyc08g005420.3	cell division cycle 20.2. cofactor of APC complex-like	72.5675	1.13401	0.420289	2.69817	0.00697227	0.0491988
Solyc01g006810.4	E3 ubiquitin-protein ligase RHF2A-like	911.293	1.13542	0.226486	5.0132	5.35325e-07	3.11265e-05
Solyc08g076060.3	Lectin protein kinase family protein	415.97	1.13626	0.284591	3.99259	6.5356e-05	0.00152246
Solyc03g033550.3	WEB family protein	115.445	1.13674	0.336168	3.38147	0.000720997	0.00959331
Solyc03g025380.3	Peroxidase	170.615	1.13708	0.39772	2.85901	0.00424969	0.0346597
Solyc07g055180.3	Protein kinase superfamily protein	176.45	1.1377	0.370743	3.06871	0.00214985	0.0213214
Solyc08g005890.3	HXXXD-type acyl-transferase family protein	500.247	1.13993	0.405438	2.81161	0.00492938	0.0383877
Solyc10g079280.2	Nucleotide-sugar transporter family protein	254.61	1.14098	0.353487	3.22778	0.00124754	0.0144391
Solyc03g090990.1	Bifunctional inhibitor/lipid-transfer protein/seed storage 2S albumin superfamily protein	346.148	1.14207	0.257592	4.43366	9.26477e-06	0.000307839
Solyc04g077490.3	AP2-like ethylene-responsive transcription factor ANT	2284.5	1.14208	0.328519	3.47646	0.000508082	0.00735167
Solyc05g051870.3	Pollen Ole e 1 allergen/extensin	879.947	1.14314	0.339862	3.36355	0.000769469	0.0100933
Solyc11g056640.3	inactive rhomboid protein	153.637	1.1433	0.293849	3.89076	9.99298e-05	0.00210129
Solyc10g005050.3	Protein CURVATURE THYLAKOID 1B. chloroplastic	325.347	1.1436	0.273521	4.18102	2.90198e-05	0.000791473
Solyc02g092050.3	AP2-like ethylene-responsive transcription factor PLT2	284.146	1.14433	0.399788	2.86233	0.00420537	0.0344768
Solyc03g031800.3	Xyloglucan endotransglucosylase/hydrolase	1771.46	1.14471	0.287839	3.97691	6.98175e-05	0.00159652
Solyc08g066520.4	BnaA10g30120D protein	379.955	1.14575	0.307601	3.7248	0.000195466	0.00348502
Solyc06g074490.1	Unknown protein	3736.45	1.14675	0.289269	3.9643	7.3611e-05	0.00166376
Solyc05g013690.5	GDSL esterase/lipase	2413.81	1.14716	0.358088	3.20357	0.00135734	0.0154184
Solyc10g008540.3	multidrug resistance protein	276.318	1.14831	0.296233	3.87638	0.000106022	0.00217942
Solyc02g081210.3	Expansin	348.602	1.14875	0.275406	4.17111	3.03121e-05	0.000820624
Solyc03g025390.3	Short-chain dehydrogenase TIC 32. chloroplastic	970.353	1.14927	0.222577	5.16348	2.42399e-07	1.63857e-05
Solyc02g014840.3	Unknown protein	106.325	1.14962	0.37979	3.027	0.00246992	0.0235447
Solyc05g053960.3	Pistil extensin like protein. partial CDS only	5369.43	1.15048	0.265857	4.32745	1.50845e-05	0.000465569
Solyc03g114190.1	RING/U-box superfamily protein	405.017	1.15165	0.295389	3.89878	9.66789e-05	0.00205054
Solyc06g035720.3	BAG family molecular chaperone regulator 1	6221.83	1.15323	0.326035	3.53713	0.0004045	0.0061494
Solyc09g007190.3	Thioredoxin-like protein AAED1. chloroplastic	122.305	1.15356	0.327979	3.51719	0.000436147	0.00652061
Solyc10g005190.1	Root hair specific 4	433.091	1.15395	0.325444	3.54577	0.000391472	0.00599505
Solyc11g010400.3	2-oxoglutarate	1701.86	1.15419	0.297048	3.88552	0.000102112	0.00213091
Solyc05g052830.3	Proline transporter 1	129.408	1.15469	0.40653	2.84036	0.00450628	0.0360135
Solyc01g091530.5	Fasciclin-like arabinogalactan protein	5891.55	1.15478	0.31249	3.69541	0.000219536	0.00380668
Solyc02g067490.3	Actin cross-linking protein	201.091	1.15497	0.401729	2.87499	0.00404036	0.0334979
Solyc03g065235.1	Unknown protein	83.0847	1.1554	0.372687	3.10019	0.00193395	0.0197674
Solyc01g058270.3	O-acetyltransferase family protein	375.413	1.15582	0.236398	4.8893	1.01193e-06	5.18602e-05
Solyc12g013510.1	Histone H2B	255.488	1.15617	0.295464	3.91307	9.11315e-05	0.00197391
Solyc10g084340.2	AP2-like ethylene-responsive transcription factor	112.973	1.15628	0.383716	3.01339	0.00258351	0.0242991
Solyc08g066740.3	Early nodulin-like protein 1	955.59	1.15634	0.290003	3.98734	6.68195e-05	0.00154837
Solyc08g065430.3	Pollen-specific protein SF21	1446.2	1.15699	0.251779	4.59527	4.32186e-06	0.000173015
Solyc04g011910.3	sorbin/SH3 domain protein	202.003	1.16021	0.390313	2.9725	0.00295384	0.0268317
Solyc09g014240.4	Laccase	951.415	1.16168	0.289055	4.01888	5.84761e-05	0.00139162
Solyc03g007470.4	Ubiquitin conjugating enzyme	5965.25	1.16225	0.281737	4.12529	3.70267e-05	0.000970222
Solyc06g066830.4	2-oxoglutarate	9169.42	1.1642	0.245579	4.74063	2.13057e-06	9.60151e-05
Solyc01g009400.3	Peroxidase	2263.84	1.1662	0.320946	3.63363	0.000279463	0.00460278
Solyc10g076830.2	Laccase	175.961	1.16722	0.428962	2.72102	0.00650805	0.0466855
Solyc02g070770.3	NAD	192.212	1.16736	0.356052	3.2786	0.00104322	0.0126454
Solyc04g079170.4	hypothetical protein	128.452	1.16779	0.374112	3.12149	0.0017994	0.0186883
Solyc05g051240.1	aspartic proteinase PCS1	679.585	1.16925	0.362152	3.22861	0.00124394	0.0144202
Solyc12g019480.3	Formin-like protein	563.724	1.16964	0.37061	3.15599	0.00159954	0.0171445
Solyc12g049070.1	extensin-like	1880.54	1.17124	0.427071	2.74249	0.00609758	0.0446568
Solyc04g047885.1	Unknown protein	117.872	1.17231	0.37688	3.11056	0.0018673	0.0192198
Solyc05g054780.3	Dirigent protein	3949.91	1.17256	0.241373	4.85785	1.18667e-06	5.92555e-05
Solyc10g083380.2	Basic-leucine zipper	161.028	1.17311	0.389718	3.01014	0.00261126	0.0244453
Solyc01g007010.2	RING-type E3 ubiquitin transferase	468.321	1.17524	0.430538	2.72971	0.006339	0.0459153
Solyc12g007270.3	Xyloglucan endotransglucosylase/hydrolase	1246.83	1.17581	0.35585	3.30424	0.000952359	0.0117707
Solyc06g061027.1	Cytochrome P450	4274.94	1.17592	0.340257	3.45598	0.000548301	0.0078015
Solyc03g120950.3	hypothetical protein	201.751	1.17704	0.321839	3.65724	0.000254947	0.00429119
Solyc06g074090.3	7-dehydrocholesterol reductase	1192.59	1.17792	0.313345	3.75918	0.000170468	0.00315151
Solyc09g059990.1	RING/U-box superfamily protein	363.678	1.17796	0.293449	4.01418	5.96535e-05	0.00141353
Solyc10g055810.2	chitinase Z15140	35294	1.17825	0.332788	3.54055	0.000399295	0.00608459
Solyc02g076990.3	Phospholipase A1-II 1	302.955	1.18076	0.383732	3.07705	0.00209063	0.0209077
Solyc04g049920.4	RNA-binding	2065.32	1.18083	0.318528	3.70717	0.000209591	0.00367716
Solyc05g055270.1	hypothetical protein	293.291	1.18157	0.433222	2.72739	0.00638383	0.0460864
Solyc06g007240.5	BAG family molecular chaperone regulator 2-like	182.272	1.18162	0.33195	3.55964	0.000371367	0.00575515
Solyc04g081860.3	Peroxidase	353.758	1.18184	0.38262	3.08881	0.00200958	0.0203702
Solyc02g091690.3	bHLH transcription factor 081	361.092	1.18249	0.324306	3.6462	0.000266148	0.00443318
Solyc04g077160.1	myb-like protein X	682.858	1.18306	0.313234	3.77692	0.00015878	0.00298278
Solyc06g074360.4	Zinc finger protein WIP3	102.56	1.18419	0.316044	3.74692	0.00017902	0.00325769
Solyc01g096660.3	proline-rich family protein	561.742	1.18483	0.389678	3.04054	0.00236156	0.0227953
Solyc01g105070.3	LECEVI16G peroxidase precursor	10478.8	1.18563	0.434487	2.72882	0.00635623	0.0459776
Solyc12g057140.1	Unknown protein	6129.16	1.18621	0.322007	3.6838	0.000229779	0.00393752
Solyc10g084290.2	Interactor of constitutive active ROPs	520.515	1.18679	0.268322	4.423	9.73385e-06	0.000320635
Solyc07g007160.3	RING/U-box superfamily protein	282.842	1.18709	0.27812	4.26826	1.97001e-05	0.00057807
Solyc02g063440.3	Unknown protein	386.717	1.18756	0.294979	4.02592	5.67534e-05	0.00136388
Solyc11g062440.2	L-ascorbate oxidase	2285.16	1.18769	0.369915	3.21071	0.00132407	0.0151735
Solyc08g080780.4	Myosin heavy chain-related protein	1422.06	1.18873	0.34548	3.4408	0.000580005	0.00813076
Solyc07g064710.3	Tetraacyldisaccharide 4'-kinase	152.552	1.18992	0.331849	3.58573	0.000336138	0.00533865
Solyc06g082070.3	Protein trichome birefringence-like 45	356.957	1.1901	0.30549	3.89572	9.79061e-05	0.00206499
Solyc07g014640.3	Galactokinase	595.906	1.19151	0.238981	4.9858	6.17048e-07	3.45124e-05
Solyc06g065990.1	ATP synthase subunit b'. chloroplastic	134.432	1.19214	0.384992	3.09653	0.00195799	0.0199576
Solyc10g084190.1	Unknown protein	1482.34	1.19475	0.362817	3.29297	0.000991338	0.0121821
Solyc01g057770.3	HCO3-transporter family	1749.67	1.19629	0.366472	3.26435	0.00109715	0.0131402
Solyc04g071150.3	Cytochrome P450	556.024	1.19757	0.313647	3.8182	0.000134429	0.00261005
Solyc01g011510.4	Aldehyde dehydrogenase	160.29	1.19779	0.395584	3.0279	0.00246261	0.023542
Solyc10g005960.1	Fasciclin-like arabinogalactan protein	1996.33	1.19858	0.301277	3.97834	6.93988e-05	0.00159306
Solyc02g064940.1	Leucine-rich repeat family protein	498.9	1.19884	0.426588	2.81029	0.00494967	0.0384476
Solyc02g004003.1	Unknown protein	329.817	1.19897	0.421712	2.84311	0.00446759	0.0358139
Solyc04g005480.1	nodulin-related protein 1-like	1481.1	1.19911	0.271838	4.41113	1.02832e-05	0.000336218
Solyc04g015820.1	Unknown protein	251.559	1.19997	0.387448	3.09713	0.00195407	0.0199361
Solyc01g108740.3	Methylketone synthase Ib	408.948	1.20125	0.443191	2.71045	0.00671915	0.0478417
Solyc01g111840.3	Major facilitator superfamily protein	580.925	1.20178	0.269314	4.46237	8.10578e-06	0.000279542
Solyc11g066670.1	Glycosyltransferase	765.253	1.203	0.316469	3.80132	0.000143927	0.00275322
Solyc07g054210.3	light dependent NADH:protochlorophyllide oxidoreductase 2	682.522	1.20339	0.424269	2.83639	0.00456266	0.0362725
Solyc10g080680.3	Adenylyl-sulfate kinase	214.099	1.20526	0.326576	3.69058	0.00022374	0.0038534
Solyc02g080310.2	Beta-glucosidase 46	206.784	1.20565	0.354907	3.39708	0.000681086	0.00923069
Solyc10g081320.1	R2R3MYB transcription factor 69	398.279	1.20647	0.303305	3.97776	6.95671e-05	0.00159526
Solyc06g061023.1	Cytochrome	3578.02	1.20663	0.332979	3.62374	0.000290372	0.00475051
Solyc09g082720.3	NAD	429.539	1.20761	0.325806	3.70653	0.000210121	0.00367843
Solyc08g082570.4	hypothetical protein	461.244	1.21056	0.314888	3.8444	0.000120847	0.00241223
Solyc07g150104.1	early nodulin-like protein 1	2844.95	1.21102	0.394301	3.07132	0.00213117	0.021203
Solyc08g065850.1	Unknown protein	2039.39	1.21134	0.298864	4.05315	5.05336e-05	0.0012416
Solyc01g099030.4	GDSL esterase/lipase At5g03980-like	548.617	1.21173	0.290246	4.17486	2.98169e-05	0.000811204
Solyc02g092000.3	transmembrane protein	1083.83	1.21287	0.273294	4.43796	9.08163e-06	0.000305079
Solyc05g052550.1	Zinc finger CCCH domain-containing protein 47	1714.4	1.21472	0.385436	3.15154	0.00162411	0.017332
Solyc07g007980.3	Protein kinase 2B	579.348	1.21496	0.248082	4.89744	9.70931e-07	5.01087e-05
Solyc02g093720.3	TPX2	471.274	1.21544	0.316964	3.83464	0.000125749	0.00247865
Solyc02g068930.5	Cytochrome c6. chloroplastic	255.14	1.21806	0.315896	3.8559	0.000115304	0.002329
Solyc07g061790.3	Heme-binding protein 2-like	1108.58	1.21833	0.432071	2.81975	0.00480612	0.0377585
Solyc01g109700.3	bHLH transcription factor 010	1287.56	1.21837	0.289365	4.2105	2.54801e-05	0.000708972
Solyc05g008100.1	extensin	1786.52	1.21998	0.413146	2.9529	0.00314808	0.0279961
Solyc09g014480.3	Polygalacturonase inhibiting protein	186.792	1.22061	0.442646	2.75754	0.00582384	0.0432167
Solyc10g084040.2	Thylakoid lumenal 15.0 kDa protein 2. chloroplastic	205.83	1.22062	0.350365	3.48387	0.000494227	0.00717948
Solyc01g109860.3	Sec14p-like phosphatidylinositol transfer family protein	2030.04	1.2207	0.360394	3.38712	0.0007063	0.0094561
Solyc12g097060.1	golgin subfamily A member 6-like protein 2	655.843	1.22185	0.410159	2.97895	0.00289234	0.0264585
Solyc12g042540.1	Ephrin-A3 protein	237.792	1.22268	0.329759	3.70778	0.000209085	0.00367433
Solyc10g005240.3	R2R3MYB transcription factor 67	179.392	1.22303	0.273193	4.47678	7.57786e-06	0.000265069
Solyc11g011750.1	Ethylene-responsive transcription factor 1B	424.064	1.2234	0.26066	4.69347	2.6861e-06	0.000116752
Solyc01g065570.2	DnaJ domain-containing protein	117.766	1.22361	0.348073	3.51538	0.000439119	0.00654284
Solyc03g114930.3	PsbP-like protein 1. chloroplastic	155.721	1.22419	0.340889	3.59115	0.000329217	0.0052496
Solyc03g071570.3	Pectate lyase	596.187	1.2249	0.336995	3.63478	0.000278213	0.00458563
Solyc04g079050.3	UDP-glycosyltransferase 79B2	551.446	1.22577	0.388768	3.15296	0.00161622	0.0172813
Solyc02g091980.2	blind-like7	110.73	1.22583	0.370655	3.3072	0.00094234	0.0116862
Solyc07g062210.4	Protein trichome birefringence-like 43	146.6	1.22663	0.345369	3.55165	0.00038282	0.00588709
Solyc10g150145.2	Late embryogenesis abundant	3639.23	1.22763	0.356037	3.44804	0.000564669	0.00796646
Solyc11g006870.1	transmembrane protein 234 homolog isoform X2	404.491	1.22846	0.298441	4.11624	3.85103e-05	0.000995685
Solyc01g091370.4	AT-hook motif nuclear-localized protein 1	1378.29	1.235	0.300622	4.10814	3.9885e-05	0.00101966
Solyc05g051660.1	Alpha/beta-Hydrolases superfamily protein	2630.2	1.23626	0.311543	3.96817	7.24254e-05	0.00164033
Solyc01g067940.2	Unknown protein	98.3761	1.2378	0.360584	3.43275	0.000597485	0.00830188
Solyc03g120640.3	Photosystem I reaction center subunit VI. chloroplastic	1198.49	1.23885	0.345152	3.58927	0.000331607	0.00528007
Solyc07g043500.1	Glycosyltransferase	3848.48	1.23941	0.439753	2.81842	0.00482611	0.0378345
Solyc05g005080.3	Endoglucanase	8685.52	1.24087	0.253648	4.89209	9.97701e-07	5.137e-05
Solyc07g055990.3	Xyloglucan endotransglucosylase/hydrolase	3524.62	1.24088	0.255164	4.86306	1.15584e-06	5.80212e-05
[truncated: 981 more rows]

## Sheet: Light response
Supplementary Table 3 - RNA-seq results for all DEGs from light response
GeneID	Annotated	baseMean	log2FoldChange	lfcSE	stat	pvalue	padj
Solyc05g005337.2	Nuclear transcription factor Y subunit B-9	1458.23	-8.82091	1.83221	4.81435	1.47681e-06	0.000120421
Solyc02g078930.3	Late embryogenesis abundant	383.616	-8.437	2.50966	3.36181	0.000774345	0.0152259
Solyc06g065070.1	FAD-binding Berberine family protein	84.6263	-7.28903	1.95715	3.7243	0.000195858	0.00531081
Solyc04g063350.3	2-oxoisovalerate dehydrogenase subunit alpha 2, mitochondrial	487.088	-6.95624	1.17365	5.927	3.08524e-09	7.7131e-07
Solyc03g006650.2	Sugar transporter protein 10	126.349	-6.85717	1.81329	3.78161	0.000155818	0.00444483
Solyc05g006380.1	F-box domain, Leucine-rich repeat domain, L domain-like protein	27.7872	-6.42665	1.38748	4.63187	3.62374e-06	0.000238957
Solyc05g160460.1	Plant self-incompatibility S1	14.8312	-6.38469	1.7503	3.64777	0.00026453	0.00676655
Solyc00g028760.2	Transcription factor, MADS-box	88.7546	-6.36953	1.68111	3.78889	0.000151323	0.00434122
Solyc03g044960.2	Calcium uniporter protein 2, mitochondrial	575.002	-6.28247	1.38799	4.52629	6.00275e-06	0.000355631
Solyc03g020060.3	Proteinase inhibitor type-2	482.104	-6.15584	1.3165	4.67591	2.92654e-06	0.000201144
Solyc02g080930.3	Stigma-specific Stig1 family protein	102.412	-6.12591	1.46749	4.17442	2.98741e-05	0.00124248
Solyc07g044970.1	P-loop containing nucleoside triphosphate hydrolase	1070.86	-6.06167	1.03851	5.83688	5.31869e-09	1.21137e-06
Solyc06g072320.4	Long chain base biosynthesis protein 2a	31.8105	-6.04777	1.38553	4.36494	1.27156e-05	0.000638587
Solyc12g013700.2	stem-specific protein TSJT1-like	12294.4	-5.991	1.03865	5.76807	8.01824e-09	1.75399e-06
Solyc08g036505.2	Jasmonate ZIM domain protein f	10.388	-5.86741	1.52813	3.83961	0.000123229	0.00370338
Solyc03g020080.4	Proteinase inhibitor type-2	160.795	-5.82006	1.81257	3.21095	0.00132296	0.0223606
Solyc10g005410.5	Terpene synthase	4.9007	-5.76768	1.8293	3.15294	0.00161635	0.0258776
Solyc10g083580.2	PHYTOSULFOKINE 3 PRECURSOR	4.61488	-5.67992	1.95201	2.90978	0.00361686	0.0450869
Solyc12g044954.1	Cytochrome	53.3028	-5.57638	1.14563	4.86752	1.13006e-06	9.77527e-05
Solyc02g005430.2	Unknown protein	8.49615	-5.57291	1.79382	3.10674	0.00189164	0.0289213
Solyc11g006570.3	Inositol oxygenase	349.487	-5.54195	1.30027	4.26215	2.0247e-05	0.000928361
Solyc04g072280.3	Laccase	467.369	-5.27037	0.399207	13.2021	8.53061e-40	9.70357e-36
Solyc10g005390.4	Linalool/nerolidol synthase	1612.25	-5.18998	0.342389	15.1581	6.69713e-52	1.5236e-47
Solyc06g009000.1	DUF581 domain-containing protein	31.564	-5.18925	1.23506	4.20161	2.65029e-05	0.0011331
Solyc08g007090.3	Expansin-like B1	196.633	-5.18841	1.17749	4.40634	1.05133e-05	0.000557526
Solyc12g008650.2	Inositol oxygenase	2951.37	-5.05505	1.40196	3.60571	0.000311298	0.00767187
Solyc04g077580.3	BnaC03g48770D protein	112.803	-4.9935	0.954985	5.22888	1.70544e-07	2.06285e-05
Solyc01g100470.2	Unknown protein	15.1619	-4.90494	1.47769	3.31934	0.000902311	0.0170495
Solyc10g086570.3	transmembrane protein	892.486	-4.88289	1.36458	3.57831	0.000345825	0.00837861
Solyc07g021630.3	SlBCAT2	1044.19	-4.8345	1.13469	4.26062	2.03864e-05	0.000929438
Solyc10g007600.3	glycolate oxidase	10345.7	-4.82939	1.18809	4.06483	4.80675e-05	0.00178391
Solyc05g053150.2	R2R3MYB transcription factor 71	242.981	-4.81171	1.2501	3.84907	0.000118566	0.00362065
Solyc04g009960.3	Threonine aldolase	1365.7	-4.79083	1.04562	4.58182	4.60943e-06	0.000288883
Solyc04g078450.4	Unknown protein	141.172	-4.72105	1.24515	3.79156	0.000149706	0.00430569
Solyc01g087800.2	Subtilisin-like protease	88.8977	-4.70631	1.007	4.67359	2.95987e-06	0.000202723
Solyc03g006490.3	Stem-specific protein TSJT1	9260.86	-4.65806	1.0754	4.33145	1.48129e-05	0.000718538
Solyc05g005500.1	Unknown protein	21.9254	-4.63171	1.61214	2.87302	0.00406565	0.0486808
Solyc02g079240.1	Unknown protein	2045.85	-4.62922	1.09424	4.23052	2.33154e-05	0.00103788
Solyc03g098740.1	Biotic cell death-associated protein	2062.38	-4.53553	0.510322	8.88757	6.24584e-19	1.57881e-15
Solyc03g120260.4	Coatomer subunit beta'	5295.09	-4.50712	1.18476	3.80424	0.000142238	0.0041433
Solyc07g009405.1	Unknown protein	602.717	-4.50083	1.15944	3.88191	0.000103637	0.00322097
Solyc06g082420.4	Peroxidase	178.938	-4.44321	0.810658	5.481	4.22933e-08	7.02041e-06
Solyc01g057000.3	Universal stress protein	548.258	-4.33786	1.00227	4.32802	1.50457e-05	0.000728278
Solyc02g078150.5	PDDEXK-like protein	1712.18	-4.33319	1.05054	4.12471	3.71198e-05	0.00146431
Solyc04g007250.1	transmembrane protein	585.95	-4.27839	0.937421	4.564	5.01876e-06	0.000308586
Solyc02g078500.2	Aluminum induced protein with YGL and LRDR motifs	1831.55	-4.22374	0.957209	4.41255	1.02159e-05	0.000543017
Solyc01g080030.3	2-alkenal reductase	38.4325	-4.19755	1.05319	3.98555	6.73252e-05	0.00227924
Solyc04g078460.3	Isoaspartyl peptidase/L-asparaginase	7101.87	-4.10215	0.952581	4.30635	1.65967e-05	0.000792826
Solyc02g067750.4	Carbonic anhydrase	485.953	-4.02897	0.449497	8.96329	3.15121e-19	8.96125e-16
Solyc09g082340.2	vicilin	996.606	-4.01707	0.974461	4.12235	3.75024e-05	0.00147609
Solyc03g019820.3	tonoplast intrinsic protein 3.2	1014.31	-4.00492	0.889156	4.50419	6.6628e-06	0.000388664
Solyc09g005840.3	Exocyst subunit Exo70 family protein	102.985	-3.98403	0.61331	6.49594	8.2517e-11	3.47641e-08
Solyc03g111140.3	Malate synthase	3312.95	-3.96014	0.304974	12.9852	1.48467e-38	1.12588e-34
Solyc10g075070.3	Non-specific lipid-transfer protein	37.7151	-3.87066	1.29681	2.98475	0.00283809	0.0381642
Solyc07g006500.3	trehalose-6-phosphate synthase 1	9194.18	-3.84234	0.840526	4.57135	4.84583e-06	0.000300389
Solyc12g099930.2	Serine--glyoxylate aminotransferase	968.964	-3.80459	1.06688	3.56608	0.000362365	0.00861584
Solyc05g007770.3	NAC domain TF	4625.44	-3.80247	0.59092	6.43483	1.23609e-10	4.7663e-08
Solyc10g080670.2	Transmembrane protein, putative	573.182	-3.71144	0.998632	3.71652	0.000201984	0.00544591
Solyc03g082530.1	Small auxin up-regulated RNA37	414.28	-3.61832	1.03571	3.49357	0.0004766	0.0105371
Solyc08g083110.4	Methionine gamma-lyase	2620.18	-3.57453	0.856772	4.17209	3.01818e-05	0.0012507
Solyc06g071890.3	Mitochondrial pyruvate carrier	215.407	-3.57036	1.13277	3.15188	0.00162224	0.0259244
Solyc03g121540.3	beta-galactosidase 3	14191	-3.56062	0.886817	4.01505	5.9432e-05	0.00207693
Solyc11g027840.2	Alpha/beta-Hydrolases superfamily protein	496.912	-3.55015	0.563065	6.30504	2.88117e-10	9.78309e-08
Solyc06g007180.3	asparagine synthetase 1	27083.8	-3.54412	0.443164	7.99732	1.27154e-15	1.80797e-12
Solyc02g079460.1	FAD-binding Berberine family protein	301.414	-3.52715	0.662933	5.32052	1.03468e-07	1.40952e-05
Solyc09g097760.3	Glycine-rich protein	297.021	-3.52142	0.665699	5.28981	1.22441e-07	1.57567e-05
Solyc08g065710.2	Vacuolar-processing enzyme	81.6836	-3.50936	0.875306	4.0093	6.08988e-05	0.00211519
Solyc02g062890.3	polyol monosaccharide transporter 5	2366.43	-3.50437	0.406698	8.61664	6.89459e-18	1.42593e-14
Solyc03g116510.1	DUF761 domain-containing protein	3816.91	-3.4972	1.04515	3.34614	0.000819453	0.0158795
Solyc05g052880.4	Plant/T7H20-70 protein	955.245	-3.48774	0.439007	7.94461	1.948e-15	2.60688e-12
Solyc06g160890.1	collagen alpha-1	60.0498	-3.48357	0.925113	3.76556	0.000166175	0.00467637
Solyc06g065060.1	FAD-binding Berberine family protein	5.90924	-3.47198	1.19886	2.89606	0.00377879	0.04641
Solyc02g089630.3	Proline dehydrogenase	336.361	-3.39048	1.07326	3.15905	0.00158283	0.0254663
Solyc02g036440.3	ALA-interacting subunit	21.9753	-3.3881	0.891957	3.79851	0.000145569	0.00422714
Solyc05g046290.3	Xyloglucan endotransglucosylase/hydrolase	4740.8	-3.34448	0.564205	5.92778	3.0705e-09	7.7131e-07
Solyc12g096840.3	N-acetyltransferase	396.415	-3.32053	1.07769	3.08115	0.00206203	0.0307423
Solyc06g066680.3	Mitochondrial carrier protein	308.293	-3.309	0.574454	5.76026	8.39866e-09	1.81971e-06
Solyc02g078510.4	Acylsugar acyltransferase 3	91.6039	-3.27463	0.79461	4.12106	3.7714e-05	0.00148186
Solyc03g020050.3	VIROID-INDUCIBLE PROTEINASE INHIBITOR II	547.807	-3.27367	0.389979	8.39449	4.6794e-17	8.87136e-14
Solyc01g097240.3	Pathogenesis-related protein 4	367.055	-3.25165	0.592044	5.49224	3.96862e-08	6.68786e-06
Solyc05g009240.3	DUF639 domain-containing protein	6.94188	-3.2457	1.12588	2.88282	0.00394136	0.0477201
Solyc04g017670.3	F-box protein	19.4491	-3.22628	1.02042	3.16173	0.00156837	0.0253052
Solyc01g056850.3	CTP synthase	2927.33	-3.2133	0.590944	5.43757	5.40119e-08	8.59281e-06
Solyc01g108910.5	maternal effect embryo arrest 14 Chr2:6921196-6921978 REVERSE LENGTH 203 201606	4966.56	-3.20151	0.425293	7.52777	5.16152e-14	4.89269e-11
Solyc02g082890.1	RING/U-box superfamily protein	267.254	-3.19525	0.763417	4.18545	2.84599e-05	0.00119238
Solyc06g008750.1	Glutaredoxin	16.1926	-3.16403	0.943562	3.35328	0.000798596	0.0155415
Solyc03g025670.3	PAR1	169.885	-3.16226	0.747676	4.22945	2.34265e-05	0.00103788
Solyc03g098100.4	Methylecgonone reductase	141.324	-3.15851	0.659469	4.78948	1.67214e-06	0.000133478
Solyc01g108900.5	Leucine-rich repeat	419.325	-3.11799	0.416973	7.47769	7.56409e-14	6.88332e-11
Solyc05g008910.3	Class I glutamine amidotransferase-like superfamily protein	925.72	-3.08969	0.616409	5.01241	5.37533e-07	5.43506e-05
Solyc07g061730.3	gibberellin 2-oxidase 5	80.427	-3.08013	0.647606	4.75617	1.97296e-06	0.000151127
Solyc06g006000.3	Maternal effect embryo arrest 59	468.652	-3.06121	0.621031	4.92924	8.25507e-07	7.5727e-05
Solyc04g007000.3	AP2/B3 transcription factor family protein	962.143	-3.05349	0.492471	6.20035	5.63378e-10	1.80519e-07
Solyc01g100440.3	ATP-dependent DNA helicase	442.583	-3.0465	0.50811	5.99576	2.02536e-09	5.58137e-07
Solyc07g065980.3	alkaline alpha-galactosidase seed imbibition protein	1519.02	-3.04586	0.92874	3.27956	0.0010397	0.0188171
Solyc01g108030.5	Methylcrotonoyl-CoA carboxylase beta chain, mitochondrial	3959.61	-3.02738	0.538575	5.62109	1.89757e-08	3.62771e-06
Solyc01g081590.5	Non-specific lipid-transfer protein	14.3267	-3.01058	1.00604	2.99252	0.00276687	0.0376247
Solyc01g087280.3	Pectin lyase-like superfamily protein	44.8126	-3.0085	0.736955	4.08234	4.45848e-05	0.00168339
Solyc02g077370.1	Ethylene Response Factor C.5	2178.99	-2.98879	0.618992	4.82849	1.37573e-06	0.000114226
Solyc11g020990.3	Proteinase inhibitor type-2	18.4409	-2.98297	0.886697	3.36414	0.000767824	0.0151369
Solyc07g052720.4	MADS-box transcription factor	42.815	-2.95949	0.828411	3.57249	0.000353599	0.00852481
Solyc12g013710.2	light dependent NADH:protochlorophyllide oxidoreductase 1	67.6554	-2.93872	0.671762	4.37465	1.2163e-05	0.000616275
Solyc03g005040.1	Calcium-binding EF-hand family protein	19.4595	-2.93777	0.885493	3.31767	0.000907716	0.017109
Solyc08g005120.3	NAD	560.317	-2.9093	0.941832	3.08898	0.00200844	0.0301997
Solyc02g071970.1	N66 matrix protein	965.567	-2.88462	0.912169	3.16237	0.00156489	0.025267
Solyc09g092590.2	Cytochrome	25.0562	-2.87941	0.949894	3.0313	0.00243506	0.0344847
Solyc09g074850.4	Glutathione S-transferase	13393.1	-2.87059	0.541577	5.30043	1.15529e-07	1.51924e-05
Solyc07g007930.3	Raffinose synthase family protein	7427.03	-2.85509	0.87321	3.26965	0.00107681	0.0192892
Solyc03g043880.3	SlBCAT4	1157.11	-2.83386	0.47539	5.96113	2.50503e-09	6.47608e-07
Solyc12g008670.2	blind-like4	321.003	-2.83192	0.561002	5.04796	4.4656e-07	4.64096e-05
Solyc08g008080.1	RING/U-box superfamily protein	989.909	-2.80856	0.249	11.2793	1.66007e-29	7.55331e-26
Solyc04g082420.3	BTB/POZ domain-containing protein	4584.53	-2.79473	0.463879	6.02471	1.69416e-09	4.7583e-07
Solyc05g009310.3	Zinc finger protein CONSTANS-LIKE 7	33.2647	-2.75301	0.587878	4.68297	2.82754e-06	0.000196117
Solyc06g065050.2	Late embryogenesis abundant domain-containing protein / LEA domain-containing protein	76.8143	-2.74889	0.870907	3.15636	0.00159753	0.0256485
Solyc01g100460.3	BZIP transcription factor	1922.84	-2.74755	0.506131	5.42853	5.68194e-08	8.91477e-06
Solyc09g030370.3	GDSL esterase/lipase	104.388	-2.72791	0.64156	4.25199	2.11876e-05	0.000964034
Solyc03g120690.3	Dynein light chain	134.525	-2.70695	0.66095	4.09555	4.21176e-05	0.00161038
Solyc10g076250.2	Alanine--glyoxylate aminotransferase 2	5363.1	-2.69727	0.834542	3.23203	0.00122912	0.0211357
Solyc08g006370.1	Glycosyltransferase	75.0153	-2.6901	0.881167	3.05289	0.0022665	0.032901
Solyc01g100390.3	Pyrophosphate-energized vacuolar membrane proton pump	1627.29	-2.68617	0.585472	4.58804	4.47431e-06	0.000281968
Solyc04g082860.3	Glycosyltransferase	46.3538	-2.6822	0.583157	4.59945	4.23607e-06	0.000271936
Solyc10g005880.3	Uridine kinase	810.68	-2.682	0.482759	5.55556	2.76719e-08	4.95698e-06
Solyc01g095080.3	1-aminocyclopropane-1-carboxylic acid synthase-2	533.909	-2.67218	0.489471	5.45931	4.77993e-08	7.75329e-06
Solyc08g078460.3	Oxidoreductase family protein	1330.49	-2.66826	0.563357	4.73636	2.17589e-06	0.000161243
Solyc08g075150.3	coiled-coil protein	21.3112	-2.64168	0.773008	3.4174	0.000632219	0.0129981
Solyc02g037500.1	Unknown protein	630.552	-2.63104	0.502354	5.23742	1.6284e-07	1.98107e-05
Solyc02g078860.3	PAP-specific phosphatase HAL2-like	1155.07	-2.61032	0.393851	6.62768	3.41005e-11	1.61622e-08
Solyc05g053100.3	Dihydrolipoyl dehydrogenase-like protein	107.013	-2.61018	0.664884	3.92576	8.64548e-05	0.0027859
Solyc07g053900.2	DUF506 domain-containing protein	35.7828	-2.59353	0.622711	4.16491	3.11479e-05	0.00127909
Solyc01g006050.2	transmembrane protein 45B-like	2732.71	-2.58493	0.546961	4.72599	2.29e-06	0.0001686
Solyc04g081530.1	Chaperone protein DnaJ	451.535	-2.56074	0.529383	4.83722	1.31669e-06	0.000110127
Solyc06g053260.1	Auxin-responsive protein SAUR32	75.3149	-2.52983	0.755439	3.34882	0.000811555	0.0157668
Solyc03g116120.3	Glutathione S-transferase	5798.38	-2.51012	0.391583	6.41018	1.4535e-10	5.5112e-08
Solyc09g075940.3	Amine oxidase	157.569	-2.50549	0.607452	4.1246	3.71387e-05	0.00146431
Solyc03g117860.3	RBR-type E3 ubiquitin transferase	2162.58	-2.49841	0.863209	2.89432	0.00379978	0.0465509
Solyc01g107170.2	Zinc finger protein	5530.2	-2.47849	0.474251	5.22611	1.73109e-07	2.07275e-05
Solyc02g083280.5	Rhodanese-like domain	2675.9	-2.45717	0.512733	4.7923	1.64882e-06	0.00013208
Solyc01g009870.3	Glycerophosphodiester phosphodiesterase	138.826	-2.45432	0.47786	5.13606	2.80559e-07	3.16625e-05
Solyc01g091160.4	arginase 1	3489.35	-2.44798	0.46693	5.24271	1.58236e-07	1.94587e-05
Solyc06g009050.3	Adenine nucleotide alpha hydrolases-like superfamily protein	1742.48	-2.44648	0.457126	5.35189	8.70415e-08	1.22234e-05
Solyc04g076880.3	phosphoenolpyruvate carboxykinase	71994.9	-2.40309	0.372204	6.45638	1.07238e-10	4.2801e-08
Solyc07g005630.3	defensin-like protein 1	59.7911	-2.38036	0.776064	3.06722	0.00216061	0.0318767
Solyc09g005780.3	Unknown protein	17.5855	-2.37802	0.825537	2.88058	0.00396947	0.0478988
Solyc08g080570.4	UDP-glucose 4-epimerase-like protein	5780.9	-2.37364	0.355382	6.67913	2.40369e-11	1.24282e-08
Solyc03g117590.3	Chaperone protein DnaJ	14726.9	-2.36343	0.472926	4.99746	5.80895e-07	5.79877e-05
Solyc10g051020.2	Cytochrome P450	4688.04	-2.35871	0.561432	4.20123	2.65469e-05	0.0011331
Solyc06g063060.3	Dormancy/auxin associated protein	316.64	-2.3402	0.496272	4.71556	2.41045e-06	0.0001752
Solyc05g052890.3	Plant/protein	313.189	-2.33696	0.672313	3.476	0.000508962	0.0110065
Solyc04g082290.4	inactive purple acid phosphatase-like protein	1174.57	-2.33457	0.598437	3.90111	9.57536e-05	0.00301299
Solyc07g017610.3	Saccharopine dehydrogenase / Homospermidine synthase	10371.1	-2.31799	0.410833	5.64218	1.67912e-08	3.2931e-06
Solyc01g080020.2	Eukaryotic aspartyl protease family protein	2835.42	-2.30365	0.407796	5.64904	1.61348e-08	3.24839e-06
Solyc09g065540.3	biotin-binding protein	4789.94	-2.30131	0.471726	4.87848	1.06908e-06	9.36262e-05
Solyc04g074400.1	Protein EXORDIUM	268.193	-2.28357	0.581919	3.9242	8.70182e-05	0.00279614
Solyc09g090990.2	Major allergen Pru ar 1	2869.71	-2.2825	0.593808	3.84383	0.00012113	0.00366613
Solyc03g093540.1	Ethylene-responsive transcription factor 5	191.056	-2.28071	0.700577	3.25547	0.00113204	0.0199179
Solyc12g040800.2	Calcium-dependent lipid-binding	83.3518	-2.27671	0.768038	2.96432	0.0030335	0.0399376
Solyc00g020040.1	Cytochrome c biogenesis B	33.3884	-2.27443	0.781267	2.91121	0.00360029	0.044905
Solyc09g014910.4	Protein LURP-one-related 15	461.983	-2.26864	0.594795	3.81415	0.000136651	0.00402408
Solyc05g051900.3	Major facilitator superfamily	1376.73	-2.25081	0.479401	4.69504	2.66549e-06	0.00018716
Solyc02g079520.3	Calcium-binding protein PBP1	31.7996	-2.2505	0.620444	3.62724	0.000286462	0.00717548
Solyc03g117630.1	Heat shock 70 kDa protein	497.304	-2.24987	0.554395	4.05825	4.94424e-05	0.001826
Solyc09g065000.4	Eukaryotic aspartyl protease family protein	1335.88	-2.23281	0.581812	3.83768	0.000124202	0.00372769
Solyc05g007060.4	Plant/T7N9-9 protein	3669.43	-2.23226	0.425952	5.24064	1.60021e-07	1.95725e-05
Solyc07g006140.4	Cytochrome	8381.09	-2.22898	0.52127	4.27606	1.90228e-05	0.000890469
Solyc02g077770.3	F-box domain-containing protein	661.312	-2.20939	0.53619	4.12053	3.77999e-05	0.00148267
Solyc03g020010.1	Lemir	9927.85	-2.17819	0.533169	4.08537	4.40058e-05	0.00167208
Solyc03g006360.3	Auxin-repressed protein	260.897	-2.16109	0.441382	4.89618	9.77188e-07	8.71805e-05
Solyc07g006650.4	Xylose isomerase	9961.06	-2.13274	0.377971	5.6426	1.67499e-08	3.2931e-06
Solyc10g007880.4	Cytochrome P450	213.428	-2.12072	0.479953	4.41861	9.93387e-06	0.000536766
Solyc06g074750.1	Histone H2B	188.578	-2.11793	0.558767	3.79036	0.000150427	0.00432098
Solyc06g007440.4	Non-specific serine/threonine protein kinase	3053.56	-2.11751	0.460327	4.60001	4.22464e-06	0.000271936
Solyc01g087990.3	MADS-box transcription factor	236.58	-2.11685	0.535688	3.95164	7.76161e-05	0.00256652
Solyc11g069180.2	Isovaleryl-CoA dehydrogenase	5636.02	-2.11449	0.326612	6.474	9.54402e-11	3.87726e-08
Solyc02g068170.1	Unknown protein	322.081	-2.11429	0.591887	3.57212	0.000354108	0.00852481
Solyc09g092430.3	Selenium-binding protein	12083.8	-2.10646	0.341847	6.16199	7.18366e-10	2.23874e-07
Solyc01g094340.3	Acetyl-coenzyme A carboxylase carboxyl transferase subunit alpha	622.843	-2.10372	0.480863	4.37489	1.21492e-05	0.000616275
Solyc12g056674.1	Alpha/beta-hydrolases superfamily protein	9059.45	-2.09665	0.524145	4.00013	6.33087e-05	0.00216909
Solyc10g084070.1	Unknown protein	308.485	-2.08994	0.385345	5.42356	5.84232e-08	9.0869e-06
Solyc08g069110.3	UDP-glucose 4,6-dehydratase	112.606	-2.08905	0.438638	4.76259	1.91122e-06	0.000146893
Solyc03g121090.4	BnaC02g12160D protein	5878.27	-2.08422	0.534516	3.89927	9.6483e-05	0.00303175
Solyc10g084080.3	Pentatricopeptide repeat	800.626	-2.08374	0.536606	3.88319	0.000103096	0.00320853
Solyc00g500104.2	RNA-dependent RNA polymerase	39.3413	-2.08219	0.554477	3.75523	0.000173181	0.00481648
Solyc12g150125.1	Alpha/beta-hydrolases superfamily protein	7218.1	-2.07904	0.499459	4.16257	3.14682e-05	0.00128964
Solyc06g076930.2	ABC transporter-like	53.7035	-2.06726	0.660356	3.13053	0.00174493	0.0274341
Solyc03g150111.1	Unknown protein	22.9591	-2.05798	0.630793	3.26254	0.0011042	0.0196202
Solyc11g006360.1	E3 ubiquitin-protein ligase	83.8983	-2.05523	0.437101	4.70196	2.57673e-06	0.000182593
Solyc12g056678.1	Alpha/beta-hydrolases superfamily protein	7768.15	-2.05076	0.517598	3.96208	7.43011e-05	0.00247489
Solyc08g077900.3	Expansin-like B1	6829.18	-2.03315	0.540012	3.76501	0.000166543	0.00467706
Solyc02g087920.3	NAC domain	379.726	-2.03071	0.377839	5.37453	7.6782e-08	1.11261e-05
Solyc04g008970.3	GEM-like protein 6	112.15	-2.02538	0.654183	3.09604	0.00196121	0.0296613
Solyc09g089580.4	2-oxoglutarate	3360.93	-2.02454	0.431375	4.69323	2.68919e-06	0.000188243
Solyc02g078370.1	anther-specific protein TA-29-like	16.3695	-2.02353	0.680451	2.9738	0.00294133	0.0391115
Solyc06g008590.3	auxin-regulated IAA17	590.886	-2.01873	0.454366	4.44297	8.87275e-06	0.000492329
Solyc06g008620.1	TolB protein-related protein	11040.1	-2.00983	0.493893	4.06936	4.7143e-05	0.0017588
Solyc09g008820.3	F-box protein PP2-A15	3641.27	-1.99838	0.270316	7.39274	1.43836e-13	1.21195e-10
Solyc12g008840.2	beta-galactosidase 4	8268.03	-1.99734	0.448214	4.45623	8.34124e-06	0.000472048
Solyc02g092460.3	BTB/POZ and TAZ domain-containing protein 4	6441.98	-1.99563	0.500047	3.99088	6.58292e-05	0.00223557
Solyc01g099660.4	Heat shock protein 70 family	320.527	-1.99224	0.671136	2.96846	0.00299295	0.0395651
Solyc11g012360.2	Tonoplast dicarboxylate transporter	7780.59	-1.98876	0.444745	4.47168	7.76071e-06	0.000443682
Solyc07g056080.1	Unknown protein	43.3323	-1.98822	0.605423	3.28401	0.0010234	0.0185961
Solyc06g064440.3	RING/U-box superfamily protein	6209.13	-1.98234	0.348781	5.68362	1.3187e-08	2.72732e-06
Solyc09g007010.1	Pathogenesis-related protein 1	346.314	-1.97876	0.688318	2.87477	0.00404318	0.0484628
Solyc10g085170.3	GDSL esterase/lipase	72.247	-1.97561	0.589	3.35418	0.000796012	0.0155178
Solyc07g007240.3	Metallocarboxypeptidase inhibitor	13249	-1.97202	0.574348	3.43349	0.000595854	0.0124364
Solyc02g079540.2	G-type lectin S-receptor-like serine/threonine-protein kinase	520.43	-1.96991	0.324108	6.07794	1.21737e-09	3.55066e-07
Solyc01g066520.3	Dihydrolipoamide acetyltransferase component of pyruvate dehydrogenase complex	3736.91	-1.95683	0.501096	3.90509	9.41893e-05	0.00298441
Solyc06g075775.1	Zinc finger protein ZAT12	25.8102	-1.94887	0.678901	2.87063	0.0040966	0.0489226
Solyc01g104740.3	Multiprotein-bridging factor 1c	4325.23	-1.93772	0.609644	3.17844	0.0014807	0.0242869
Solyc10g017960.2	F-box protein PP2-A15	406.896	-1.93148	0.558497	3.45835	0.000543488	0.0115663
Solyc07g056200.3	Heavy metal-associated isoprenylated plant protein	2306.02	-1.9268	0.511689	3.76556	0.000166175	0.00467637
Solyc07g007010.1	UPF0481 protein	43.1901	-1.92379	0.647369	2.97171	0.00296149	0.039285
Solyc07g005300.1	Unknown protein	709.252	-1.90377	0.44888	4.24116	2.22369e-05	0.000995845
Solyc03g113430.3	Protein NRT1/ PTR FAMILY 2.9	71.6696	-1.90323	0.64521	2.94978	0.00317998	0.0412925
Solyc02g084240.3	H1 histone-like protein	13125	-1.88521	0.284643	6.62306	3.51843e-11	1.63356e-08
Solyc04g007240.1	Adenylate isopentenyltransferase	133.12	-1.87698	0.367139	5.11246	3.1799e-07	3.49482e-05
Solyc08g079480.3	Ankyrin repeat/KH domain protein	3460.53	-1.87383	0.478525	3.91584	9.00882e-05	0.00286833
Solyc03g096830.4	Pentatricopeptide repeat-containing protein, chloroplastic	191.345	-1.87116	0.437957	4.27248	1.93308e-05	0.000894855
Solyc06g068270.3	2-oxoglutarate	762.72	-1.86432	0.364307	5.11744	3.09708e-07	3.43701e-05
Solyc08g069231.1	L-arabinokinase	5059.83	-1.85308	0.264589	7.00363	2.49421e-12	1.5762e-09
Solyc07g041500.3	Cytochrome P450	1512.15	-1.84618	0.612566	3.01385	0.00257958	0.0358527
Solyc01g005140.3	Cytochrome b561/ferric reductase transmembrane	1467.69	-1.83331	0.449337	4.08003	4.50292e-05	0.00169045
Solyc01g096380.1	S-adenosyl-L-methionine-dependent methyltransferases superfamily protein	130.045	-1.83034	0.394898	4.63497	3.56985e-06	0.000236088
Solyc02g077430.5	Phospholipase A1-II 1	1033.25	-1.82908	0.621016	2.9453	0.00322646	0.041633
Solyc12g099440.3	Glyoxysomal fatty acid beta-oxidation multifunctional protein MFP-a	20453.6	-1.82044	0.343519	5.29937	1.16202e-07	1.5193e-05
Solyc07g005520.1	BTB/POZ domain-containing protein	3929.27	-1.8188	0.417787	4.35341	1.34036e-05	0.000662897
Solyc12g014100.2	homogentisate 1,2-dioxygenase	6192.61	-1.81767	0.355313	5.1157	3.12579e-07	3.45203e-05
Solyc08g078650.3	Glyco_transf_8 domain-containing protein	250.457	-1.81585	0.383276	4.73769	2.16166e-06	0.000161238
Solyc07g026680.2	Transcription factor DIVARICATA	2373.19	-1.8124	0.513539	3.52923	0.000416774	0.00951015
Solyc02g062500.3	2-oxoglutarate	1777.67	-1.80828	0.607277	2.97768	0.00290441	0.0387994
Solyc09g011540.2	Glutathione S-transferase	298.109	-1.80274	0.389778	4.62504	3.74531e-06	0.000244844
Solyc06g048820.1	Wound-induced protein 1	8089.18	-1.78728	0.407152	4.3897	1.13507e-05	0.000586883
Solyc01g080680.4	Sugar transporter ERD6	541.169	-1.78186	0.466352	3.82086	0.000132989	0.00393432
Solyc02g084160.3	zinc finger CCCH domain-containing protein 68	85.1897	-1.77475	0.574737	3.08794	0.00201548	0.0302256
Solyc02g088160.4	Casparian strip membrane protein 1	74.2632	-1.77193	0.586752	3.01989	0.00252864	0.0353631
Solyc03g112590.4	Cell division cycle protein 48-like protein	90.6155	-1.76564	0.573276	3.07992	0.00207055	0.0308077
Solyc04g077120.4	Inositol-tetrakisphosphate 1-kinase	1616.97	-1.76287	0.448023	3.93478	8.32735e-05	0.00271414
Solyc06g062430.3	Inositol oxygenase	179.462	-1.76135	0.496329	3.54876	0.000387054	0.00899437
Solyc01g096720.4	Protein ZINC INDUCED FACILITATOR-LIKE 1	1117.14	-1.75877	0.35388	4.96997	6.6964e-07	6.41973e-05
Solyc01g087010.3	Carbohydrate esterase, putative	53.8454	-1.75693	0.435715	4.03229	5.52354e-05	0.00197603
Solyc07g049645.1	Benzyl alcohol O-benzoyltransferase	3447.24	-1.74476	0.533435	3.2708	0.00107243	0.0192446
Solyc07g049655.1	Benzyl alcohol O-benzoyltransferase	3378.24	-1.73758	0.542236	3.20448	0.00135307	0.0227512
Solyc03g117680.4	ATP-dependent DNA helicase	4088.59	-1.73294	0.410161	4.22501	2.38925e-05	0.00105136
Solyc01g097570.2	Protein SUPPRESSOR OF K	761.341	-1.72879	0.28231	6.12372	9.1417e-10	2.77298e-07
Solyc00g500263.1	RNA-dependent RNA polymerase	92.4502	-1.70773	0.464887	3.67344	0.00023931	0.00625782
Solyc03g114430.1	transmembrane protein	67.5583	-1.6962	0.579132	2.92886	0.00340206	0.0431902
Solyc00g500181.1	RNA-dependent RNA polymerase	74.0215	-1.69464	0.467659	3.62367	0.000290457	0.00723757
Solyc00g500350.1	RNA-dependent RNA polymerase	74.0215	-1.69464	0.467659	3.62367	0.000290457	0.00723757
Solyc04g071780.3	Cytochrome P450	1283.83	-1.69439	0.584235	2.90019	0.00372939	0.0460107
Solyc08g061490.3	MTD1	6101.75	-1.6922	0.541344	3.12592	0.00177252	0.0276957
Solyc00g500227.1	RNA-dependent RNA polymerase	73.8474	-1.69019	0.466641	3.62202	0.000292306	0.00725187
Solyc09g075890.3	Haloacid dehalogenase-like hydrolase	6010	-1.68977	0.397967	4.246	2.17618e-05	0.000981828
Solyc06g054540.3	E3 ubiquitin-protein ligase MIEL1-like	1168.87	-1.68912	0.448707	3.76442	0.000166935	0.00467706
Solyc08g068730.1	Tyramine n-hydroxycinnamoyl transferase	12094.4	-1.68143	0.489199	3.43711	0.00058796	0.0123168
Solyc02g081800.1	HXXXD-type acyl-transferase family protein	76.6973	-1.67962	0.574956	2.9213	0.00348575	0.0439123
Solyc02g081370.2	AMP-dependent synthetase/ligase	192.337	-1.67513	0.564246	2.96879	0.00298975	0.0395651
Solyc08g079020.3	Adenine phosphoribosyltransferase	2645.56	-1.66869	0.30893	5.40149	6.6088e-08	9.82681e-06
Solyc11g069700.2	Elongation factor 1-alpha	14101.8	-1.66382	0.383442	4.33918	1.43017e-05	0.000701216
Solyc02g089850.3	Calcium uniporter protein 1, mitochondrial	477.251	-1.65844	0.469285	3.53398	0.000409357	0.00937852
Solyc05g052900.3	Ras gtpase	60.458	-1.64353	0.571517	2.87573	0.00403096	0.048444
Solyc06g068890.1	Unknown protein	297.942	-1.64345	0.416561	3.94528	7.97056e-05	0.00261783
Solyc12g089220.3	Bifunctional nuclease 2	548.681	-1.6398	0.219974	7.45453	9.01906e-14	7.89168e-11
Solyc01g109090.2	Unknown protein	2200.23	-1.63947	0.389866	4.2052	2.60847e-05	0.00112179
Solyc01g108100.3	cold regulated protein 27	356.042	-1.63107	0.239631	6.80661	9.99251e-12	5.98236e-09
Solyc04g054890.3	Acyl-coenzyme A oxidase	6757.51	-1.63082	0.372757	4.37503	1.21419e-05	0.000616275
Solyc03g112230.4	PB1 domain, Zinc finger, ZZ-type, UBA-like, Next to BRCA1, central domain protein	23638.4	-1.63001	0.349614	4.66232	3.12659e-06	0.000211068
Solyc02g043900.1	Unknown protein	23.6695	-1.62914	0.546752	2.97966	0.00288571	0.0386403
Solyc03g034320.3	Class I glutamine amidotransferase-like superfamily protein	1319.52	-1.62205	0.533521	3.04028	0.0023636	0.0338474
Solyc02g077070.3	Unknown protein	310.667	-1.61885	0.267856	6.04373	1.50588e-09	4.31613e-07
Solyc08g014130.3	Isopropylmalate synthase	11027.4	-1.61793	0.19727	8.20164	2.3712e-16	3.8532e-13
Solyc04g077650.3	Serine carboxypeptidase-like 17	904.913	-1.6157	0.320507	5.04107	4.62925e-07	4.74394e-05
Solyc10g050220.2	hypothetical protein	132.839	-1.60245	0.460394	3.4806	0.000500294	0.0108555
Solyc05g054350.3	Epoxide hydrolase	551.893	-1.59846	0.483732	3.30443	0.000951687	0.0177321
Solyc07g055470.3	Cytochrome	860.604	-1.5945	0.234701	6.79377	1.0924e-11	6.37236e-09
Solyc06g076250.5	PGR5-like protein	565.332	-1.59225	0.460808	3.45535	0.00054958	0.0116415
Solyc01g108210.4	Cytochrome P450	215.043	-1.59186	0.50652	3.14273	0.0016738	0.0265173
Solyc03g113340.3	Nodulin-like / Major Facilitator Superfamily protein	999.991	-1.58734	0.415407	3.82116	0.000132827	0.00393432
Solyc02g086300.4	Class I glutamine amidotransferase-like superfamily protein	2201.26	-1.58621	0.441042	3.5965	0.000322531	0.00790686
Solyc05g050510.3	Protein yippee-like	539.872	-1.58115	0.458473	3.44873	0.00056324	0.0118755
Solyc02g071430.3	2-oxoglutarate	659.788	-1.57936	0.404771	3.90186	9.5458e-05	0.00301299
Solyc07g062970.3	protein phosphatase 2C	3638.49	-1.57261	0.339734	4.62893	3.67562e-06	0.000240981
Solyc09g065770.1	Protein ELC-like	1664.02	-1.57187	0.535991	2.93264	0.00336091	0.0429031
Solyc00g500224.1	Cytochrome c biogenesis FC	74.1362	-1.56639	0.418591	3.74206	0.000182518	0.00501483
Solyc03g083910.6	Acid beta-fructofuranosidase	2391.22	-1.56332	0.433597	3.60546	0.000311596	0.00767187
Solyc08g080380.4	Cytochrome P450	899.836	-1.56274	0.449689	3.47515	0.000510561	0.0110244
Solyc12g088200.3	Inositol-tetrakisphosphate 1-kinase	1354.38	-1.56052	0.431031	3.62043	0.000294114	0.00728521
Solyc00g217960.2	RING/U-box superfamily protein	632.97	-1.55553	0.388384	4.00513	6.19841e-05	0.00213982
Solyc03g119300.4	Zinc finger protein	994.43	-1.55134	0.210038	7.38601	1.51304e-13	1.22935e-10
Solyc07g047640.2	F-box protein	42.2752	-1.54972	0.4147	3.73696	0.000186257	0.00509909
Solyc09g065890.4	Phospholipase A1-Igamma2, chloroplastic	2514.81	-1.54901	0.383466	4.03949	5.35673e-05	0.00193438
Solyc12g014590.3	Pirin-like protein	1268.57	-1.54872	0.484516	3.19643	0.00139138	0.0231557
Solyc05g046270.3	hypothetical protein	309.889	-1.54676	0.45899	3.36992	0.000751894	0.0148874
Solyc02g089840.3	Calcium uniporter protein 2, mitochondrial	375.798	-1.53031	0.50675	3.01984	0.00252904	0.0353631
Solyc00g500241.1	Cytochrome c biogenesis FC	76.4316	-1.52943	0.416015	3.67639	0.00023656	0.00620613
Solyc03g032210.3	AMP-dependent synthetase/ligase	3072.42	-1.52577	0.307286	4.96533	6.85848e-07	6.52847e-05
Solyc02g088180.3	NAC domain-containing protein	3755.49	-1.51884	0.380057	3.99635	6.4327e-05	0.00219736
Solyc12g014010.2	Glycosyltransferase	12249.7	-1.51804	0.522418	2.90579	0.00366325	0.0454411
Solyc05g052410.3	Dehydration-responsive element-binding protein 2A	354.911	-1.5044	0.314317	4.78625	1.69931e-06	0.000135172
Solyc09g097770.3	Cell wall protein	4015.49	-1.50202	0.322915	4.65143	3.29639e-06	0.000220567
Solyc06g050710.4	Heavy metal transport/detoxification superfamily protein	7098.33	-1.50139	0.442292	3.39456	0.000687378	0.0139037
Solyc05g055550.3	vacuolar acid trehalase	377.951	-1.49925	0.405291	3.69919	0.000216285	0.00574822
Solyc03g005140.2	Sugar transporter protein 7	45.0428	-1.49601	0.484857	3.08546	0.00203237	0.0303987
Solyc11g006750.1	F1F0-ATPase inhibitor protein	282.482	-1.49417	0.29899	4.99738	5.81151e-07	5.79877e-05
Solyc03g112300.3	Octicosapeptide/phox/Bem1p domain kinase superfamily protein	319.397	-1.49412	0.302984	4.93134	8.16675e-07	7.52201e-05
Solyc12g005200.3	Electron transfer flavoprotein subunit alpha, mitochondrial	1998.62	-1.49345	0.372871	4.00527	6.19479e-05	0.00213982
Solyc02g065550.4	ACI19	4693.02	-1.49079	0.424921	3.50838	0.000450841	0.0101551
Solyc10g076610.2	lysyl-tRNA synthetase	10259.3	-1.48924	0.271834	5.4785	4.2894e-08	7.02041e-06
Solyc03g005450.3	Cellulose synthase	1469.64	-1.48608	0.326078	4.55743	5.17829e-06	0.00031499
Solyc04g078640.3	Ethylene-responsive transcription factor RAP2-1	3981.65	-1.485	0.394884	3.7606	0.00016951	0.00473171
Solyc05g015460.3	F-box domain-containing protein	104.214	-1.48166	0.399646	3.70742	0.000209379	0.00560396
Solyc03g019690.1	Serine protease inhibitor 1	2300.55	-1.47821	0.284894	5.18864	2.11834e-07	2.48414e-05
Solyc07g006880.1	Zinc finger protein 7	68.1956	-1.47799	0.394616	3.74538	0.000180119	0.00496691
Solyc06g068500.3	Chaperone protein DnaJ	9215.61	-1.47044	0.310124	4.74145	2.12199e-06	0.000159324
Solyc06g019200.4	Ethylene-dependent gravitropism-deficient and yellow-green-like 2	222.571	-1.4624	0.3662	3.99345	6.512e-05	0.00222111
Solyc09g091000.5	Pathogenesis-related protein STH-2	2202.78	-1.45819	0.228045	6.3943	1.61281e-10	6.01499e-08
Solyc01g059950.1	Transcription factor GRAS	79.941	-1.44124	0.348163	4.13957	3.47962e-05	0.00139307
Solyc01g150165.2	organic solute transporter ostalpha protein	124.119	-1.44109	0.340826	4.22824	2.35523e-05	0.00104042
Solyc07g061720.3	gibberellin 2-oxidase 4	1494.32	-1.43794	0.401135	3.58467	0.000337503	0.0082032
Solyc04g005610.3	NAC domain-containing protein 2	3911.44	-1.43565	0.391207	3.66981	0.000242731	0.00631823
Solyc08g081470.3	Protein SPIRAL1-like 5	279.756	-1.4354	0.468173	3.06595	0.00216978	0.0319912
Solyc05g010516.1	Basic leucine zipper 43	1601.52	-1.43274	0.435511	3.2898	0.00100257	0.0183531
Solyc03g122310.4	Aldehyde dehydrogenase	7954.59	-1.42967	0.352463	4.05622	4.9873e-05	0.00183594
Solyc12g005380.3	Diacylglycerol kinase	664.647	-1.42237	0.319823	4.44736	8.69321e-06	0.000485923
Solyc09g097950.3	NAD	1325.34	-1.41817	0.355944	3.98425	6.76924e-05	0.00228826
Solyc06g051970.3	Calcineurin B-like protein	537.907	-1.41622	0.396275	3.57383	0.000351795	0.00849612
Solyc03g115870.3	Thioredoxin-like 1-2, chloroplastic	3494.55	-1.41009	0.423601	3.32881	0.000872192	0.0166323
Solyc01g066450.3	Alpha/beta-Hydrolases superfamily protein	650.079	-1.40748	0.330269	4.26161	2.02962e-05	0.000928361
Solyc03g114210.3	Protein kinase	2044	-1.38895	0.252689	5.4967	3.86961e-08	6.56967e-06
Solyc12g008510.2	hexokinase 3	1457.87	-1.38716	0.280037	4.95349	7.28955e-07	6.88121e-05
Solyc02g071740.3	MAP kinase kinase kinase 16	5165.3	-1.38046	0.387002	3.56705	0.000361019	0.00860158
Solyc10g078920.4	Thioredoxin-like 3-1, chloroplastic	376.916	-1.38028	0.422306	3.26844	0.00108142	0.0193415
Solyc03g005330.1	Non-specific serine/threonine protein kinase	1570.58	-1.37846	0.386742	3.56428	0.000364861	0.00864646
Solyc02g090460.2	Unknown protein	462.245	-1.37044	0.419356	3.26795	0.00108329	0.0193444
Solyc04g016420.3	hypothetical protein	373.038	-1.36807	0.439812	3.11059	0.00186713	0.0287084
Solyc07g054430.3	folic acid binding / transferase	1521.67	-1.3678	0.464462	2.94491	0.00323051	0.0416397
Solyc07g043310.3	Gamma aminobutyrate transaminase isoform 1	12377.2	-1.36286	0.458029	2.9755	0.00292512	0.0390302
Solyc02g062390.3	abscisic acid and environmental stress-inducible protein TAS14	3241.49	-1.36132	0.285376	4.77026	1.83984e-06	0.000142855
Solyc07g055190.3	Peroxidase	51.03	-1.35587	0.419474	3.2323	0.00122798	0.0211321
Solyc11g072630.2	mitogen-activated protein kinase 4	2375.22	-1.35445	0.463495	2.92225	0.00347512	0.043856
Solyc01g109660.2	meloidogyne-induced giant cell protein DB275	51948.4	-1.34871	0.282568	4.77306	1.81445e-06	0.000142341
Solyc11g010850.2	1-deoxy-d-xylulose-5-phosphate synthase 1	78.2593	-1.3453	0.43577	3.08718	0.00202067	0.0302636
Solyc05g007070.2	Alpha-amylase	4246.18	-1.34199	0.362597	3.70105	0.000214706	0.00571493
Solyc06g061200.1	glycine-rich protein 1	36920.9	-1.34045	0.299011	4.48295	7.36192e-06	0.000424009
Solyc03g114940.3	Cytochrome P450	953.318	-1.33572	0.327204	4.08221	4.46092e-05	0.00168339
Solyc01g103980.4	E3 ubiquitin-protein ligase RNF170-like protein	1898.46	-1.32445	0.269939	4.90649	9.27205e-07	8.3706e-05
Solyc03g111710.3	BTB/POZ and TAZ domain-containing protein 2	3812.32	-1.3207	0.453057	2.91509	0.00355589	0.044538
Solyc10g051373.1	RNA-binding protein	5171.13	-1.31906	0.235588	5.599	2.15598e-08	4.02037e-06
Solyc10g083880.2	tonoplast intrinsic protein 1.3	18974.9	-1.31204	0.454493	2.88682	0.00389157	0.0473186
Solyc08g079430.3	partialcopper-containing amine oxidase	1636.33	-1.30853	0.37343	3.50408	0.00045818	0.0102594
Solyc06g059870.1	Unknown protein	1425.88	-1.30802	0.428066	3.05565	0.00224572	0.0327082
Solyc04g078340.3	Cytochrome P450	10130.5	-1.30356	0.381462	3.41729	0.00063248	0.0129981
Solyc03g082900.3	Glucan endo-1,3-beta-glucosidase	77.2422	-1.3024	0.396814	3.28214	0.00103021	0.0187049
Solyc12g087810.3	K-box region and MADS-box transcription factor family protein	194.561	-1.29725	0.260809	4.97394	6.56041e-07	6.32412e-05
Solyc08g065210.1	Unknown protein	48.1284	-1.29512	0.397091	3.26151	0.00110822	0.0196202
Solyc07g049200.4	coiled-coil protein	1964.54	-1.29425	0.287277	4.50525	6.62962e-06	0.000387722
Solyc09g007790.1	Senescence regulator	4419.8	-1.29398	0.438989	2.94762	0.00320226	0.0414635
Solyc09g075210.3	Late embryogenesis abundant protein Lea5	85806.1	-1.29269	0.405112	3.19093	0.00141814	0.023498
Solyc06g073165.2	BURP domain	10283.7	-1.29246	0.37294	3.4656	0.00052905	0.0113546
Solyc02g083290.4	Protein kinase domain	5665.08	-1.28883	0.399649	3.2249	0.00126016	0.021523
Solyc06g059990.5	Alkyl transferase	749.628	-1.28583	0.404061	3.18227	0.00146124	0.0240494
Solyc03g112210.1	Unknown protein	262.58	-1.28552	0.429042	2.99626	0.00273311	0.0373219
Solyc03g025330.4	Transmembrane protein, putative	201.47	-1.28524	0.377926	3.40077	0.000671971	0.0136372
Solyc05g053620.3	F-box protein PP2-B11-like	5573.41	-1.2811	0.373525	3.42976	0.000604111	0.0125626
Solyc08g080630.4	Ethylene-responsive proteinase inhibitor 1	12855.2	-1.27743	0.439303	2.90785	0.00363928	0.045278
Solyc03g097240.3	Chaperone protein DnaJ	863.446	-1.27252	0.424632	2.99677	0.00272853	0.0373064
Solyc10g081120.3	alpha-L-arabinofuranosidase	4754.86	-1.27118	0.317657	4.00174	6.28796e-05	0.00216089
Solyc03g081270.2	Two-component response regulator-like APRR9	134.309	-1.26429	0.376883	3.35459	0.000794819	0.0155178
Solyc03g025720.3	Oxalate--CoA ligase	10905.7	-1.2624	0.327432	3.85547	0.000115506	0.00354145
Solyc03g115700.3	SNF1-related protein kinase	8922.68	-1.26056	0.327017	3.85472	0.000115862	0.0035476
Solyc08g077080.1	Glycosyltransferase	2191.29	-1.25984	0.259754	4.85012	1.23387e-06	0.000104741
Solyc12g007060.1	serine-rich protein-like protein	550.561	-1.25917	0.407077	3.09319	0.00198019	0.0298933
Solyc02g079500.4	Peroxidase	4204.42	-1.25715	0.397067	3.16608	0.00154508	0.0250142
Solyc09g008770.3	Late embryogenesis abundant protein	161.173	-1.25345	0.377801	3.31775	0.00090745	0.017109
Solyc10g085210.2	Transcription factor	119.55	-1.25285	0.424638	2.9504	0.00317364	0.0412574
Solyc05g005260.3	DNA ligase 1-like	8121.79	-1.24919	0.302475	4.12989	3.62936e-05	0.00144822
Solyc01g088630.3	RING/U-box superfamily protein	241.45	-1.24871	0.262892	4.74988	2.03537e-06	0.000154349
Solyc03g117420.4	F-box/LRR-repeat protein 14-like	17584.9	-1.24042	0.339876	3.64961	0.000262639	0.00672864
Solyc07g007600.3	vacuolar-type H+-pyrophosphatase	21676.2	-1.24021	0.280999	4.41358	1.01674e-05	0.000541706
Solyc01g005800.3	Calmodulin binding protein	1065.16	-1.23393	0.20879	5.9099	3.42315e-09	8.46484e-07
Solyc01g106060.3	Glutamine amidotransferase	2305.4	-1.23387	0.299054	4.1259	3.69283e-05	0.00146242
Solyc09g089550.4	Zinc-finger homeodomain protein 1	1345.88	-1.22297	0.335309	3.6473	0.000265011	0.00676655
Solyc09g064940.2	Phenazine biosynthesis PhzF protein	33438.4	-1.21991	0.215228	5.66799	1.44478e-08	2.93472e-06
Solyc01g096080.3	DUF688 domain-containing protein	824.675	-1.21819	0.288041	4.22923	2.34492e-05	0.00103788
Solyc10g079770.3	triacylglycerol lipase SDP1-like	3715.2	-1.21489	0.34078	3.56504	0.000363805	0.00863942
Solyc02g071070.3	Cation/H	603.153	-1.21288	0.41377	2.93129	0.00337563	0.0430071
Solyc12g057040.2	cryptochrome 1b	1385.53	-1.21024	0.35995	3.36225	0.000773098	0.0152145
Solyc10g080610.1	F-box/kelch-repeat protein At1g15670-like	12451.4	-1.20817	0.329409	3.66768	0.00024476	0.0063565
Solyc07g007180.4	RING U-box superfamily protein	318.503	-1.20754	0.289821	4.16652	3.09284e-05	0.00127237
Solyc02g077880.3	Auxin-repressed protein	68717.3	-1.20636	0.280581	4.29951	1.71175e-05	0.000814692
Solyc12g099970.2	SNF1 kinase complex anchoring protein	5756.67	-1.20568	0.313138	3.85031	0.00011797	0.00360728
Solyc01g099100.4	Long-chain acyl-CoA synthetase 6	4143.24	-1.20475	0.267951	4.49615	6.91943e-06	0.000401574
Solyc01g067890.4	1-D-deoxyxylulose 5-phosphate synthase	4586.04	-1.20079	0.330612	3.63201	0.000281223	0.00707725
Solyc10g007280.4	P-loop containing nucleoside triphosphate hydrolases superfamily protein	3100.4	-1.19799	0.261309	4.58459	4.54881e-06	0.000285871
Solyc07g056340.4	Protein MEI2-like 5	4937.53	-1.19726	0.321873	3.71968	0.000199478	0.0053897
Solyc02g090870.1	hypothetical protein	833.528	-1.19166	0.212546	5.60661	2.06331e-08	3.87937e-06
Solyc09g161950.1	polyubiquitin-like	7672.21	-1.19035	0.402703	2.9559	0.0031176	0.0408036
Solyc09g008430.4	CHY zinc finger family protein, expressed	1399.62	-1.18656	0.35728	3.32109	0.000896671	0.0169829
Solyc01g091100.2	Plant invertase/pectin methylesterase inhibitor superfamily protein	1297.73	-1.17126	0.390695	2.99789	0.00271855	0.0372209
Solyc09g082460.3	Homocysteine S-methyltransferase	278.458	-1.17037	0.350541	3.33876	0.000841535	0.0162108
Solyc04g078090.3	Acyl-CoA-binding domain-containing protein 2	2402.86	-1.1702	0.258381	4.52899	5.92659e-06	0.000352292
Solyc04g025650.3	FAD/NAD	10346.9	-1.16532	0.318682	3.65669	0.000255491	0.00658259
Solyc09g083130.3	Acylamino-acid-releasing enzyme	146.644	-1.16013	0.399076	2.90703	0.00364877	0.0453604
Solyc03g113220.3	Hypersensitive-induced response protein	9229.87	-1.15993	0.226661	5.1175	3.09618e-07	3.43701e-05
Solyc12g005860.2	Aconitate hydratase	20387.7	-1.15762	0.240283	4.81773	1.45202e-06	0.000118825
Solyc11g010470.2	14-3-3 protein	19578.1	-1.15606	0.318761	3.62674	0.000287019	0.00717548
Solyc09g011490.3	Glutathione S-transferase	657.548	-1.15418	0.329551	3.50227	0.000461307	0.0103036
Solyc03g098240.3	glutamate decarboxylase	359.181	-1.14659	0.390073	2.93942	0.0032883	0.0421696
Solyc03g114580.4	Uridine kinase	1821.8	-1.14564	0.305792	3.74647	0.000179344	0.00495756
Solyc02g082060.2	PPPDE putative thiol peptidase family protein	798.09	-1.14036	0.343368	3.3211	0.000896621	0.0169829
Solyc07g056410.3	Leucine-rich receptor-like protein kinase family protein	353.691	-1.13907	0.329957	3.45218	0.000556071	0.0117571
Solyc07g056440.3	Glutathione S-transferase	7185.09	-1.13675	0.331994	3.424	0.000617066	0.0127797
Solyc10g008200.4	Tyrosine aminotransferase	101.48	-1.13643	0.325838	3.48771	0.000487176	0.0106878
Solyc04g082460.4	Catalase	2368.59	-1.13627	0.348885	3.25687	0.0011265	0.0198507
Solyc09g092130.3	Sucrose phosphate synthase	485.624	-1.13291	0.259618	4.36377	1.2784e-05	0.000640606
Solyc02g090020.4	stress regulated protein AY873991	235.955	-1.13274	0.384449	2.9464	0.00321501	0.0415448
Solyc05g012110.4	6-phosphogluconolactonase	16478.7	-1.13044	0.370981	3.04716	0.00231012	0.0332712
Solyc12g094620.3	catalase	38546.3	-1.12825	0.385762	2.92473	0.0034476	0.0435739
Solyc12g096830.2	Glycosyltransferase	2154.52	-1.12674	0.238733	4.71969	2.36209e-06	0.00017279
Solyc12g010740.3	protein STRUBBELIG-RECEPTOR FAMILY 3-like	2429.76	-1.12275	0.23826	4.71228	2.44961e-06	0.000176916
Solyc10g006660.3	Calcium-binding protein PBP1	762.018	-1.12265	0.356041	3.15315	0.00161521	0.0258776
Solyc08g082680.3	RING/U-box superfamily protein	647.789	-1.1204	0.301919	3.71094	0.000206494	0.00553327
Solyc12g010420.1	hypothetical protein	296.902	-1.11287	0.363475	3.06175	0.0022005	0.0322768
Solyc05g006790.2	Actin cross-linking protein	454.507	-1.11067	0.35713	3.10999	0.00187092	0.0287203
Solyc12g088840.1	EF-hand domain	517.694	-1.11013	0.283304	3.91852	8.90956e-05	0.00284281
Solyc08g006470.5	Zinc finger protein	7676.82	-1.10713	0.280851	3.94207	8.07825e-05	0.00264052
Solyc02g038740.4	3-hydroxy-3-methylglutaryl coenzyme A reductase	684.027	-1.10636	0.206256	5.364	8.13967e-08	1.15736e-05
Solyc10g085200.2	Acyl-CoA oxidase/dehydrogenase	1990.23	-1.10072	0.267394	4.11646	3.84742e-05	0.00150393
Solyc06g083680.3	Photosystem I reaction center subunit IV	323.078	-1.09886	0.352763	3.11502	0.00183933	0.0283886
Solyc09g089880.3	Electron transfer flavoprotein beta-subunit	2912.14	-1.09804	0.239003	4.59426	4.34295e-06	0.000275984
Solyc01g109800.2	DUF4408 domain-containing protein	806.727	-1.09732	0.232343	4.72284	2.32569e-06	0.000170676
Solyc01g066940.3	Vesicle-associated membrane protein	2489.92	-1.09677	0.361826	3.03119	0.00243591	0.0344847
Solyc01g073770.2	PRLI-interacting factor	1686.49	-1.09658	0.171982	6.37617	1.81569e-10	6.55667e-08
Solyc12g008560.1	Unknown protein	34426.3	-1.09535	0.372074	2.9439	0.0032411	0.0417525
Solyc03g081240.3	Two-component response regulator-like APRR9	1062.83	-1.09236	0.371657	2.93916	0.00329101	0.0421805
Solyc02g068040.3	Unknown protein	1044.38	-1.08987	0.34967	3.11685	0.00182794	0.028232
Solyc01g096510.2	Sigma factor binding protein 1, chloroplastic	394.771	-1.08228	0.315129	3.43439	0.000593895	0.0124297
Solyc04g077240.4	SlBCAT6	488.15	-1.08193	0.333588	3.24332	0.00118144	0.0205482
Solyc05g007020.4	LOV/LOV protein	8483.27	-1.08019	0.199452	5.4158	6.10136e-08	9.37878e-06
Solyc07g063870.3	Uncharacterized conserved protein	7368.25	-1.07935	0.167463	6.44531	1.15362e-10	4.52497e-08
Solyc01g111880.4	MAP kinase kinase kinase 11	6289.98	-1.07916	0.347895	3.10197	0.00192239	0.0292734
Solyc01g008420.3	Protein DETOXIFICATION	582.954	-1.07256	0.340005	3.15454	0.00160751	0.0257904
Solyc06g068140.3	Methyl-CpG-binding domain-containing protein 11	6610.67	-1.07113	0.199181	5.37767	7.54561e-08	1.1004e-05
Solyc07g063930.4	Organic cation/carnitine transporter 4	482.611	-1.05808	0.226753	4.6662	3.06814e-06	0.000208359
Solyc04g079960.1	geranylgeranyl pyrophosphate synthase 2	102.479	-1.05516	0.32005	3.29685	0.000977752	0.0180551
Solyc03g095980.3	bHLH transcription factor 021	146.111	-1.0544	0.313737	3.36079	0.000777199	0.0152605
Solyc04g081440.3	beta-fructofuranosidase	31686.9	-1.05329	0.221959	4.74541	2.08082e-06	0.000156804
Solyc04g025940.3	Trehalose-6-phosphate synthase	4457.23	-1.04834	0.239855	4.37072	1.2384e-05	0.00062331
Solyc04g025880.4	Potassium transporter	4880.54	-1.04834	0.193816	5.40893	6.34008e-08	9.5987e-06
Solyc12g045020.2	Cytochrome	3579.16	-1.04655	0.281761	3.71433	0.000203739	0.0054788
Solyc12g011000.2	Citrate synthase	5029.51	-1.04352	0.209532	4.98025	6.35022e-07	6.17383e-05
Solyc05g055870.3	F-box domain, Phloem protein 2-like protein	1437.91	-1.04317	0.320065	3.25925	0.00111708	0.019731
Solyc04g071120.3	Protein kinase domain	1944.95	-1.04264	0.294962	3.53484	0.000408022	0.00935737
Solyc02g078160.3	DUF506 domain-containing protein	1007.11	-1.04097	0.336207	3.09623	0.00195996	0.0296613
Solyc11g066140.2	Para-hydroxybenzoic acid efflux pump subunit AaeB/fusaric acid resistance protein	2881.32	-1.04017	0.296961	3.5027	0.000460564	0.0103027
Solyc06g071820.3	BTB/POZ and TAZ domain-containing protein 1	1153.09	-1.03981	0.322323	3.22598	0.00125544	0.0214683
Solyc06g036100.3	Transporter arsB	1451.16	-1.03503	0.318792	3.24671	0.00116746	0.0203466
Solyc05g052610.3	Transcription factor DIVARICATA	726.121	-1.03402	0.296442	3.48811	0.000486442	0.010682
Solyc04g076300.4	Mechanosensitive ion channel protein 2, chloroplastic	878.886	-1.03248	0.282418	3.65587	0.000256315	0.00658888
Solyc08g079730.2	Protein DETOXIFICATION	1125.97	-1.03183	0.274619	3.7573	0.000171754	0.00478261
Solyc01g087040.2	Photosystem II PsbP	563.168	-1.03007	0.29753	3.46207	0.000536028	0.0114504
Solyc09g014900.3	Cytochrome P450	1222.95	-1.02712	0.201332	5.10165	3.36711e-07	3.68277e-05
Solyc03g071850.1	Glycosyltransferase	6523.18	-1.02651	0.304161	3.37489	0.000738453	0.0146467
Solyc04g024430.3	Unknown protein	1253.95	-1.02343	0.337438	3.03293	0.00242194	0.034351
Solyc07g024000.3	NAD	1319.78	-1.02176	0.279362	3.65746	0.000254728	0.00657037
Solyc02g087990.5	Ribosomal protein L34Ae	1364.49	-1.02063	0.339604	3.00536	0.00265268	0.0365748
Solyc02g063520.4	Homeobox-leucine zipper protein HAT22	426.747	-1.01604	0.346476	2.9325	0.00336247	0.0429031
Solyc07g056090.1	Unknown protein	842.596	-1.01335	0.224815	4.50749	6.56005e-06	0.000384642
Solyc11g008440.3	Amino acid transporter	2402.03	-1.00818	0.261424	3.85648	0.00011503	0.00353163
Solyc07g064440.3	inositol-1%2C4%2C5-trisphosphate 5-phosphatase	2300.93	-1.00531	0.199156	5.04787	4.46756e-07	4.64096e-05
Solyc09g009940.3	Signal recognition particle protein	1371.43	-1.00408	0.208846	4.80773	1.5265e-06	0.000123512
Solyc09g089780.3	2-oxoglutarate	1678.63	-1.00299	0.326366	3.07321	0.00211767	0.0313588
Solyc11g020610.3	Neutral/alkaline invertase	2470.33	-0.999161	0.257908	3.8741	0.000107021	0.00331708
Solyc10g086320.2	Phosphatidylinositol 4-phosphate 5-kinase	731.672	-0.995216	0.247322	4.02397	5.72251e-05	0.00202043
Solyc01g091730.3	Peroxisomal membrane protein 11E	11688.4	-0.994481	0.314046	3.16667	0.00154193	0.0249849
Solyc06g054150.1	Heat shock protein	466.695	-0.992841	0.315056	3.15132	0.00162535	0.0259486
Solyc03g115610.3	LRR receptor-like kinase family protein	2150.28	-0.985562	0.331272	2.97508	0.00292909	0.0390374
Solyc09g011880.3	protein SSUH2 homolog	6176.03	-0.983685	0.330947	2.97234	0.00295542	0.039233
Solyc03g025260.1	DWNN domain, a CCHC-type zinc finger	99.8454	-0.983568	0.336602	2.92205	0.00347736	0.043856
Solyc07g063310.3	LanC-like protein GCR2	882.623	-0.979614	0.18972	5.16349	2.42391e-07	2.77106e-05
Solyc10g047170.2	sulfate transporter 1	3740.5	-0.978998	0.199477	4.90781	9.20972e-07	8.34746e-05
Solyc09g075860.3	Lipoxygenase	831.026	-0.973969	0.289811	3.3607	0.000777446	0.0152605
Solyc04g080300.4	Erythronate-4-phosphate dehydrogenase family protein	7002.15	-0.973232	0.312655	3.1128	0.00185323	0.028545
Solyc04g077990.3	LOB domain-containing protein 37	1327.86	-0.973094	0.324716	2.99675	0.0027287	0.0373064
Solyc07g049240.3	Peroxidase	131.464	-0.971026	0.325333	2.98472	0.00283841	0.0381642
Solyc07g005920.3	Leucine-rich receptor-like protein kinase family protein	589.798	-0.969729	0.256678	3.77799	0.000158098	0.0044995
Solyc12g010900.1	F-box protein MAX2	757.684	-0.969241	0.272845	3.55235	0.00038181	0.00892632
Solyc03g117410.2	TOPLESS	2162.37	-0.967022	0.31272	3.09229	0.00198617	0.0299638
Solyc12g077360.1	Unknown protein	186.427	-0.964885	0.297047	3.24826	0.00116113	0.0202575
Solyc07g047950.1	Transcription factor GRAS	4815.23	-0.964561	0.270927	3.56022	0.00037054	0.00875368
Solyc01g080170.3	Hydroxymethylglutaryl-CoA lyase, mitochondrial	2532.4	-0.964103	0.246216	3.91569	9.01474e-05	0.00286833
Solyc11g006190.3	AT-hook motif nuclear-localized protein 1	327.923	-0.959777	0.322625	2.9749	0.0029308	0.0390374
Solyc08g067960.3	CHY-type/CTCHY-type/RING-type Zinc finger protein	15788.9	-0.959135	0.330928	2.89832	0.00375172	0.046236
Solyc07g055660.2	glycine-rich protein	851.766	-0.958803	0.274708	3.49027	0.000482539	0.0106477
Solyc04g080700.4	Bifunctional nuclease 2	6668.6	-0.957143	0.215981	4.43162	9.35285e-06	0.000507822
Solyc01g099800.4	Unknown protein	743.368	-0.955157	0.290537	3.28756	0.00101061	0.0184522
Solyc12g042380.2	Stress up-regulated Nod 19	18283.4	-0.95457	0.228887	4.1705	3.03938e-05	0.0012572
Solyc05g056540.4	Alcohol dehydrogenase-like protein	8850.86	-0.95287	0.191274	4.98169	6.30306e-07	6.15428e-05
Solyc02g038805.1	RING/U-box superfamily protein	119.12	-0.951574	0.332463	2.86219	0.00420723	0.0498773
Solyc12g089240.2	B-box zinc finger protein 22	3522.09	-0.950683	0.318875	2.98137	0.00286966	0.0385161
Solyc04g009470.4	Unknown protein	265.954	-0.950673	0.284776	3.33832	0.000842876	0.0162229
Solyc09g065390.1	DUF581 domain-containing protein	144.151	-0.947882	0.310146	3.05624	0.0022413	0.0326647
Solyc02g082900.3	Protein STRICTOSIDINE SYNTHASE-LIKE 6	13790.1	-0.946714	0.266135	3.55727	0.000374727	0.00883423
Solyc10g078550.4	glutamate dehydrogenase	23248	-0.944343	0.259967	3.63255	0.000280631	0.00707298
Solyc02g084570.5	Cytochrome P450	2569.15	-0.939801	0.306647	3.06477	0.00217838	0.0320557
Solyc03g065250.4	Fatty acid hydroxylase superfamily	503.435	-0.9365	0.30795	3.04108	0.00235734	0.033793
Solyc01g111020.3	Pentatricopeptide repeat-containing protein MRL1, chloroplastic	1044.36	-0.935972	0.245542	3.81187	0.000137921	0.00405387
Solyc07g006860.3	Xyloglucan endotransglucosylase/hydrolase	308.903	-0.935001	0.297963	3.13797	0.00170121	0.026858
Solyc03g114100.1	hypothetical protein	1214.32	-0.934756	0.293385	3.18611	0.001442	0.0237893
Solyc03g116990.1	Protein transport protein Sec61 subunit beta	224.217	-0.933951	0.310751	3.00547	0.00265172	0.0365748
Solyc03g111310.3	Snf1-related protein kinase regulatory subunit gamma-1	12136	-0.932056	0.26243	3.55163	0.000382851	0.0089332
Solyc09g092440.1	Pentatricopeptide repeat	108.571	-0.931421	0.320881	2.90269	0.00369967	0.0457432
Solyc08g078130.4	Enoyl-CoA hydratase	1242.85	-0.930946	0.297609	3.12808	0.00175951	0.0276019
Solyc12g087960.2	hypothetical protein	1168.3	-0.930926	0.315086	2.95451	0.00313166	0.040919
Solyc10g081650.2	carotenoid isomerase	2921.58	-0.930772	0.220661	4.21811	2.46356e-05	0.00107022
Solyc09g092160.2	beta-galactosidase 2	2013.91	-0.925037	0.171011	5.40922	6.33012e-08	9.5987e-06
Solyc12g005660.2	Zinc finger protein/CONSTANS-like protein	800.356	-0.924477	0.24948	3.70561	0.000210883	0.00563097
Solyc01g087150.3	Protein DETOXIFICATION	2629.52	-0.921064	0.257545	3.57633	0.000348455	0.00843335
Solyc04g079080.2	EF-hand domain	418.579	-0.920257	0.307335	2.99431	0.00275063	0.0374712
Solyc02g085320.1	Unknown protein	324.608	-0.919093	0.233943	3.92871	8.54024e-05	0.00275589
Solyc09g007850.3	RNA-binding protein	1919.8	-0.91736	0.316193	2.90126	0.00371662	0.0459278
Solyc03g032020.5	3-hydroxy-3-methylglutaryl-coenzyme A reductase 3	1295.65	-0.916796	0.270083	3.3945	0.000687544	0.0139037
Solyc07g006230.1	Unknown protein	14255.9	-0.915985	0.183768	4.98447	6.21307e-07	6.11779e-05
Solyc06g072870.1	Glycosyltransferase	2945.9	-0.914602	0.209758	4.36028	1.29898e-05	0.000646646
Solyc06g009170.3	Epoxide hydrolase 2	2087.61	-0.914101	0.317245	2.88137	0.00395946	0.0478373
Solyc03g111640.4	programmed cell death protein 4-like	7167.61	-0.912194	0.211642	4.31008	1.63197e-05	0.000781629
Solyc01g108620.3	peptidase%2C S9A/B/C family%2C catalytic domain protein	2913.55	-0.911091	0.211034	4.31728	1.57966e-05	0.000759773
Solyc09g011550.4	Glutathione S-transferase	2294.85	-0.910789	0.219066	4.15759	3.21617e-05	0.00130891
Solyc04g063380.3	F-box protein SKP2A	4988.41	-0.908589	0.204745	4.43765	9.0945e-06	0.000498554
Solyc05g005750.3	Trehalose-6-phosphate synthase	14736.4	-0.907157	0.309902	2.92724	0.0034199	0.0433925
Solyc01g079600.4	Alpha/beta-Hydrolases superfamily protein	339.611	-0.903874	0.28255	3.19898	0.00137913	0.0230361
Solyc09g090070.1	phosphate transporter 1	23256.9	-0.903386	0.248047	3.642	0.000270533	0.006869
Solyc04g050620.3	Cytochrome	2239.48	-0.901969	0.240228	3.75464	0.000173592	0.004822
Solyc02g065070.3	CDPK-related protein kinase	2970.56	-0.901876	0.154294	5.84519	5.05996e-09	1.19911e-06
Solyc02g085300.4	Unknown protein	2105.13	-0.901603	0.307144	2.93544	0.00333071	0.0426174
Solyc08g065940.5	Zinc finger CCCH domain-containing protein 20	8370.88	-0.900461	0.249381	3.61078	0.000305279	0.00753264
Solyc06g071770.4	PB1 domain, Zinc finger, ZZ-type, UBA-like, Next to BRCA1, central domain protein	2767.9	-0.899683	0.234208	3.84139	0.00012234	0.00369129
Solyc08g083330.2	Polyketide cyclase/dehydrase and lipid transport superfamily protein	9167.03	-0.897551	0.306873	2.92483	0.00344647	0.0435739
Solyc12g056760.2	WD repeat protein	589.015	-0.893554	0.221038	4.04253	5.2877e-05	0.00192165
Solyc04g074850.3	ripening regulated protein DDTFR18	4110.17	-0.89196	0.218421	4.08367	4.43301e-05	0.00168085
Solyc02g088220.3	Phosphate transporter PHO1-like protein 9	3495.98	-0.888961	0.25937	3.42739	0.000609419	0.0126614
Solyc01g108250.3	DEM2	3561.38	-0.888818	0.201798	4.4045	1.06028e-05	0.000559659
Solyc05g007220.4	F-box/kelch-repeat protein	2508.96	-0.888037	0.2185	4.06424	4.81888e-05	0.0017855
Solyc09g007860.4	Calcium-dependent lipid-binding	1534.92	-0.884785	0.308592	2.86717	0.00414164	0.0492545
Solyc12g005980.2	WLM domain-containing protein/PUB domain-containing protein	8421.48	-0.883963	0.300857	2.93815	0.00330175	0.0422705
Solyc11g045460.3	Alpha/beta-Hydrolases superfamily protein	824.029	-0.882394	0.268527	3.28605	0.00101604	0.0185221
Solyc04g080720.4	Transferase	1815.64	-0.881379	0.217259	4.05682	4.97459e-05	0.00183423
Solyc02g090430.3	MAP kinase kinase kinase 20	83.0851	-0.878785	0.293855	2.99054	0.00278482	0.0376886
Solyc05g015420.5	F-box protein	5224.64	-0.876114	0.172372	5.08271	3.72093e-07	3.99298e-05
Solyc05g009790.1	AP2/B3 transcription factor family protein	3532.42	-0.874732	0.294148	2.97378	0.00294153	0.0391115
Solyc01g103970.4	E3 ubiquitin-protein ligase RNF170-like protein	1959.06	-0.874367	0.213065	4.10375	4.065e-05	0.0015701
Solyc03g006630.3	Sphingosine kinase 1	626.503	-0.870103	0.170816	5.09379	3.50967e-07	3.82034e-05
Solyc04g015100.3	Acetyl-CoA C-acetyltransferase	2747.11	-0.868465	0.207149	4.19248	2.75927e-05	0.00115818
Solyc01g094810.3	Ubiquitin-conjugating enzyme	2760.47	-0.860517	0.287692	2.99111	0.00277968	0.0376882
Solyc06g075170.1	Senescence regulator S40	224.34	-0.857859	0.2758	3.11044	0.00186809	0.0287084
Solyc04g076940.3	Unknown protein	489.246	-0.856285	0.254554	3.36387	0.000768583	0.0151388
Solyc09g064860.3	ELKS/Rab6-interacting/CAST family protein	7921.43	-0.854755	0.19163	4.46044	8.1791e-06	0.000464026
Solyc03g005630.3	DUF810 domain-containing protein	241.003	-0.853915	0.269996	3.1627	0.00156315	0.0252568
Solyc02g071280.3	Ribosome maturation factor RimM	461.727	-0.853567	0.277558	3.07527	0.00210309	0.0311899
Solyc01g080690.3	WD40 repeat	1814.35	-0.848504	0.216373	3.9215	8.80003e-05	0.00281576
Solyc07g005240.4	FAD-dependent oxidoreductase family protein	448.421	-0.847075	0.290406	2.91686	0.00353574	0.0443429
Solyc10g005100.3	Plasma membrane-associated cation-binding protein 1	18849.7	-0.845852	0.22823	3.70614	0.000210442	0.00562581
Solyc08g076870.1	DUF740 domain-containing protein	574.595	-0.843787	0.259273	3.25443	0.00113619	0.0199432
Solyc06g082150.4	6-phosphofructo-2-kinase/fructose-2, 6-bisphosphatase	1502.58	-0.842095	0.194987	4.31872	1.56936e-05	0.00075642
Solyc05g008450.3	Phenol hydroxylase reductase	3094.92	-0.841538	0.288897	2.91294	0.00358048	0.0447293
Solyc04g078060.1	transmembrane protein	376.4	-0.839623	0.188497	4.45431	8.41627e-06	0.000475112
Solyc09g091470.3	3-ketoacyl-CoA thiolase peroxisomal-like	4401.91	-0.836633	0.171215	4.88645	1.02672e-06	9.08871e-05
Solyc10g081040.1	Unknown protein	3422.01	-0.833899	0.207241	4.02381	5.72646e-05	0.00202043
Solyc04g007130.1	hypothetical protein	869.118	-0.831026	0.237551	3.49831	0.000468215	0.0104022
Solyc10g062160.3	Dynamin	319.441	-0.830051	0.196352	4.22737	2.36439e-05	0.00104244
Solyc04g082910.1	Calvin cycle protein CP12-3, chloroplastic	662.899	-0.82906	0.288784	2.87086	0.00409352	0.0489226
Solyc05g024160.3	Pyruvate dehydrogenase E1 component subunit beta	139.124	-0.829024	0.289495	2.86369	0.00418736	0.0496797
Solyc03g117670.4	Snf1 kinase interactor-like protein	3690.13	-0.828821	0.268126	3.09117	0.00199373	0.0300181
Solyc03g117430.3	Cobalamin biosynthesis protein CobW	1153.39	-0.827224	0.238721	3.46524	0.000529763	0.0113592
Solyc08g074660.1	F-box/kelch-repeat protein SKIP25	1022.41	-0.82683	0.280369	2.94908	0.00318726	0.0413635
Solyc04g064850.3	Protein LAZ1-like protein 1	365.098	-0.824011	0.26786	3.07627	0.00209605	0.0311463
Solyc05g052760.4	Phosphoinositide phospholipase C	6783.25	-0.81685	0.175965	4.64212	3.44844e-06	0.000228723
Solyc09g091840.4	Glutathione reductase	32206.1	-0.815637	0.26076	3.12792	0.00176045	0.0276019
Solyc10g074890.2	Protein kinase domain	3089.13	-0.813928	0.265095	3.07033	0.00213823	0.031567
Solyc05g013480.4	Tetratricopeptide repeat	1105.58	-0.813356	0.258675	3.14432	0.00166473	0.0264288
Solyc04g007450.4	Alpha/beta hydrolase family protein	1210.73	-0.812698	0.282643	2.87535	0.00403582	0.0484511
Solyc01g006930.3	Nuclear transcription factor Y subunit A-4	2268.2	-0.811697	0.197316	4.11369	3.8939e-05	0.00151949
Solyc01g108300.3	Two-component response regulator ARR18	3334.86	-0.810909	0.232655	3.48546	0.000491295	0.0107471
Solyc11g066740.2	protein RETICULATA, chloroplastic-like	330.706	-0.809874	0.280115	2.89122	0.00383751	0.0468114
Solyc12g044930.3	F-box protein	1164.65	-0.809365	0.241582	3.35028	0.000807312	0.0156977
Solyc07g006800.1	Glycosyltransferase	6076.28	-0.809347	0.244118	3.31539	0.000915149	0.0172205
Solyc07g063420.3	NAC domain-containing protein	1265.21	-0.806546	0.278852	2.89238	0.00382336	0.0467139
Solyc07g048120.3	ubiquitin fusion degradation protein 1	1687.69	-0.805957	0.259556	3.10514	0.00190191	0.0290198
Solyc08g007430.2	NIT2	16219.3	-0.804151	0.238207	3.37585	0.000735887	0.0146185
Solyc10g083960.2	Phosphoadenosine phosphosulfate	951.621	-0.804091	0.277835	2.89413	0.00380211	0.0465528
Solyc03g117480.4	Pyrophosphate-energized vacuolar membrane proton pump	4430.78	-0.804005	0.185401	4.33657	1.44725e-05	0.000708065
Solyc03g082550.3	Homeobox-leucine zipper protein HOX6	1027.05	-0.802441	0.273405	2.93498	0.00333564	0.0426565
Solyc06g050310.3	Haloacid dehalogenase-like hydrolase	1145.18	-0.80222	0.262461	3.05653	0.00223912	0.0326539
Solyc07g054730.1	Wound-responsive family protein	11210.7	-0.801681	0.174229	4.60132	4.1983e-06	0.000271339
Solyc11g067260.3	Alpha/beta-Hydrolases superfamily protein	448.417	-0.799918	0.243446	3.28581	0.00101688	0.0185221
Solyc11g071600.2	aldehyde oxidase 3	8422.24	-0.799732	0.21272	3.75955	0.000170217	0.00474563
Solyc11g011160.1	HMG-Y-related protein A-like	3471.5	-0.799172	0.175208	4.56127	5.08447e-06	0.000310946
Solyc12g088360.2	RING-type E3 ubiquitin transferase	1006.33	-0.790667	0.273155	2.89458	0.0037967	0.0465382
Solyc02g086880.4	formate dehydrogenase	29416.7	-0.788243	0.273717	2.87977	0.00397964	0.0479793
Solyc01g109600.4	BTB/POZ domain-containing protein	2245.14	-0.788137	0.2555	3.08468	0.0020377	0.0304468
Solyc09g075950.1	Heat shock protein 70 kDa	300.3	-0.786055	0.234802	3.34774	0.000814739	0.0158151
Solyc03g116680.3	Methyl-CpG-binding domain-containing protein 11	4099.39	-0.7854	0.204076	3.84856	0.000118813	0.00362332
Solyc05g009870.4	Transmembrane Fragile-X-F-associated protein	1693.46	-0.780838	0.228308	3.42011	0.000625967	0.0128992
Solyc01g099370.3	Calcium-dependent lipid-binding	2849.71	-0.777712	0.261993	2.96844	0.00299311	0.0395651
Solyc12g098310.2	Cyclin-dependent kinase inhibitor	2795.42	-0.777654	0.222531	3.49458	0.000474804	0.0105178
Solyc10g005300.3	Serine/threonine-protein kinase PBS1	1066.54	-0.776153	0.258906	2.99782	0.00271917	0.0372209
Solyc03g123370.3	GTP pyrophosphokinase,	8144.94	-0.775902	0.218144	3.55683	0.00037535	0.00883976
Solyc02g070010.1	Pentatricopeptide repeat-containing protein	427.959	-0.77215	0.205296	3.76115	0.000169135	0.00472705
Solyc03g114150.3	Aldehyde dehydrogenase	15760	-0.771568	0.182425	4.22951	2.34202e-05	0.00103788
Solyc02g068920.3	lecithine cholesterol acyltransferase	7724.29	-0.768882	0.252333	3.04709	0.0023107	0.0332712
Solyc01g087420.4	Zinc finger, FYVE/PHD-type	2117.68	-0.767585	0.193416	3.96857	7.23061e-05	0.00241906
Solyc12g099390.2	Protein DEHYDRATION-INDUCED 19-like protein 7	3144.1	-0.766808	0.190358	4.02825	5.61936e-05	0.00200063
Solyc07g051850.3	aspartic proteinase-like	42149.6	-0.766226	0.239485	3.19948	0.00137676	0.0230284
Solyc01g106080.4	Methylmalonate-semialdehyde dehydrogenase	6032.28	-0.763809	0.224568	3.40123	0.000670832	0.0136372
Solyc02g078650.4	Polyphenol oxidase, chloroplastic	8993.17	-0.759627	0.25076	3.0293	0.00245118	0.0346567
Solyc12g045030.2	NAD	11331.2	-0.756882	0.218683	3.46109	0.000537994	0.0114816
Solyc12g042060.3	ATP-dependent Clp protease ATP-binding subunit ClpC	20125.1	-0.755027	0.165092	4.57337	4.79938e-06	0.000298322
Solyc01g097880.4	tRNA-specific adenosine deaminase, chloroplastic	9878.98	-0.753651	0.252297	2.98716	0.00281583	0.0379504
Solyc06g050170.4	Potassium transporter	2147.05	-0.753485	0.228219	3.30159	0.000961384	0.0178446
Solyc06g073850.1	hypothetical protein	634.84	-0.750365	0.219751	3.41462	0.000638712	0.0130857
Solyc08g007060.4	Protein NRT1/ PTR FAMILY 7.3	3816.56	-0.746424	0.207481	3.59755	0.000321232	0.00788353
Solyc04g078320.4	F-box-like/WD repeat-containing protein TBL1XR1-A	4236.48	-0.741887	0.208306	3.56152	0.000368715	0.00872869
Solyc06g060010.4	Terpene synthase	1228.45	-0.738073	0.229072	3.22202	0.00127292	0.0216696
Solyc07g061930.1	Unknown protein	502.718	-0.73644	0.204648	3.59856	0.000319985	0.00786141
Solyc05g010420.2	S-adenosylmethionine decarboxylase	70913.7	-0.735416	0.224385	3.27748	0.00104739	0.0188963
Solyc10g049630.2	Protein phosphatase 2C family protein	1874.47	-0.733822	0.238648	3.07492	0.00210562	0.031207
Solyc10g079990.3	Transcription initiation factor IIB	1110.69	-0.731929	0.247006	2.9632	0.00304455	0.0400367
Solyc04g053130.4	Stress enhanced protein 2, chloroplastic	1253.07	-0.727161	0.236432	3.07557	0.00210103	0.0311797
Solyc10g080510.1	Lectin receptor kinase	2550.54	-0.726918	0.210131	3.45935	0.000541474	0.0115342
Solyc03g007810.3	Pyruvate kinase	3674.56	-0.723224	0.252538	2.86382	0.00418561	0.0496797
Solyc09g065010.4	mRNA capping enzyme family protein	850.241	-0.722439	0.21458	3.36676	0.000760578	0.0150129
Solyc05g006120.3	DNA polymerase lambda-like protein	542.862	-0.720375	0.231314	3.11427	0.00184401	0.0284223
Solyc04g081880.4	DNA/RNA-binding protein Alba-like protein	23836.1	-0.720275	0.205226	3.50967	0.000448669	0.0101303
Solyc01g097150.5	Amino acid/polyamine transporter I	561.546	-0.719164	0.239471	3.00314	0.00267212	0.0367093
Solyc05g054370.2	Acyl-CoA dehydrogenase family member 10	7429.55	-0.716726	0.127206	5.63438	1.75693e-08	3.41625e-06
Solyc11g069350.2	Zinc finger, RING-CH-type, Zinc finger, RING/FYVE/PHD-type	1409.44	-0.714954	0.237097	3.01546	0.00256594	0.0357471
Solyc10g076600.2	Acyl-CoA oxidase/dehydrogenase	5569.87	-0.711073	0.190013	3.74224	0.000182385	0.00501483
Solyc06g071000.3	Aldehyde dehydrogenase	5713.59	-0.710821	0.163249	4.35423	1.33538e-05	0.000661872
Solyc04g080010.5	Glycosyltransferase	1810.93	-0.71019	0.246991	2.87537	0.00403555	0.0484511
Solyc03g031530.5	Sulfite exporter TauE/SafE family protein 2	3244.74	-0.709119	0.229345	3.09193	0.0019886	0.0299689
Solyc11g066320.2	Exostosin family protein	6421.69	-0.708722	0.176435	4.01689	5.89714e-05	0.002064
Solyc10g046930.3	AdoMet-dependent rRNA methyltransferase SPB1	2191.02	-0.708586	0.214599	3.30191	0.000960272	0.0178446
Solyc04g014990.3	Glycosyltransferase	826.915	-0.706951	0.186024	3.80032	0.00014451	0.00420409
Solyc12g099270.2	4Fe-4S ferredoxin-iron-sulfur binding protein	2989.89	-0.706407	0.206415	3.42227	0.000621004	0.0128252
Solyc08g079280.3	Cytochrome P450	1622.24	-0.705904	0.246508	2.86361	0.00418838	0.0496797
Solyc03g032060.1	RING/U-box superfamily protein	245.964	-0.70579	0.215243	3.27904	0.0010416	0.0188223
Solyc02g069720.3	LSD1 zinc finger family protein	4148.37	-0.704496	0.197832	3.56107	0.000369345	0.00873451
Solyc06g071050.5	Hypersensitive-induced response protein	6969.38	-0.704372	0.213025	3.30652	0.000944632	0.017644
Solyc12g008660.1	Zinc finger transcription factor 73	2544.59	-0.703927	0.193694	3.63423	0.000278815	0.00704001
Solyc10g083210.2	B3 domain-containing protein	786.358	-0.702944	0.182693	3.84769	0.000119238	0.00363142
Solyc02g077440.3	Transcription elongation factor 1 homolog	1734.69	-0.700905	0.205386	3.41263	0.000643394	0.0131511
Solyc04g007980.3	2-oxoglutarate	2501.06	-0.699871	0.2098	3.33589	0.00085027	0.016314
Solyc07g044990.3	TRAM, LAG1 and CLN8	1314.49	-0.699645	0.197375	3.54475	0.000392986	0.00908479
Solyc01g087400.4	RING/FYVE/PHD-type zinc finger family protein	2273.64	-0.696453	0.197251	3.5308	0.000414301	0.00947272
Solyc01g102290.3	Low temperature and salt responsive protein	12340.1	-0.694619	0.164681	4.21798	2.46504e-05	0.00107022
Solyc06g036330.1	Ornithine cyclodeaminase	1239.1	-0.691914	0.215167	3.21571	0.00130124	0.0220425
Solyc07g063050.1	Transmembrane protein	3309.1	-0.689591	0.174621	3.94908	7.84514e-05	0.00259037
Solyc11g005080.1	Protein TolB	996.961	-0.686383	0.233057	2.94513	0.00322816	0.041633
Solyc03g095710.4	Alpha-amylase	553.918	-0.685672	0.227812	3.00982	0.00261402	0.0362395
Solyc05g006760.4	Tetratricopeptide repeat	1878.55	-0.684958	0.185988	3.68281	0.000230677	0.00608804
Solyc02g084560.4	Coiled-coil domain-containing protein 90B, mitochondrial	241.147	-0.682874	0.196792	3.47003	0.000520395	0.01119
Solyc07g056490.5	Glutathione S-transferase-like protein	3989.27	-0.681155	0.187519	3.63245	0.000280743	0.00707298
Solyc07g005970.3	Autophagy-related protein 11	2402.8	-0.678945	0.227826	2.98011	0.00288148	0.0386291
Solyc03g097290.4	DB199	17462.9	-0.677229	0.154532	4.38244	1.17357e-05	0.000601324
Solyc06g009630.1	Calvin cycle protein cp12 chloroplastic-like	2406.05	-0.676999	0.202428	3.3444	0.000824614	0.0159615
Solyc12g056980.1	Ethylene-responsive transcription factor	1914.25	-0.676754	0.156221	4.33204	1.47735e-05	0.000718156
Solyc05g009520.2	hypothetical protein	4618.62	-0.675298	0.181473	3.7212	0.000198277	0.0053636
Solyc02g092410.3	Adenylyl-sulfate kinase	648.115	-0.675119	0.194525	3.47061	0.000519276	0.0111871
Solyc09g015670.3	Vacuolar sorting receptor protein	3218.76	-0.672586	0.212446	3.16592	0.00154593	0.0250142
Solyc10g008110.4	Acyl-coenzyme A oxidase	6927.6	-0.672484	0.201165	3.34295	0.000828927	0.0160142
Solyc02g090130.4	Vacuolar protein sorting-associated protein, putative	2750.78	-0.672036	0.215521	3.1182	0.00181962	0.02818
Solyc02g062430.3	D-2-hydroxyglutarate dehydrogenase, mitochondrial	903.656	-0.670432	0.19188	3.49401	0.000475825	0.0105302
Solyc03g026020.3	Heat shock transcription factor	6419.52	-0.666188	0.185399	3.59327	0.000326553	0.00798825
Solyc02g071510.3	Transcription factor GTE12	4929.43	-0.665343	0.200803	3.3134	0.000921678	0.0173291
Solyc01g095270.3	DUF2358 domain-containing protein	744.74	-0.66364	0.194009	3.42067	0.000624672	0.0128842
Solyc04g055150.1	C2 calcium/lipid-binding domain, CaLB	1833.67	-0.662271	0.205191	3.22758	0.00124844	0.0214031
Solyc01g104500.2	DUF1644 domain-containing protein	4135.35	-0.662255	0.21504	3.07968	0.00207224	0.0308127
Solyc06g050990.3	Histidine phosphatase superfamily	1255.33	-0.661872	0.228209	2.90028	0.00372824	0.0460107
Solyc02g082340.3	RNA polymerase I-specific transcription initiation factor RRN3	12549.7	-0.661208	0.189977	3.48046	0.000500547	0.0108555
Solyc03g071560.4	RNA-binding protein	1492.93	-0.661017	0.186349	3.5472	0.000389355	0.0090386
Solyc01g098930.3	cyclinU3_2	298.185	-0.660028	0.216921	3.04271	0.00234461	0.0336317
Solyc12g006450.2	gamma-aminobutyrate transaminase subunit precursor isozyme 3	2581.65	-0.65431	0.201227	3.25159	0.0011476	0.0200676
Solyc01g008550.4	phenylacetaldehyde reductase 2	11551.2	-0.654039	0.205271	3.18623	0.00144141	0.0237893
Solyc03g081320.3	Polyketide cyclase/dehydrase and lipid transport superfamily protein	1276.3	-0.653616	0.192279	3.39931	0.000675558	0.0136856
Solyc07g005340.2	protein RTF2 homolog	4441.24	-0.652385	0.167594	3.89266	9.91525e-05	0.00310705
Solyc09g007310.3	E3 ubiquitin-protein ligase UPL4	2260.08	-0.650624	0.18154	3.58391	0.000338486	0.00821832
Solyc11g006970.2	ACT domain-containing protein	3063.29	-0.648393	0.21342	3.0381	0.00238072	0.0339986
Solyc03g119060.3	divaricata	10311.3	-0.64803	0.190044	3.4099	0.000649877	0.0132598
Solyc08g077500.4	Pleckstrin homology domain	3310.37	-0.646419	0.215875	2.99441	0.00274974	0.0374712
Solyc11g065920.2	Xanthine dehydrogenase	8257.41	-0.645314	0.170544	3.78386	0.000154413	0.00441318
Solyc04g051870.3	F-box/kelch-repeat protein SKIP6	684.241	-0.6447	0.218395	2.95199	0.00315732	0.0411356
Solyc01g098020.2	N-acetyltransferase	1563.85	-0.644056	0.192031	3.35391	0.000796773	0.0155193
Solyc06g075550.3	Receptor-like cytoplasmic protein kinase 1	6476.21	-0.642905	0.147601	4.35569	1.32648e-05	0.000658897
Solyc12g160420.1	Ubiquitin-conjugating enzyme	2250	-0.642134	0.18365	3.49651	0.000471384	0.0104624
Solyc03g120900.3	WD40 repeat	2204.93	-0.641296	0.196204	3.26852	0.00108112	0.0193415
Solyc03g113700.3	General negative regulator of transcription subunit 4	2014.74	-0.640457	0.18042	3.54982	0.000385491	0.00896721
Solyc01g098110.5	Acyltransferase-like protein, chloroplastic	2029.64	-0.634309	0.179569	3.5324	0.000411809	0.0094252
Solyc02g083320.3	RNA-binding	4687.6	-0.633471	0.208964	3.03149	0.0024335	0.0344847
Solyc07g049690.3	hydroperoxide lyase	883.522	-0.631174	0.202671	3.11427	0.00184398	0.0284223
Solyc10g006270.5	Autophagy-related protein	3817.85	-0.626933	0.175587	3.57051	0.000356291	0.00855023
Solyc02g077560.3	auxin response factor 3	3142.05	-0.622713	0.160225	3.8865	0.000101702	0.00317629
Solyc03g118640.3	Ketose-bisphosphate aldolase class-II family protein	6119.58	-0.62267	0.179528	3.46837	0.000523619	0.0112487
Solyc04g008020.3	RING/U-box superfamily protein	4547.52	-0.620531	0.168035	3.69287	0.000221741	0.00587694
Solyc12g014190.2	tRNA dimethylallyltransferase 9	460.618	-0.620392	0.193749	3.20204	0.00136457	0.02286
Solyc01g109300.3	4-hydroxy-3-methylbut-2-enyl diphosphate reductase	6369.5	-0.619796	0.216575	2.8618	0.0042124	0.0499126
Solyc03g043660.3	Protease Do-like 7	6195.56	-0.615048	0.150488	4.08703	4.36926e-05	0.001665
Solyc07g064060.3	WD-40 repeat containing protein	4635.04	-0.613877	0.18117	3.38841	0.000702994	0.0141407
Solyc05g005050.3	Cysteine-rich receptor-like protein kinase 3	662.4	-0.613692	0.189688	3.23528	0.00121525	0.0209924
Solyc03g095690.3	SNF2-related	385.26	-0.613373	0.196317	3.1244	0.00178167	0.0278005
Solyc04g077520.3	RNA-binding	948.487	-0.612829	0.15945	3.84339	0.000121345	0.00366613
Solyc01g010700.3	SNF1-related protein kinase regulatory subunit gamma-1-like	765.212	-0.611648	0.187267	3.26618	0.0010901	0.0194355
Solyc01g094330.3	Terpene utilization protein AtuA	842.252	-0.609716	0.206813	2.94815	0.0031968	0.04144
Solyc02g082600.4	Trypsin family protein with PDZ domain-containing protein	240.471	-0.608412	0.200352	3.03671	0.00239176	0.0340717
Solyc07g066650.4	Defective in cullin neddylation protein	8701.92	-0.608329	0.200137	3.03956	0.00236924	0.0338782
Solyc10g009180.3	Secretory carrier-associated membrane protein	6575.46	-0.608291	0.207508	2.93142	0.0033742	0.0430071
Solyc01g007920.2	Isochorismatase-like	1494.33	-0.607276	0.197782	3.07042	0.00213755	0.031567
Solyc05g006780.3	Actin cross-linking	1679.44	-0.606082	0.204494	2.96381	0.00303857	0.0399812
Solyc11g073200.2	11-S seed storage protein	983.637	-0.60407	0.166083	3.63716	0.000275659	0.00697579
Solyc11g008460.1	SART-1 family protein DOT2	2972.86	-0.603595	0.200942	3.00383	0.00266604	0.036648
Solyc11g008580.3	RBR-type E3 ubiquitin transferase	9978.14	-0.600836	0.180425	3.33011	0.00086812	0.0165964
Solyc02g081590.3	FACT complex subunit SPT16	5903.51	-0.598326	0.167695	3.56794	0.000359799	0.00859813
Solyc03g098630.4	DUF789 domain-containing protein	1828.23	-0.598198	0.203001	2.94678	0.00321102	0.0415448
Solyc12g097080.2	Glutathione S-transferase	4522.82	-0.597538	0.175034	3.41384	0.000640538	0.0131045
Solyc06g051620.3	Phosphoinositide phospholipase C	2074.92	-0.596097	0.172069	3.46429	0.000531632	0.0113885
Solyc03g078390.3	Ubiquitin carboxyl-terminal hydrolase 26	1787.54	-0.59538	0.187599	3.17368	0.00150518	0.0245644
Solyc03g098440.4	Tetratricopeptide repeat	294.939	-0.594907	0.19505	3.05002	0.00228827	0.0330359
Solyc02g091650.4	Glycine-rich domain-containing protein 2	2067.58	-0.593935	0.192324	3.0882	0.00201376	0.0302256
Solyc06g074980.3	Cell division cycle protein 48-like protein	32279	-0.593374	0.1399	4.24143	2.22101e-05	0.000995845
Solyc01g111510.3	Ascorbate peroxidase	7233.91	-0.591111	0.139734	4.23025	2.33427e-05	0.00103788
Solyc04g072450.3	acidic leucine-rich nuclear phosphoprotein 32 family member B	4194.46	-0.589766	0.186068	3.16962	0.00152637	0.0248057
Solyc01g105990.3	Protein EXECUTER 1, chloroplastic	2597.39	-0.585607	0.171122	3.42216	0.000621248	0.0128252
Solyc04g078170.2	ARM-repeat/Tetratricopeptide repeat	451.312	-0.585273	0.198105	2.95436	0.00313323	0.040919
Solyc01g094820.3	ARID domain-containing protein	820.764	-0.584707	0.163559	3.57491	0.000350351	0.00847022
Solyc05g005700.4	Aldehyde dehydrogenase	668.738	-0.582942	0.183557	3.17581	0.00149419	0.0244552
Solyc06g010000.3	E3 SUMO-protein ligase SIZ1-like	1989.77	-0.582694	0.176972	3.29258	0.000992733	0.0182724
Solyc02g068240.4	Diacylglycerol O-acyltransferase 2	1378.39	-0.582668	0.134108	4.34477	1.39421e-05	0.000685058
Solyc11g008280.3	Carboxypeptidase	5025.79	-0.58199	0.187988	3.09589	0.00196221	0.0296613
Solyc12g056530.2	Fructose-1,6-bisphosphatase	4779.3	-0.580601	0.174398	3.32916	0.000871074	0.0166249
Solyc01g109810.2	tRNA-methyltransferase non-catalytic subunit trm6MTase subunit	450.032	-0.579838	0.173786	3.33651	0.000848362	0.0163009
Solyc04g072900.1	dehydration-responsive element binding protein 3	5948.8	-0.579652	0.201235	2.88047	0.00397086	0.0478988
Solyc07g008170.2	methyl-CpG-binding domain-containing protein 11-like	1407.8	-0.578861	0.183661	3.1518	0.0016227	0.0259244
Solyc03g111830.4	Protein-L-isoaspartate O-methyltransferase	1475.22	-0.578668	0.191509	3.02163	0.00251422	0.0352207
Solyc01g109200.4	RING/U-box superfamily protein	1917.52	-0.576475	0.17359	3.32089	0.000897296	0.0169829
Solyc09g083200.4	Protein kinase-like domain-containing protein	1575.06	-0.575678	0.136461	4.21864	2.45785e-05	0.00107022
Solyc12g098190.2	F-box protein	520.278	-0.573914	0.19084	3.0073	0.00263579	0.0364524
Solyc01g006990.4	F-box family protein	1789.49	-0.573065	0.160657	3.56701	0.000361077	0.00860158
Solyc12g005780.3	traB domain-containing protein-like	3125.5	-0.571641	0.15092	3.78771	0.000152039	0.00435629
Solyc04g074140.4	transmembrane protein	1475.04	-0.570845	0.194122	2.94065	0.00327527	0.0420499
Solyc01g100970.3	Peptidase C15	21080.1	-0.570484	0.151189	3.77331	0.000161098	0.00456981
Solyc01g060180.4	AMP-dependent synthetase/ligase	6367.35	-0.566608	0.17876	3.16965	0.00152622	0.0248057
Solyc12g088340.2	Transducin/WD40 repeat-like superfamily protein	2850.08	-0.564832	0.170607	3.31072	0.00093057	0.0174243
Solyc07g065510.4	RNA recognition motif domain	12621.1	-0.564026	0.165352	3.41106	0.00064712	0.0132154
Solyc03g034080.5	Acidic leucine-rich nuclear phosphoprotein 32-related protein	5235.37	-0.563528	0.167841	3.35752	0.00078646	0.0153976
Solyc03g118420.4	NF-X1-type zinc finger protein NFXL1	6027.21	-0.562513	0.179904	3.12673	0.00176761	0.0276569
Solyc12g027580.3	Exportin-4	1436.94	-0.561641	0.153608	3.65632	0.000255864	0.00658474
Solyc06g084270.3	Ribosome biogenesis GTPase A	925.112	-0.561622	0.189208	2.96827	0.00299477	0.0395651
Solyc06g073420.3	Inositol transporter 1	1123.96	-0.558302	0.193987	2.87804	0.00400161	0.048193
Solyc07g018000.3	DNA ligase 4	1343.26	-0.553282	0.174299	3.17433	0.00150183	0.024545
Solyc06g082480.3	PAP/OAS1 substrate-binding domain superfamily	1192.01	-0.552994	0.187892	2.94315	0.00324886	0.0417816
Solyc09g059030.4	Quinone-oxidoreductase chloroplastic-like	3045.16	-0.552667	0.163125	3.38799	0.000704081	0.014146
Solyc03g114140.3	RNA-dependent RNA polymerase2	3809.22	-0.552318	0.185648	2.97509	0.00292905	0.0390374
Solyc06g054420.3	Serinc-domain containing serine and sphingolipid biosynthesis protein	7291.02	-0.55011	0.134278	4.0968	4.18897e-05	0.00160436
Solyc10g083760.3	chloroplast threonine deaminase 1 precursor	14861.9	-0.544921	0.18273	2.98211	0.00286266	0.0384448
Solyc09g007870.3	ethylene signaling protein	10958.8	-0.543785	0.168738	3.22265	0.00127011	0.0216603
Solyc11g010330.3	RING/U-box superfamily protein	2687.2	-0.543436	0.180374	3.01282	0.0025883	0.035948
Solyc09g098580.3	GTP pyrophosphokinase,	755.907	-0.542395	0.183748	2.95184	0.00315885	0.0411356
Solyc05g054080.3	E3 ubiquitin-protein ligase-like protein	2206.51	-0.541862	0.181056	2.99278	0.00276447	0.0376146
Solyc03g118340.3	ATP-dependent Clp protease ATP-binding subunit ClpC	3891.23	-0.538698	0.15901	3.38782	0.000704501	0.014146
Solyc08g005910.3	Ankyrin repeat	11738.1	-0.538356	0.138782	3.87916	0.000104818	0.00325321
Solyc04g055120.3	ABC transporter D family member 1	5581.5	-0.537973	0.163759	3.28515	0.00101926	0.0185506
Solyc03g121710.2	RNA-binding	2314.28	-0.536452	0.17665	3.03681	0.00239097	0.0340717
Solyc04g074190.3	Protein phosphatase 2C family protein	829.404	-0.534923	0.160382	3.33532	0.000852026	0.0163299
Solyc11g067010.2	Protein BUD31-like protein	6592.69	-0.534436	0.181168	2.94995	0.00317826	0.0412925
Solyc06g066460.3	Nuclear poly	1838.14	-0.533596	0.176411	3.02473	0.00248857	0.0349476
Solyc10g085180.2	PHD finger protein ALFIN-LIKE 1	1080.74	-0.533345	0.158759	3.35946	0.000780961	0.0153163
Solyc04g015500.3	B3 domain-containing protein	889.499	-0.532604	0.185471	2.87163	0.00408366	0.0488707
Solyc01g079090.4	Protoporphyrinogen oxidase	1849.12	-0.532573	0.167043	3.18824	0.00143143	0.0236493
Solyc02g063490.3	Malate dehydrogenase	3681.67	-0.53069	0.170555	3.11156	0.00186102	0.0286456
Solyc01g080670.3	Squamosa promoter binding protein 7	5690.72	-0.530513	0.162794	3.2588	0.00111883	0.0197465
Solyc02g086710.3	Monodehydroascorbate reductase	1634.5	-0.530204	0.171888	3.0846	0.00203826	0.0304468
Solyc10g074980.2	Vacuolar sorting receptor protein	12175.2	-0.528552	0.156577	3.37566	0.000736387	0.0146185
Solyc09g065900.3	Glutathione reductase	2390.3	-0.526115	0.177277	2.96776	0.00299978	0.0395853
Solyc08g008070.1	BTB/POZ domain-containing protein	1050.87	-0.522572	0.179647	2.90888	0.00362729	0.0451922
Solyc11g008470.2	SART-1 family protein DOT2	3205.11	-0.521889	0.178728	2.92002	0.00350007	0.0440169
Solyc06g068860.3	Alpha-mannosidase	3258.21	-0.521847	0.166779	3.12898	0.00175411	0.0275404
Solyc11g040050.3	Transcription initiation factor TFIID subunit 15	1020.57	-0.521545	0.158522	3.29005	0.00100171	0.0183531
Solyc06g051030.3	Inactive receptor-like serine/threonine-protein kinase	2697.31	-0.521391	0.166225	3.13666	0.00170884	0.0269599
Solyc06g071270.3	RING/U-box superfamily protein	734.641	-0.521037	0.156681	3.32547	0.000882705	0.0167906
Solyc06g034110.3	Tomato acid phosphatase	1032.15	-0.520025	0.150703	3.45065	0.000559235	0.011813
Solyc06g082470.3	MAP kinase kinase kinase 42	2245.84	-0.517055	0.159928	3.23305	0.00122477	0.0211087
Solyc03g113380.5	Pentatricopeptide repeat-containing protein	2947.3	-0.514682	0.15702	3.27781	0.00104615	0.0188889
Solyc08g005270.3	Poly [ADP-ribose] polymerase	10374.1	-0.514248	0.155241	3.31258	0.000924386	0.0173513
Solyc05g056350.3	cleft lip and palate transmembrane protein 1 homolog	7276.1	-0.514217	0.139253	3.69268	0.000221903	0.00587694
Solyc09g075390.4	GTP pyrophosphokinase,	1306.13	-0.510631	0.15475	3.29971	0.000967835	0.0179448
Solyc10g083840.1	Glutamine synthetase	5938.7	-0.509712	0.174981	2.91296	0.00358023	0.0447293
Solyc01g090780.3	CCR4-NOT transcription complex subunit 1	7422.04	-0.507946	0.175281	2.89789	0.00375683	0.0462489
Solyc11g069050.2	4-coumarate--CoA ligase-like 7	5941.83	-0.505838	0.140005	3.61299	0.000302681	0.00748477
Solyc04g049620.2	2-oxoglutarate	445.918	-0.505502	0.174555	2.89595	0.00378012	0.04641
Solyc03g113730.3	B12D protein	15622.8	-0.504685	0.151336	3.33486	0.00085341	0.0163427
Solyc06g054440.2	F-box/LRR-repeat protein 4	766.232	-0.504245	0.153717	3.28035	0.00103678	0.0187793
Solyc07g056020.3	Translation initiation factor IF-2	1840.35	-0.502765	0.144074	3.48964	0.000483675	0.0106521
Solyc08g069030.4	aminolevulinic acid dehydratase	6920.85	-0.50222	0.127347	3.94371	8.02304e-05	0.00262625
Solyc11g012830.3	F-box protein 7	2131.83	-0.501985	0.144942	3.46335	0.000533487	0.0114068
Solyc09g031517.1	Flocculation protein flo11-like	1241.38	0.504327	0.167867	-3.00432	0.00266176	0.0366201
Solyc10g078340.2	Stomatal closure-related actin-binding protein 2	4194.39	0.507339	0.158165	-3.20767	0.00133815	0.0225503
Solyc10g055810.2	chitinase Z15140	25387.1	0.508873	0.174324	-2.91912	0.00351019	0.044071
Solyc02g024050.3	Ferredoxin--NADP reductase, chloroplastic	27291	0.510758	0.171608	-2.97631	0.00291741	0.0389502
Solyc05g008140.4	Unknown protein	1835.07	0.522255	0.175708	-2.97229	0.00295584	0.039233
Solyc05g009680.1	Eukaryotic aspartyl protease family protein	954.769	0.522549	0.172678	-3.02614	0.00247695	0.0348488
Solyc02g089680.4	Protein trichome birefringence-like 19	2068.85	0.523414	0.166797	-3.13804	0.00170085	0.026858
Solyc06g075360.3	Tetraspanin-3	4181.24	0.52521	0.149012	-3.5246	0.000424116	0.00962938
Solyc01g110480.4	Basic-leucine zipper	4218.79	0.527911	0.172227	-3.0652	0.00217527	0.0320306
Solyc12g006920.2	Serine/threonine protein phosphatase 2A regulatory subunit	2887.58	0.527965	0.176511	-2.99111	0.00277969	0.0376882
Solyc03g007485.1	Leucine-rich repeat protein kinase family protein	2997.4	0.529019	0.134653	-3.92875	8.53882e-05	0.00275589
Solyc07g056140.3	ADP-glucose pyrophosphorylase small subunit	2073.22	0.530766	0.156625	-3.38877	0.000702066	0.0141345
Solyc12g044910.2	copz2 nonclathrin coat protein zeta2-COP	1317	0.533079	0.171584	-3.10681	0.00189119	0.0289213
Solyc08g007390.3	Vesicle-associated protein 1-1	485.643	0.533341	0.181092	-2.94514	0.00322806	0.041633
Solyc06g050570.3	PRA1 family protein	1610.27	0.538439	0.182929	-2.94344	0.00324587	0.041772
Solyc08g045640.3	Remorin family protein	884.276	0.539635	0.15651	-3.44793	0.000564909	0.0118971
Solyc09g072800.3	Eisosome protein	763.21	0.540243	0.169961	-3.17863	0.00147972	0.0242869
Solyc11g006580.3	RNA pyrophosphohydrolase	326.397	0.541165	0.175932	-3.07598	0.00209811	0.0311567
Solyc02g091890.3	myb-like protein X	3101.74	0.543266	0.165139	-3.28975	0.00100276	0.0183531
Solyc01g098760.4	Heavy metal-associated isoprenylated plant protein	5924.66	0.545216	0.169218	-3.22197	0.00127313	0.0216696
Solyc06g071530.5	60S ribosomal protein L44	5707.5	0.545621	0.171464	-3.18212	0.00146199	0.0240494
Solyc07g062950.4	Serine/threonine-protein kinase WNK	1388.6	0.54787	0.145297	-3.77068	0.0001628	0.00460088
Solyc06g060100.3	Mannose-6-phosphate isomerase	829.971	0.547928	0.171265	-3.19929	0.00137765	0.0230284
Solyc09g064630.3	Tetratricopeptide repeat	3922.08	0.548445	0.158704	-3.45576	0.000548734	0.0116344
Solyc11g040150.2	Heparan-alpha-glucosaminide N-acetyltransferase-like protein	5221.02	0.549591	0.142851	-3.84729	0.000119431	0.00363242
Solyc11g005880.2	NADH-ubiquinone oxidoreductase-related protein	2775.12	0.54999	0.190326	-2.88973	0.00385574	0.0469331
Solyc04g050490.4	DUF239 domain-containing protein/DUF4409 domain-containing protein	1188.71	0.558945	0.17929	-3.11755	0.00182361	0.0282225
Solyc03g121610.3	Serine/threonine-protein kinase PBS1	990.151	0.559507	0.176312	-3.17339	0.00150671	0.0245719
Solyc04g009850.4	2-oxoglutarate	1236.9	0.564337	0.182613	-3.09035	0.00199923	0.030081
Solyc05g012450.4	S-adenosyl-L-methionine-dependent methyltransferases superfamily protein	1701.97	0.566318	0.195092	-2.90282	0.0036982	0.0457432
Solyc01g010270.3	Protein SPIRAL1	3445.89	0.570285	0.179689	-3.17372	0.00150497	0.0245644
Solyc05g005000.4	Alpha/beta-Hydrolases superfamily protein	1515.4	0.571981	0.179361	-3.18898	0.00142774	0.0236054
Solyc03g117760.4	Unknown protein	3531.65	0.573983	0.132389	-4.33558	1.45373e-05	0.000709709
Solyc03g096730.3	pollen-specific kinase partner protein	2737.1	0.579001	0.180742	-3.20347	0.00135783	0.0227975
Solyc08g006640.3	monogalactosyldiacylglycerol synthase, chloroplastic	968.799	0.581325	0.190047	-3.05885	0.00222189	0.0324859
Solyc03g121660.3	Protein indeterminate-domain 7	1443.89	0.58349	0.191137	-3.05274	0.00226764	0.032901
Solyc12g099330.2	Unknown protein	4292.56	0.584033	0.16663	-3.50498	0.000456649	0.0102352
Solyc01g107890.3	Filament-like plant protein 7	2854.8	0.585217	0.164711	-3.55299	0.000380876	0.00892122
Solyc06g083440.3	Cytochrome b5	2373	0.587025	0.171324	-3.42641	0.000611615	0.0126955
Solyc11g010350.2	'putative glucan 1,3-beta-glucosidase	230.531	0.589584	0.203048	-2.90366	0.00368824	0.0456763
Solyc05g056020.3	V-type proton ATPase subunit G	2107.66	0.59181	0.1802	-3.28418	0.0010228	0.0185961
Solyc06g075580.4	Kinesin	871.04	0.592757	0.206624	-2.86877	0.00412071	0.0491075
Solyc06g052060.3	hypothetical protein	646.424	0.594948	0.151375	-3.93029	8.48423e-05	0.00274561
Solyc02g068740.3	Glycine cleavage system H protein	3531.75	0.595016	0.151134	-3.93701	8.25039e-05	0.00269292
Solyc09g060090.3	Sec14p-like phosphatidylinositol transfer family protein	1189.99	0.597379	0.14772	-4.04399	5.25482e-05	0.00191276
Solyc02g070050.3	Fatty acid hydroxylase	1191.85	0.597952	0.190265	-3.14274	0.00167376	0.0265173
Solyc05g006650.3	bHLH transcription factor 036	865.266	0.602344	0.204642	-2.9434	0.00324628	0.041772
Solyc04g007640.3	RING-type E3 ubiquitin transferase	3184.79	0.602854	0.128194	-4.70266	2.56796e-06	0.000182566
Solyc02g092470.3	Formin-like protein	1406.34	0.605424	0.183919	-3.29179	0.000995516	0.0182904
Solyc03g123620.4	Pectinesterase	5012.79	0.606432	0.180604	-3.3578	0.000785658	0.0153951
Solyc07g056590.3	Polyadenylate-binding protein-interacting protein 9	974.157	0.607482	0.203692	-2.98236	0.00286035	0.0384365
Solyc04g015850.4	Transmembrane protein	1157.5	0.607721	0.192431	-3.15812	0.00158791	0.0255119
Solyc03g025390.3	Short-chain dehydrogenase TIC 32, chloroplastic	737.301	0.607742	0.158882	-3.82512	0.00013071	0.00389221
Solyc08g080080.5	Cell division cycle 20-like protein cofactor-apc complex	191.682	0.610814	0.208687	-2.92693	0.00342321	0.0434103
Solyc01g067930.5	Xyloglucan 6-xylosyltransferase 1	967.109	0.611377	0.17545	-3.48463	0.000492825	0.0107702
Solyc12g038920.2	Protein kinase domain	1449.35	0.614125	0.185648	-3.308	0.000939653	0.0175654
Solyc05g015497.1	Glucuronoxylan 4-O-methyltransferase 1	1531.54	0.616802	0.204738	-3.01264	0.00258983	0.035948
Solyc03g082450.3	systemin receptor 2	534.689	0.617926	0.186959	-3.30515	0.000949257	0.0177013
Solyc09g057710.5	Basic helix-loop-helix	3274.72	0.618764	0.152222	-4.06487	4.80593e-05	0.00178391
Solyc05g051660.1	Alpha/beta-Hydrolases superfamily protein	1924.37	0.618892	0.198308	-3.12086	0.00180324	0.028067
Solyc07g044780.3	Zinc finger protein	1324.67	0.619446	0.159392	-3.88631	0.000101781	0.00317629
Solyc06g084380.4	2-oxoglutarate	1927.94	0.619612	0.192982	-3.21073	0.001324	0.0223616
Solyc07g005330.3	Glucan endo-1,3-beta-glucosidase	2280.61	0.620111	0.182779	-3.39268	0.000692129	0.0139715
Solyc08g080470.3	SUN-like protein 23	1512.98	0.62189	0.194743	-3.19339	0.00140613	0.0233329
Solyc06g082210.1	Protein LIGHT-DEPENDENT SHORT HYPOCOTYLS 6	658.398	0.623498	0.182454	-3.41729	0.000632479	0.0129981
Solyc06g075650.3	tonoplast intrinsic protein 1.2	4477.34	0.624389	0.206128	-3.02913	0.00245263	0.0346567
Solyc10g080400.2	uv-b-insensitive 4	277.507	0.625359	0.200002	-3.12676	0.00176742	0.0276569
Solyc04g082430.3	cyclinB2_4	433.375	0.625798	0.213254	-2.93452	0.00334068	0.0426969
Solyc02g071120.3	O-acetyltransferase family protein	2849.98	0.62778	0.159949	-3.92487	8.67775e-05	0.00279235
Solyc10g080500.2	Actin	5663.38	0.628342	0.194732	-3.2267	0.00125225	0.0214524
Solyc01g098200.3	Vesicle-associated protein 1-2	510.346	0.628828	0.166041	-3.78718	0.000152368	0.00436021
Solyc07g049610.1	Xyloglucan galactosyltransferase KATAMARI1	1507.62	0.630273	0.214306	-2.94099	0.00327161	0.0420362
Solyc01g107450.4	hypothetical protein	1000.78	0.634325	0.20655	-3.07105	0.00213309	0.031532
Solyc12g098620.2	bHLH transcription factor 072	1260.9	0.637628	0.203429	-3.1344	0.00172204	0.0271281
Solyc06g068380.4	PPPDE thiol peptidase family protein	1167.36	0.637702	0.16317	-3.90822	9.29799e-05	0.00295432
Solyc02g088630.4	Hexosyltransferase	1692.79	0.637783	0.173293	-3.68038	0.00023289	0.00612492
Solyc04g045470.4	O-fucosyltransferase	958.883	0.637864	0.187561	-3.40083	0.000671809	0.0136372
Solyc06g071310.4	LIM domain-containing protein	760.094	0.638434	0.212218	-3.00838	0.0026264	0.0363447
Solyc10g085670.2	MAP kinase kinase kinase 79	511.653	0.63953	0.210829	-3.0334	0.00241811	0.0343181
Solyc02g082670.3	WUSCHEL-related homeobox 13	3099.64	0.63961	0.189277	-3.37922	0.000726917	0.014481
Solyc03g058920.3	Mitochondrial outer membrane protein porin	2660.33	0.640223	0.155138	-4.1268	3.67853e-05	0.0014605
Solyc03g082840.3	Dof zinc finger protein	615.287	0.641596	0.214123	-2.9964	0.0027319	0.0373219
Solyc04g074470.1	Protein EXORDIUM-like 2	2443.38	0.641733	0.207556	-3.09185	0.00198914	0.0299689
Solyc06g009780.4	Kinesin-4	701.023	0.644656	0.172877	-3.72899	0.000192252	0.00522548
Solyc09g010210.3	endo-1,4-beta-glucanase precursor	1086.83	0.646282	0.202575	-3.19033	0.0014211	0.0235298
Solyc06g048630.3	methionine sulfoxide reductase A1	1670.28	0.650174	0.210588	-3.08742	0.00201901	0.0302585
Solyc03g119210.1	Bifunctional inhibitor/plant lipid transfer protein/seed storage helical domain	3657.99	0.650251	0.203895	-3.18914	0.00142694	0.0236054
Solyc02g065490.4	BEL1-like homeodomain protein 4	210.675	0.650872	0.215132	-3.02545	0.00248265	0.0349074
Solyc09g005850.3	Pectate lyase	746.862	0.651802	0.18578	-3.50846	0.000450716	0.0101551
Solyc10g086030.2	Interactor of constitutive active ROPs	551.28	0.656577	0.198432	-3.30883	0.000936883	0.017528
Solyc09g009220.5	histone-lysine N-methyltransferase SETD1B-like protein Chr5:947311-949898 FORWARD LENGTH 516 201606	1343.74	0.657267	0.188663	-3.48382	0.000494303	0.0107921
Solyc03g034090.3	DUF1195 domain-containing protein	225.28	0.657372	0.226216	-2.90595	0.00366135	0.0454411
Solyc10g083220.4	Embryo defective 2735	1654.44	0.660597	0.196124	-3.36825	0.000756457	0.0149647
Solyc01g081570.3	DUF239 domain-containing protein/DUF4409 domain-containing protein	2918.02	0.661428	0.222413	-2.97388	0.00294062	0.0391115
Solyc01g081540.4	Myosin-17	3688.43	0.661471	0.205653	-3.21644	0.00129793	0.0220095
Solyc01g105540.5	Dicarboxylate transporter 2.1, chloroplastic	395.229	0.662926	0.221381	-2.9945	0.00274894	0.0374712
Solyc03g007470.4	Ubiquitin conjugating enzyme	4615.92	0.664388	0.207813	-3.19705	0.00138841	0.0231232
Solyc09g074270.3	Gibberellin receptor	8865.06	0.665144	0.229138	-2.90281	0.00369831	0.0457432
Solyc12g098320.3	cytochrome b5	1453.98	0.665768	0.197032	-3.37898	0.000727551	0.014481
Solyc01g005590.2	Unknown protein	1317.29	0.665929	0.225443	-2.95387	0.00313811	0.0409593
Solyc06g068880.3	Carboxypeptidase	1404.59	0.667897	0.208077	-3.20985	0.00132804	0.0224131
Solyc10g074680.2	Protein SCARECROW	745.73	0.668605	0.200798	-3.32975	0.000869249	0.0166041
Solyc06g050430.3	LOB domain-containing protein 15	241.869	0.669685	0.194174	-3.44889	0.000562896	0.0118755
Solyc02g072140.1	DUF641 domain-containing protein	391.103	0.669738	0.219585	-3.05002	0.00228829	0.0330359
Solyc12g094460.2	L-ascorbate oxidase-like protein	3377.91	0.669768	0.222232	-3.01382	0.00257982	0.0358527
Solyc03g006330.5	Leucine-rich repeat receptor-like serine/threonine-protein kinase	839.092	0.670323	0.214499	-3.12506	0.00177766	0.027757
Solyc04g080230.3	DUF1195 domain-containing protein	1525.63	0.671527	0.165874	-4.04842	5.15641e-05	0.00188599
Solyc08g005280.2	Cellulose synthase	903.866	0.67177	0.22692	-2.96039	0.00307252	0.0403114
Solyc06g068770.3	DB279	1366.88	0.672887	0.232329	-2.89627	0.0037763	0.04641
Solyc09g150105.1	Laccase	351.229	0.673163	0.201904	-3.33407	0.000855853	0.0163757
Solyc12g089360.1	Peroxidase	209.77	0.676403	0.228857	-2.95557	0.00312093	0.0408052
Solyc07g043700.3	HXXXD-type acyl-transferase family protein	585.259	0.678466	0.20799	-3.26201	0.00110624	0.0196202
Solyc02g081070.4	Kinase	3657.9	0.680172	0.152224	-4.46825	7.88638e-06	0.000449662
Solyc06g065440.1	Zinc finger protein STOP1-like protein	1341.88	0.682511	0.167632	-4.07148	4.67147e-05	0.00174796
Solyc02g078480.3	CBS domain-containing protein	1450.27	0.682921	0.172275	-3.96412	7.36659e-05	0.00245733
Solyc11g065190.3	Ubiquitin-conjugating enzyme	722.656	0.685003	0.210561	-3.25323	0.00114101	0.0199984
Solyc03g083030.3	ABL interactor-like protein 3	1093.66	0.687746	0.202853	-3.39037	0.000697985	0.0140773
Solyc04g080550.5	Isoflavone reductase-like protein	749.892	0.689196	0.230377	-2.99161	0.00277515	0.0376882
Solyc06g048470.4	COP1-Interacting protein-related	1150.39	0.689845	0.22559	-3.05796	0.00222849	0.0325615
Solyc08g065850.1	Unknown protein	1558.22	0.690519	0.203095	-3.39998	0.000673911	0.0136644
Solyc02g072310.3	Protein NSP-INTERACTING KINASE 1	304.189	0.691242	0.218077	-3.16971	0.00152589	0.0248057
Solyc05g006510.3	Hexosyltransferase	1000.93	0.694398	0.199824	-3.47505	0.000510756	0.0110244
Solyc06g070990.3	WRKY transcription factor 74	578.553	0.694557	0.209642	-3.31306	0.0009228	0.0173358
Solyc09g007420.5	Glycosyltransferases	682.813	0.695373	0.183348	-3.79265	0.000149051	0.00430569
Solyc01g058270.3	O-acetyltransferase family protein	296.027	0.701428	0.207439	-3.38137	0.000721246	0.0144176
Solyc11g010600.2	O-fucosyltransferase	8624.92	0.701484	0.167976	-4.17608	2.96571e-05	0.00123798
Solyc03g119220.3	Kinesin-like protein	539.742	0.701722	0.223351	-3.14179	0.00167916	0.0265838
Solyc05g008770.3	Amino-acid permease BAT1-like protein	1222.94	0.702675	0.168621	-4.16718	3.08389e-05	0.00127099
Solyc01g102350.3	Pectin acetylesterase	1761.3	0.704985	0.208519	-3.38092	0.000722425	0.0144176
Solyc02g085110.4	Laccase	479.965	0.707309	0.200465	-3.52835	0.000418163	0.00953227
Solyc05g007120.4	Leucine-rich repeat protein kinase family protein	5084.13	0.707585	0.202172	-3.49992	0.000465393	0.0103622
Solyc06g005810.3	Ras gtpase	2468.56	0.708103	0.212993	-3.32453	0.000885674	0.016833
Solyc07g064670.3	Hexosyltransferase	2303.42	0.710514	0.176457	-4.02657	5.65972e-05	0.00201185
Solyc02g081600.4	Zinc transporter protein	418.448	0.71058	0.241176	-2.94632	0.00321584	0.0415448
Solyc07g065530.1	flocculation protein FLO11	450.058	0.711163	0.220561	-3.22434	0.00126261	0.0215487
Solyc08g014120.3	ethylene responssive protein 33	5536.94	0.71582	0.22072	-3.24311	0.00118231	0.0205482
Solyc03g116500.4	polygalacturonase	1809.65	0.716048	0.184338	-3.88442	0.000102575	0.0031967
Solyc02g087330.3	B12D protein	4183.45	0.719455	0.188325	-3.82029	0.000133295	0.00393826
Solyc08g083310.3	Glucan endo-1,3-beta-glucosidase 11	1061.8	0.720963	0.212981	-3.38511	0.000711496	0.0142613
Solyc01g091320.3	Methylsterol monooxygenase 1-2	783.784	0.724034	0.1719	-4.21195	2.53181e-05	0.00109503
Solyc02g072520.3	Concanavalin A-like lectin/glucanase, subgroup	428.739	0.725853	0.211392	-3.43368	0.00059545	0.0124364
Solyc01g098500.3	Sugar facilitator protein 5	566.031	0.727587	0.216116	-3.36665	0.000760876	0.0150129
Solyc03g115710.1	Receptor-like protein kinase THESEUS 1	948.149	0.730127	0.233956	-3.12079	0.00180369	0.028067
Solyc08g077550.3	Novel plant snare, putative	875.503	0.731849	0.176531	-4.14573	3.38737e-05	0.00136394
Solyc08g080430.2	Cytochrome P450	1283	0.732104	0.201002	-3.64228	0.000270233	0.006869
Solyc11g069590.2	Receptor-like serine/threonine-protein kinase NCRK	2371.9	0.733457	0.210897	-3.47779	0.00050556	0.0109434
Solyc12g010800.2	Basic-leucine zipper	623.656	0.733564	0.255171	-2.8748	0.00404285	0.0484628
Solyc07g041230.3	Protein Brevis radix-like 1	801.754	0.733737	0.205859	-3.56428	0.000364862	0.00864646
Solyc05g050730.1	Stigma-specific Stig1 family protein	386.224	0.734265	0.196383	-3.73894	0.000184798	0.00506525
Solyc02g090310.1	Dof zinc finger protein	339.384	0.734419	0.213069	-3.44686	0.000567147	0.0119248
Solyc01g109430.3	PPPDE putative thiol peptidase family protein	385.207	0.735476	0.202099	-3.63918	0.00027351	0.00692911
Solyc04g077670.3	Serine carboxypeptidase-like 18	2038.1	0.737178	0.19591	-3.76285	0.00016799	0.00470084
Solyc12g005783.1	Peroxidase	3247.53	0.738214	0.210476	-3.50736	0.000452569	0.0101739
Solyc05g009950.3	Cytochrome b561	351.745	0.738371	0.197697	-3.73486	0.00018782	0.00512955
Solyc11g010160.1	Disease resistance protein	256.344	0.739999	0.243135	-3.04357	0.00233791	0.0335567
Solyc10g081010.3	Hydroxyproline-rich glycoprotein family protein	983.462	0.741254	0.204382	-3.62681	0.000286948	0.00717548
Solyc12g100050.2	PRELI/MSF1-like protein	1972.13	0.74264	0.179355	-4.14062	3.46375e-05	0.00138978
Solyc06g068710.3	40S ribosomal protein S27	499.123	0.742683	0.209457	-3.54576	0.000391485	0.00906953
Solyc07g062600.4	Acyl-CoA N-acyltransferase with RING/FYVE/PHD-type zinc finger protein	4317.38	0.743213	0.235103	-3.16122	0.0015711	0.025318
Solyc01g066900.4	uveal autoantigen with coiled-coil/ankyrin	439.53	0.743898	0.235464	-3.15928	0.0015816	0.0254645
Solyc05g005320.1	Unknown protein	470.01	0.747057	0.241144	-3.09797	0.00194852	0.0295525
Solyc09g083400.3	Protein WVD2-like 1	2527.93	0.74718	0.186263	-4.01142	6.03536e-05	0.00209945
Solyc09g064480.1	Xyloglucan galactosyltransferase KATAMARI1	828.691	0.748346	0.176261	-4.24567	2.17944e-05	0.000981828
Solyc01g065510.3	leucine-rich repeat extensin-like protein 6	422.052	0.749005	0.247403	-3.02747	0.00246613	0.0347536
Solyc07g044960.1	Xyloglucan galactosyltransferase KATAMARI1	551.138	0.749385	0.250541	-2.99107	0.00277999	0.0376882
Solyc01g005460.4	Dynein light chain	271.727	0.750469	0.23763	-3.15814	0.0015878	0.0255119
Solyc03g082660.3	Major facilitator superfamily protein	5527.82	0.750638	0.245969	-3.05176	0.00227501	0.0329449
Solyc01g112160.4	Phosphoglycerate mutase family protein	242.649	0.750933	0.206925	-3.62901	0.000284508	0.007152
Solyc09g065200.4	cyclinU3_1	1998.46	0.751844	0.161551	-4.6539	3.25715e-06	0.000218584
Solyc10g086660.2	Rop guanine nucleotide exchange factor 7	675.157	0.754822	0.204892	-3.68399	0.000229608	0.00607393
Solyc07g021700.3	Pollen-specific protein SF21	670.947	0.7556	0.152774	-4.94585	7.58117e-07	7.03966e-05
Solyc12g056220.2	plasma membrane intrinsic protein 1.3	34930.8	0.75575	0.216807	-3.48582	0.000490632	0.0107429
Solyc03g114000.3	LIM domain-containing protein	1593.4	0.758627	0.211875	-3.58054	0.000342882	0.00831617
Solyc04g008870.3	Transcription factor DIVARICATA	229.514	0.759356	0.261347	-2.90555	0.00366607	0.0454513
Solyc03g120710.2	Late embryogenesis abundant protein	7326.41	0.760407	0.1922	-3.95633	7.61098e-05	0.00253143
Solyc10g079490.2	Core-2/I-branching beta-16-N-acetylglucosaminyltransferase family protein	628.066	0.760429	0.181239	-4.19572	2.72006e-05	0.00115203
Solyc10g079100.1	Unknown protein	170.806	0.760445	0.237428	-3.20285	0.00136077	0.02283
Solyc11g008810.2	Beta-hexosaminidase	944.821	0.760953	0.231136	-3.29223	0.000993974	0.0182805
Solyc07g043670.1	HXXXD-type acyl-transferase family protein	508.806	0.763373	0.250085	-3.05245	0.00226978	0.0329111
Solyc11g006900.1	hypothetical protein	282.59	0.764053	0.232295	-3.28915	0.00100492	0.0183629
Solyc02g093610.3	BAG family molecular chaperone regulator 2-like	962.218	0.764931	0.199998	-3.8247	0.000130934	0.00389379
Solyc12g008490.2	Nucleotide-diphospho-sugar transferases superfamily protein	779.772	0.765283	0.173718	-4.40533	1.05623e-05	0.000558818
Solyc05g055680.5	transmembrane protein Chr5:14484791-14485342 REVERSE LENGTH 183 201606	366.541	0.767233	0.249025	-3.08094	0.00206345	0.0307423
Solyc12g062940.3	Exostosin-like protein	462.523	0.767291	0.215051	-3.56796	0.000359775	0.00859813
Solyc07g005840.2	Cellulose synthase	1237.36	0.767868	0.211961	-3.62269	0.000291552	0.00724896
Solyc03g026220.3	BAG family molecular chaperone regulator 1	8582.1	0.768167	0.189799	-4.04727	5.18186e-05	0.00188922
Solyc02g079920.3	Zinc finger, C2H2	185.741	0.768456	0.234927	-3.27105	0.0010715	0.0192446
Solyc02g086370.4	Lipid phosphate phosphatase	260.431	0.769175	0.254104	-3.027	0.00246991	0.0347713
Solyc02g087480.4	Protein ENHANCED DISEASE RESISTANCE 2	1725.5	0.769912	0.254226	-3.02846	0.00245807	0.034712
Solyc10g074820.1	DUF1191 domain-containing protein	660.574	0.770149	0.204304	-3.76963	0.000163491	0.00461467
Solyc03g120530.3	Basic helix-loop-helix	437.104	0.771831	0.241295	-3.1987	0.00138047	0.0230417
Solyc05g008895.1	Bifunctional inhibitor/lipid-transfer protein/seed storage 2S albumin superfamily protein	4788.08	0.772286	0.23603	-3.27199	0.00106794	0.0192213
Solyc07g032710.4	hypothetical protein	919.729	0.773061	0.18311	-4.22185	2.42308e-05	0.00106251
Solyc02g083490.3	Peroxidase	753.798	0.773185	0.241112	-3.20675	0.00134244	0.0226058
Solyc07g016215.1	Organ specific protein	43340.8	0.776983	0.2123	-3.65983	0.000252385	0.00652473
Solyc02g083250.3	Cellular retinaldehyde-binding/triple function, C-terminal	3172.44	0.77719	0.242426	-3.20588	0.0013465	0.0226575
Solyc01g074000.4	Histone H3	1607.96	0.778584	0.240767	-3.23377	0.0012217	0.0210718
Solyc08g080290.5	Ethylene-responsive transcription factor	457.953	0.779004	0.260246	-2.99334	0.00275943	0.0375686
Solyc01g109100.2	TMV resistance protein N	602.028	0.779044	0.26043	-2.99138	0.0027772	0.0376882
Solyc10g083970.1	S-adenosylmethionine synthase	8635.41	0.779294	0.259654	-3.00128	0.00268849	0.036912
Solyc12g017400.3	NAC domain-containing protein	202.529	0.780559	0.268439	-2.90777	0.00364015	0.045278
Solyc02g067410.2	Homeobox-leucine zipper protein HOX21	421.982	0.781193	0.255169	-3.06147	0.00220252	0.0322846
Solyc11g011020.2	Ovary receptor kinase 11	3051.65	0.781899	0.224308	-3.48583	0.00049062	0.0107429
Solyc11g011750.1	Ethylene-responsive transcription factor 1B	334.896	0.782757	0.204844	-3.82124	0.000132784	0.00393432
Solyc06g063240.3	O-fucosyltransferase family protein	6788.05	0.784109	0.157787	-4.9694	6.71603e-07	6.41973e-05
Solyc03g044060.4	Formin-like protein	409.997	0.784562	0.208362	-3.76538	0.000166294	0.00467637
Solyc11g045030.2	E3 ubiquitin-protein ligase	815.72	0.784824	0.167813	-4.67677	2.91434e-06	0.000200913
Solyc11g006870.1	transmembrane protein 234 homolog isoform X2	319.322	0.784943	0.221902	-3.53734	0.000404185	0.0092881
Solyc02g092840.1	Xyloglucan galactosyltransferase KATAMARI1	978.996	0.78634	0.238176	-3.30151	0.000961648	0.0178446
Solyc03g120470.4	tonoplast intrinsic protein 2.2	19192.6	0.7869	0.224468	-3.50563	0.000455533	0.0102304
Solyc01g006810.4	E3 ubiquitin-protein ligase RHF2A-like	752.64	0.787695	0.23683	-3.32599	0.000881054	0.0167732
Solyc07g052530.3	Peroxidase	2705.59	0.788849	0.229348	-3.43952	0.000582739	0.0122187
Solyc06g074910.3	potato leaf	358.855	0.789682	0.272652	-2.89631	0.00377584	0.04641
Solyc01g005320.2	3-oxo-5-alpha-steroid 4-dehydrogenase	443.783	0.790358	0.2437	-3.24316	0.00118212	0.0205482
Solyc01g094370.3	remorin 2	2344.09	0.7926	0.194651	-4.0719	4.66319e-05	0.00174774
Solyc04g080520.1	proteoglycan 4	387.014	0.792739	0.260339	-3.04503	0.0023266	0.0334154
Solyc03g110970.3	GDP-mannose transporter GONST3	348.147	0.793716	0.223928	-3.54451	0.000393341	0.00908479
Solyc03g006430.3	DUF616 domain-containing protein	1194.98	0.794185	0.223328	-3.55614	0.000376346	0.00884936
Solyc02g088390.4	Lamin-like protein	1458.86	0.794317	0.207138	-3.83472	0.000125706	0.00376788
Solyc10g076280.3	Solute carrier family 40 protein	281.242	0.795604	0.240706	-3.3053	0.000948762	0.0177013
Solyc03g120970.3	Non-heme dioxygenase N-terminal domain	634.618	0.798598	0.265178	-3.01156	0.00259909	0.0360544
Solyc10g081910.2	Receptor-like kinase	1020.63	0.798672	0.186945	-4.27223	1.93525e-05	0.000894855
Solyc10g086700.3	RING/U-box superfamily protein	224.142	0.800569	0.26391	-3.0335	0.00241738	0.0343181
Solyc02g093720.3	TPX2	376.564	0.80064	0.196212	-4.08048	4.49426e-05	0.00169045
Solyc04g077470.3	Cellulose synthase-like C4, glycosyltransferase family 2	2383.81	0.801986	0.23369	-3.43183	0.000599522	0.01249
Solyc03g080080.4	Calcium-binding endonuclease/exonuclease/phosphatase family	2943	0.802198	0.274535	-2.92203	0.00347764	0.043856
Solyc07g006910.4	Nucleotide/sugar transporter family protein	538.543	0.802768	0.230025	-3.48991	0.000483177	0.0106514
Solyc06g069150.1	hypothetical protein	1606.36	0.804769	0.228287	-3.52526	0.000423067	0.00961515
Solyc02g086180.4	Delta	1832.1	0.805381	0.248671	-3.23874	0.00120061	0.0207868
Solyc07g052230.3	L-ascorbate oxidase-like protein	236.784	0.807688	0.218642	-3.69411	0.000220662	0.00585772
Solyc04g007670.1	leucine-rich repeat extensin-like protein 3	217.569	0.807748	0.270084	-2.99073	0.00278313	0.0376882
Solyc09g097870.4	bHLH transcription factor 062	2775.72	0.808865	0.226477	-3.57152	0.00035492	0.00853336
Solyc07g032740.4	Aspartate aminotransferase	17415	0.808892	0.257288	-3.14392	0.00166701	0.0264466
Solyc02g080660.3	Glucan endo-1,3-beta-glucosidase 1	699.227	0.810997	0.200722	-4.04039	5.33619e-05	0.0019331
Solyc07g007020.3	Protein kinase	429.787	0.81137	0.255917	-3.17045	0.00152203	0.0248039
Solyc04g079170.4	hypothetical protein	105.634	0.811625	0.27012	-3.00468	0.00265857	0.0366201
Solyc02g090900.3	Remorin	256.807	0.813365	0.249548	-3.25936	0.00111665	0.019731
Solyc11g066350.2	shugoshin-1-like	226.968	0.815172	0.243903	-3.34221	0.000831156	0.016038
Solyc06g074090.3	7-dehydrocholesterol reductase	977.422	0.815693	0.185942	-4.38681	1.15027e-05	0.000590714
Solyc10g005960.1	Fasciclin-like arabinogalactan protein	1620.69	0.81691	0.262067	-3.11718	0.00182588	0.0282233
Solyc11g012210.1	MBOAT	259.153	0.816997	0.20918	-3.90571	9.39473e-05	0.00298089
Solyc03g080070.4	WAT1-related protein	190.941	0.817523	0.280805	-2.91135	0.00359871	0.044905
Solyc01g010310.4	Carbohydrate-binding X8 domain superfamily protein	857.127	0.818367	0.248272	-3.29625	0.000979831	0.0180788
Solyc04g079520.3	Major facilitator superfamily protein	2175.73	0.818603	0.246314	-3.32341	0.00088923	0.0168724
Solyc06g069380.4	O-fucosyltransferase	713.818	0.819603	0.239379	-3.42387	0.000617356	0.0127797
Solyc12g056260.1	Xyloglucan galactosyltransferase KATAMARI1-like protein	605.479	0.823133	0.204229	-4.03044	5.56732e-05	0.00198521
Solyc08g076310.3	ERD	1367.19	0.824254	0.280475	-2.93878	0.00329508	0.0422089
Solyc11g066720.3	UDP-apiose/UDP-xylose synthase	4498.31	0.825149	0.199819	-4.12949	3.63569e-05	0.00144822
Solyc04g008650.4	Inactive leucine-rich repeat receptor-like serinethreonine-protein kinase	838.225	0.82588	0.255485	-3.2326	0.00122669	0.0211258
Solyc01g066860.3	hypothetical protein	444.846	0.827015	0.27223	-3.03792	0.00238214	0.0339986
Solyc07g053920.3	Mannan endo-1,4-beta-mannosidase	1514.11	0.827617	0.177576	-4.66063	3.15245e-06	0.000212184
Solyc01g109700.3	bHLH transcription factor 010	1040.14	0.827977	0.2808	-2.94863	0.00319185	0.0413994
Solyc06g082450.1	ovate family protein	572.401	0.829615	0.256719	-3.2316	0.00123098	0.0211516
Solyc04g079910.5	Calcium uniporter protein 4, mitochondrial	552.631	0.829938	0.262082	-3.16671	0.00154174	0.0249849
Solyc08g007640.1	resistance complex protein I2C-4	239.232	0.831101	0.26017	-3.19445	0.00140096	0.0232812
Solyc01g080290.3	AWPM-19-like family protein	277.386	0.832504	0.192174	-4.33204	1.47734e-05	0.000718156
Solyc09g075580.1	leucine-rich repeat extensin-like protein 3	164.216	0.833385	0.269028	-3.09776	0.00194987	0.0295533
Solyc09g074040.1	Unknown protein	157.21	0.833645	0.266994	-3.12233	0.00179424	0.0279773
Solyc07g006850.3	Xyloglucan endotransglucosylase/hydrolase	507.237	0.833924	0.209918	-3.97261	7.10882e-05	0.00238182
Solyc01g112140.5	Flavin-containing monooxygenase	2534.11	0.834744	0.174664	-4.77914	1.76048e-06	0.00013955
Solyc07g063830.3	bHLH transcription factor142	182.226	0.834803	0.249728	-3.34285	0.000829221	0.0160142
Solyc09g059990.1	RING/U-box superfamily protein	300.871	0.83605	0.234355	-3.56746	0.000360463	0.00860158
Solyc06g076860.5	Cell division control protein	237.009	0.836933	0.252743	-3.3114	0.000928289	0.0173959
Solyc02g082090.3	Peroxidase	4525.42	0.83783	0.227595	-3.68123	0.000232109	0.00611168
Solyc06g066830.4	2-oxoglutarate	7645.2	0.838782	0.209638	-4.0011	6.30493e-05	0.00216346
Solyc11g069270.2	beta-galactosidase 5	1888.49	0.838941	0.159111	-5.27267	1.34455e-07	1.70013e-05
Solyc02g089690.3	Protein trichome birefringence-like 19	758.385	0.840551	0.290055	-2.89791	0.00375663	0.0462489
Solyc03g121200.4	Unknown protein	1406.02	0.840816	0.268269	-3.13423	0.00172308	0.0271281
Solyc08g075870.3	S-adenosyl-L-methionine-dependent methyltransferases superfamily protein	3083.82	0.841661	0.253527	-3.31981	0.000900779	0.0170347
Solyc03g006010.3	calcium/calcium/calmodulin-dependent Serine/Threonine-kinase	549.396	0.843585	0.229848	-3.67018	0.000242378	0.00631626
Solyc08g082370.1	Unknown protein	1514.16	0.844774	0.190296	-4.43927	9.02651e-06	0.000496192
Solyc07g014640.3	Galactokinase	491.741	0.845462	0.205587	-4.11243	3.91517e-05	0.00152517
Solyc12g056510.3	Trihelix transcription factor GTL1	3864.97	0.846025	0.204148	-4.14418	3.41036e-05	0.00137077
Solyc06g084060.3	F-box/LRR-repeat protein 17	1094.2	0.846532	0.22632	-3.74043	0.000183709	0.00504146
Solyc12g005787.1	Peroxidase	3917.24	0.847286	0.18633	-4.54723	5.43561e-06	0.000327143
Solyc07g007980.3	Protein kinase 2B	473.331	0.847372	0.20996	-4.03587	5.4401e-05	0.00195517
Solyc08g065150.1	At2g26110	869.984	0.847814	0.15691	-5.40319	6.54656e-08	9.79831e-06
Solyc04g078750.3	Late embryogenesis abundant protein	9072.64	0.848133	0.198038	-4.28268	1.84656e-05	0.000868161
Solyc10g150145.2	Late embryogenesis abundant	2958.72	0.84854	0.268426	-3.16117	0.00157138	0.025318
Solyc10g080390.2	serine/threonine-protein kinase Nek6-like isoform X1	2791.32	0.849334	0.174964	-4.85434	1.20787e-06	0.000103695
Solyc07g055060.3	Phosphoenolpyruvate carboxylase	8869.19	0.853705	0.199757	-4.27371	1.92246e-05	0.000894397
Solyc02g083540.3	PLAC8 family protein	1789.15	0.85371	0.26261	-3.25087	0.00115054	0.0201035
Solyc09g074630.3	BTB domain-containing protein/NPH3 domain-containing protein	456.382	0.853827	0.246973	-3.45717	0.000545889	0.0116065
Solyc07g063880.4	Beta-glucosidase 34	650.842	0.854239	0.198097	-4.31223	1.61616e-05	0.00077569
Solyc03g113280.3	Integral membrane HPP family protein	2645.82	0.854341	0.167787	-5.09181	3.54662e-07	3.84217e-05
Solyc04g074710.3	Queuine tRNA-ribosyltransferase	136.42	0.855583	0.276103	-3.09879	0.00194315	0.0294908
Solyc04g057930.4	Pkinase domain-containing protein/Usp domain-containing protein	2152.13	0.85665	0.194858	-4.39628	1.10123e-05	0.000571987
Solyc09g091880.4	Myb family transcription factor APL	477.262	0.860118	0.226834	-3.79184	0.000149534	0.00430569
Solyc12g009800.3	Purple acid phosphatase	630.151	0.860827	0.284172	-3.02925	0.00245164	0.0346567
Solyc03g115950.3	BnaA06g38590D protein	1867.76	0.861506	0.254653	-3.38306	0.000716832	0.014343
Solyc04g082880.4	Pyrophosphate--fructose 6-phosphate 1-phosphotransferase subunit alpha	6192.14	0.862248	0.261795	-3.2936	0.000989118	0.0182354
Solyc04g076845.1	Basic helix-loop-helix	11206.7	0.863961	0.28433	-3.03859	0.00237689	0.0339663
Solyc05g046000.4	Peroxidase	1203.95	0.865273	0.184455	-4.69098	2.71905e-06	0.00018975
Solyc09g075460.3	Pectin lyase-like superfamily protein	3051.92	0.868127	0.286976	-3.02508	0.00248566	0.0349283
Solyc10g078580.1	arabinogalactan protein 14	2286.27	0.868651	0.279507	-3.1078	0.00188487	0.0288759
Solyc12g099465.1	senescence-associated gene 21	2197.24	0.868885	0.268055	-3.24144	0.00118927	0.0206218
Solyc07g065460.1	UPA24	359.869	0.869297	0.299127	-2.90611	0.00365948	0.0454411
Solyc11g066000.1	cyclin-dependent protein kinase inhibitor SMR3-like	149.773	0.869903	0.292027	-2.97885	0.00289333	0.0387196
Solyc09g098300.3	Unknown protein	3623.6	0.871485	0.266942	-3.2647	0.0010958	0.0195065
Solyc02g072240.3	Cellulose synthase	860.726	0.872093	0.227128	-3.83966	0.000123205	0.00370338
Solyc06g050370.1	Alkylated DNA repair protein	132.022	0.873395	0.277673	-3.14541	0.00165853	0.0263488
Solyc01g009370.2	Cytochrome P450	2090.54	0.874036	0.256662	-3.40539	0.000660688	0.0134442
Solyc01g096360.3	Rho GTPase-activating protein 3	460.172	0.876642	0.238727	-3.67215	0.000240516	0.00628213
Solyc03g031980.4	Lectin-receptor kinase	1427.2	0.87795	0.185284	-4.7384	2.15407e-06	0.000161201
Solyc06g069400.4	Isoaspartyl peptidase/L-asparaginase	3885.4	0.877973	0.212108	-4.13926	3.48421e-05	0.00139307
Solyc12g006980.2	Leucine-rich repeat family protein	6994.06	0.879174	0.287892	-3.05384	0.00225934	0.0328224
Solyc12g010350.3	60S ribosomal protein L39	4348.28	0.881074	0.240035	-3.67061	0.000241972	0.00631291
Solyc01g087560.3	Methyltransferase	7622.83	0.882995	0.295426	-2.98889	0.00279997	0.0378262
Solyc10g085010.3	PAR1-like protein	2391.42	0.883806	0.305431	-2.89363	0.00380812	0.0465528
Solyc03g071570.3	Pectate lyase	492.326	0.884622	0.211537	-4.18188	2.89111e-05	0.00120906
Solyc04g026030.3	Spermidine synthase	1657.22	0.885727	0.249299	-3.55287	0.000381059	0.00892122
Solyc12g098790.1	Unknown protein	4874.06	0.886404	0.275408	-3.21851	0.00128857	0.0218776
Solyc10g007710.3	GDSL esterase/lipase	74.8522	0.88652	0.307411	-2.88382	0.0039288	0.0476186
Solyc08g068090.3	Hemoglobin 3	199.788	0.88672	0.268368	-3.30412	0.000952756	0.0177375
Solyc03g116260.3	2-oxoglutarate	978.601	0.887789	0.244715	-3.62785	0.000285788	0.00717429
Solyc09g014250.3	Transcription factor DIVARICATA	615.908	0.887814	0.235065	-3.77689	0.000158799	0.0045102
Solyc06g065450.3	Forkhead-associated	113.597	0.88791	0.278226	-3.19133	0.00141622	0.0234832
Solyc09g098540.3	Chitinase-like protein	8921.13	0.887944	0.223939	-3.96511	7.3362e-05	0.00245079
Solyc10g086430.3	WD40 repeat	266.294	0.888421	0.289924	-3.06432	0.00218166	0.0320832
Solyc07g054760.1	Wound-responsive family protein	4426.11	0.889852	0.306124	-2.90683	0.00365109	0.0453644
Solyc07g061790.3	Heme-binding protein 2-like	920.146	0.889971	0.268729	-3.31177	0.000927064	0.0173872
Solyc02g092000.3	transmembrane protein	903.901	0.893037	0.178762	-4.99566	5.86339e-07	5.82498e-05
Solyc11g040040.2	Phototropic-responsive NPH3 family protein	1114.61	0.893362	0.274682	-3.25235	0.00114456	0.0200299
Solyc09g010360.3	WAT1-related protein	1468.01	0.893831	0.170388	-5.24587	1.55547e-07	1.9232e-05
Solyc03g031800.3	Xyloglucan endotransglucosylase/hydrolase	1528.33	0.896187	0.260136	-3.44507	0.000570905	0.0119927
Solyc03g093790.3	cyclinU4_2	357.217	0.899262	0.310751	-2.89383	0.00380568	0.0465528
Solyc07g063080.4	Dynamin-related protein 5A	273.815	0.899414	0.305827	-2.94092	0.00327236	0.0420362
Solyc05g013690.5	GDSL esterase/lipase	2084.93	0.901956	0.276499	-3.26206	0.00110606	0.0196202
Solyc09g061410.1	CLAVATA3/ESR	594.194	0.90263	0.312343	-2.88987	0.00385404	0.0469331
Solyc01g007800.3	ovate family protein 2	63.8314	0.902712	0.314845	-2.86716	0.00414171	0.0492545
Solyc04g055000.3	inactive TPR repeat-containing thioredoxin TTL3-like	403.951	0.902901	0.283437	-3.18555	0.00144482	0.0238185
Solyc02g087280.3	Protein NRT1/ PTR FAMILY 5.9	1632.77	0.903273	0.253001	-3.57023	0.000356667	0.00855023
Solyc02g089160.3	dwarf	685.931	0.905402	0.307294	-2.94637	0.00321532	0.0415448
Solyc09g091430.5	Pectate lyase	675.636	0.906768	0.199041	-4.55567	5.22177e-06	0.000316787
Solyc11g072800.3	Respiratory burst oxidase	408.423	0.907692	0.231544	-3.92016	8.84886e-05	0.00282741
Solyc07g052660.1	Early nodulin-like protein 1-like	3289.88	0.908155	0.245261	-3.70281	0.000213229	0.00568693
Solyc03g114800.1	Sulfotransferase	206.252	0.909345	0.233464	-3.89501	9.81945e-05	0.00308128
Solyc08g066740.3	Early nodulin-like protein 1	826.008	0.910873	0.301548	-3.02066	0.00252224	0.0353113
Solyc05g008890.3	Reticulon-like protein	120.169	0.912614	0.309017	-2.95328	0.00314416	0.0410147
Solyc02g032840.1	Unknown protein	334.649	0.913447	0.275362	-3.31725	0.000909067	0.0171203
Solyc03g019790.3	alpha-galactosidase	1702.49	0.914064	0.30192	-3.02751	0.00246579	0.0347536
Solyc03g091020.1	Bifunctional inhibitor/lipid-transfer protein/seed storage 2S albumin superfamily protein	195.428	0.914291	0.267769	-3.41448	0.000639045	0.0130857
Solyc08g083050.1	Erythronate-4-phosphate dehydrogenase family protein	3512.31	0.914693	0.317216	-2.8835	0.00393282	0.047642
Solyc02g083870.3	Gibberellin-regulated protein 3	356.726	0.914867	0.246502	-3.71139	0.000206121	0.00552977
Solyc07g052540.3	Peroxidase	1137.82	0.915403	0.248745	-3.68009	0.000233151	0.00612492
Solyc12g005710.3	Early nodulin-like protein 1-like	2959.02	0.915746	0.204052	-4.48781	7.19588e-06	0.000416555
Solyc03g051790.3	Nucleolar GAR2-like protein	1398.25	0.917859	0.193216	-4.75044	2.02978e-06	0.000154349
Solyc01g066640.2	Vitellogenin-like protein	364.105	0.918008	0.282041	-3.25488	0.00113441	0.0199432
Solyc06g060500.1	AT-hook motif nuclear-localized protein	663.924	0.918154	0.216994	-4.23123	2.32413e-05	0.00103788
Solyc04g074110.4	Carbohydrate esterase, putative	195.559	0.918791	0.310142	-2.96248	0.00305168	0.0400841
Solyc01g108000.3	Protein kinase domain	137.914	0.919457	0.314235	-2.92602	0.00343331	0.043514
Solyc12g009930.3	Glycosyltransferase	2003.89	0.920821	0.22749	-4.04774	5.1715e-05	0.00188847
Solyc12g098960.2	Protein kinase domain	1306.78	0.923009	0.22008	-4.19398	2.74107e-05	0.00115267
Solyc09g010995.1	Laccase	275.833	0.923021	0.240027	-3.84549	0.000120311	0.00364945
Solyc08g074682.1	Polyphenol oxidase	1956.2	0.924223	0.296234	-3.11991	0.00180907	0.0280931
Solyc08g081780.1	Dirigent protein	852.933	0.924254	0.283984	-3.25459	0.00113554	0.0199432
Solyc05g053080.2	Unknown protein	18996.5	0.925659	0.211591	-4.37476	1.21567e-05	0.000616275
Solyc08g007610.1	Subtilisin-like protease	339.871	0.926851	0.268198	-3.45584	0.00054858	0.0116344
Solyc05g049990.4	Heavy metal-associated isoprenylated plant protein	594.417	0.927258	0.289776	-3.19991	0.0013747	0.0230129
Solyc02g077000.3	Phospholipase A1-II 1	3705.47	0.929702	0.240926	-3.85887	0.000113912	0.00350676
Solyc11g010390.1	Unknown protein	9467.95	0.929784	0.209744	-4.43294	9.29558e-06	0.00050592
Solyc11g061750.2	AP2-like ethylene-responsive transcription factor PLT1	319.605	0.93093	0.235799	-3.94798	7.88133e-05	0.00259855
Solyc07g045450.1	hypothetical protein	582.214	0.931973	0.17548	-5.31098	1.09035e-07	1.45061e-05
Solyc02g093740.3	R2R3MYB transcription factor 99	690.447	0.932523	0.176085	-5.29586	1.18455e-07	1.53992e-05
Solyc02g083130.4	Regulator of Vps4 activity in the MVB pathway protein	551.038	0.932656	0.232371	-4.01365	5.97869e-05	0.00208612
Solyc10g076730.1	Plant invertase/pectin methylesterase inhibitor superfamily protein	239.361	0.932798	0.29893	-3.12045	0.00180574	0.0280797
Solyc01g090800.3	cyclinU2_1	258.783	0.933039	0.248874	-3.74905	0.000177506	0.00491274
Solyc05g012680.3	DUF538 family protein	495.011	0.934381	0.301466	-3.09946	0.00193875	0.0294633
Solyc05g005930.3	Glycosyltransferase	382.883	0.935049	0.202956	-4.60715	4.0822e-06	0.000264587
Solyc01g090440.2	cotton fiber protein	540.16	0.935663	0.210773	-4.43919	9.0296e-06	0.000496192
Solyc10g086710.3	PAR1	2422.04	0.936743	0.160343	-5.84211	5.15434e-09	1.20888e-06
Solyc11g012700.2	Oligopeptide transporter	2950.84	0.939119	0.196901	-4.76951	1.84679e-06	0.000142906
Solyc07g008820.3	Protein trichome birefringence-like 15	168.987	0.93984	0.252299	-3.72511	0.00019523	0.00530011
Solyc01g096220.3	Ras-related protein RABA3	661.369	0.943049	0.258089	-3.65397	0.000258217	0.00663028
Solyc01g109880.3	BZIP transcription factor	1319.71	0.945129	0.200463	-4.71473	2.42031e-06	0.000175357
Solyc05g007450.3	Origin of replication complex subunit 6	240.546	0.94527	0.281817	-3.3542	0.000795943	0.0155178
Solyc06g050920.5	Protein trichome birefringence-like 32	762.931	0.945905	0.212423	-4.45293	8.47075e-06	0.000477004
Solyc01g107340.5	classical arabinogalactan protein 9	1073.18	0.9465	0.178026	-5.31662	1.0571e-07	1.43149e-05
Solyc01g100930.3	GDSL esterase/lipase	522.539	0.94702	0.222236	-4.26132	2.03219e-05	0.000928361
Solyc07g054410.1	Sugar isomerase	114.612	0.95175	0.329159	-2.89146	0.00383454	0.0468003
Solyc06g076830.2	GDP-mannose transporter GONST2	148.823	0.955437	0.301537	-3.16855	0.00153201	0.0248596
Solyc06g083080.3	Pathogenic type III effector avirulence factor Avr AvrRpt-cleavage: cleavage site protein	680.47	0.956004	0.318189	-3.00451	0.00266007	0.0366201
Solyc02g082260.3	3-hydroxy-3-methylglutaryl CoA reductase	10565	0.956379	0.262677	-3.64089	0.000271696	0.00689084
Solyc01g105180.3	Protein DA1	1938.64	0.957735	0.167131	-5.73045	1.00164e-08	2.12568e-06
Solyc02g084400.4	Protein kinase superfamily protein	223.882	0.957929	0.295806	-3.23837	0.00120216	0.0207979
Solyc05g056120.3	GATA transcription factor	1229.22	0.958283	0.20083	-4.7716	1.82764e-06	0.000142393
Solyc03g033550.3	WEB family protein	103.148	0.961241	0.31968	-3.00689	0.00263937	0.0364798
Solyc07g150104.1	early nodulin-like protein 1	2449.93	0.961596	0.292135	-3.29162	0.000996121	0.0182904
Solyc03g098070.3	C2H2-like zinc finger protein	86.0763	0.961812	0.291654	-3.29778	0.000974531	0.0180288
Solyc07g043500.1	Glycosyltransferase	3271.86	0.963009	0.242127	-3.97729	6.9705e-05	0.00234932
Solyc03g070440.4	COBRA-like protein	444.084	0.963395	0.215018	-4.48053	7.44573e-06	0.000427754
Solyc02g071200.4	Carbohydrate-binding X8 domain superfamily protein	101.756	0.963445	0.287101	-3.35577	0.000791447	0.0154819
Solyc02g084990.3	Mannan endo-1,4-beta-mannosidase	1495.97	0.964047	0.299218	-3.22188	0.00127351	0.0216696
Solyc01g091530.5	Fasciclin-like arabinogalactan protein	5225.73	0.964612	0.300584	-3.20913	0.00133137	0.0224527
Solyc10g084280.2	SUN-like protein 29	4083.89	0.965535	0.191052	-5.05378	4.33159e-07	4.56221e-05
Solyc05g009330.3	Fiber protein Fb34	584.137	0.966449	0.219891	-4.39513	1.10705e-05	0.000573697
Solyc02g080220.3	Pectinesterase	13359.5	0.967577	0.253146	-3.82221	0.000132263	0.00392819
Solyc06g007420.1	YLP motif-containing protein 1-like	63.2461	0.968717	0.330726	-2.92906	0.00339987	0.0431865
Solyc11g031950.1	Glucuronoxylan 4-O-methyltransferase 2	1998.47	0.969119	0.173874	-5.5737	2.4939e-08	4.53889e-06
Solyc02g091250.1	Mediator of RNA polymerase II transcription subunit	242.837	0.970306	0.275495	-3.52205	0.000428222	0.00971291
Solyc01g105550.1	Acylsugar acetyltransferase	315.87	0.971262	0.268138	-3.62225	0.000292055	0.00725187
Solyc02g084720.3	beta-galactosidase 6	2893.05	0.972059	0.315597	-3.08006	0.00206956	0.0308077
Solyc03g114820.3	Adenine nucleotide alpha hydrolases-like superfamily protein	446.89	0.972418	0.228001	-4.26497	1.9993e-05	0.000920729
Solyc08g005260.2	Homeodomain-like superfamily protein	109.734	0.972821	0.327706	-2.96858	0.00299179	0.0395651
Solyc06g083910.3	2-oxoglutarate	1162.3	0.97314	0.16289	-5.97421	2.31206e-09	6.11621e-07
Solyc01g096840.3	QWRF motif protein	87.9162	0.973533	0.32158	-3.02734	0.00246712	0.0347536
Solyc01g101260.2	hypothetical protein	409.138	0.974068	0.339253	-2.87121	0.00408898	0.0489087
Solyc03g123590.4	Remorin	1401.69	0.974267	0.304727	-3.19718	0.0013878	0.0231232
Solyc12g008530.2	Pectinesterase	1244.19	0.97507	0.255655	-3.81401	0.00013673	0.00402408
Solyc12g005440.1	HXXXD-type acyl-transferase family protein	884.824	0.977863	0.300224	-3.25711	0.00112552	0.0198492
Solyc04g005800.3	Homeobox-leucine zipper protein HOX16	823.161	0.979636	0.330271	-2.96616	0.00301544	0.0397458
Solyc10g085800.2	PLATZ transcription factor family protein	249.683	0.981524	0.264102	-3.71646	0.000202037	0.00544591
Solyc12g008470.2	Cytochrome B5-like protein	1104.69	0.984848	0.25054	-3.93091	8.46257e-05	0.00274389
Solyc07g041290.3	protein BIG GRAIN 1-like A	382.873	0.984878	0.331998	-2.96651	0.00301197	0.039723
Solyc11g062350.2	Blue copper protein	793.013	0.984888	0.259501	-3.79532	0.000147456	0.00427341
Solyc02g078040.3	Pistil-specific extensin-like protein	1433.88	0.986242	0.308664	-3.19519	0.00139738	0.0232385
Solyc07g064050.3	Hexosyltransferase	302.373	0.986254	0.263962	-3.73634	0.000186716	0.00510553
Solyc03g118540.4	Jasmonate ZIM domain protein e	2329.9	0.98769	0.207197	-4.76692	1.87064e-06	0.000144261
Solyc05g051310.1	Ethylene-responsive transcription factor 5	337.912	0.988915	0.283976	-3.4824	0.00049695	0.0108266
Solyc08g081160.3	DUF3741 domain-containing protein/DUF4378 domain-containing protein	2538.98	0.993983	0.225841	-4.40125	1.0763e-05	0.000561602
Solyc07g055990.3	Xyloglucan endotransglucosylase/hydrolase	3038.22	0.994911	0.204699	-4.86035	1.17177e-06	0.000100976
Solyc07g150103.1	early nodulin-like protein 1	1135.83	0.995719	0.277014	-3.59447	0.000325054	0.00796014
Solyc01g106910.4	hypothetical protein	76.3564	0.995768	0.325204	-3.06198	0.00219877	0.0322722
Solyc04g074700.4	LES17306 homeodomain protein	849.94	0.996804	0.189776	-5.25254	1.50012e-07	1.87515e-05
Solyc03g083320.4	calcium sensor calcineurin B	1418.58	0.999192	0.18637	-5.36134	8.26073e-08	1.16728e-05
Solyc10g006920.3	CBS domain	350.504	1.00127	0.327709	-3.05537	0.00224783	0.032718
Solyc09g010840.1	phantastica	89.4253	1.0015	0.284027	-3.52608	0.000421756	0.00959494
Solyc03g093060.1	Bifunctional inhibitor/lipid-transfer protein/seed storage 2S albumin superfamily protein	365.835	1.0022	0.229217	-4.37229	1.22951e-05	0.000621585
Solyc10g084780.3	Expansin	111.734	1.00418	0.304928	-3.29317	0.000990656	0.0182489
Solyc12g056090.2	Cox19-like CHCH family protein	979.967	1.00618	0.268359	-3.74938	0.000177274	0.00491228
Solyc06g067870.3	2-oxoglutarate	4514.29	1.00814	0.244721	-4.11953	3.7964e-05	0.00148654
Solyc04g006970.4	Phosphoenolpyruvate carboxylase	2808.27	1.0084	0.287489	-3.50762	0.00045213	0.0101739
Solyc04g005060.3	TPX2 domain-containing protein	181.248	1.00921	0.327565	-3.08095	0.00206338	0.0307423
Solyc07g006220.2	UDP-glucuronate 4-epimerase 4	6763.82	1.01	0.169026	-5.97539	2.29534e-09	6.11621e-07
Solyc06g009610.1	Transcription factor GRAS	161.023	1.01121	0.340733	-2.96776	0.00299974	0.0395853
Solyc10g083230.1	F-box family protein	1560.31	1.01238	0.29575	-3.4231	0.000619103	0.0128042
Solyc11g008680.2	Acyl-[acyl-carrier-protein] desaturase	3950.74	1.01241	0.325872	-3.10678	0.00189139	0.0289213
Solyc12g005840.2	Ras-related small GTP-binding family protein	220.439	1.01286	0.345606	-2.93069	0.00338215	0.0430071
Solyc01g111840.3	Major facilitator superfamily protein	515.007	1.01373	0.252215	-4.01929	5.8375e-05	0.00204627
Solyc03g123670.3	60S ribosomal protein L28-1	406.821	1.01684	0.245155	-4.14775	3.35756e-05	0.00135916
Solyc02g087580.3	Actin cross-linking	152.149	1.01705	0.323109	-3.14768	0.0016457	0.0261632
Solyc12g088760.1	Subtilisin-like protease preproenzyme	1582.36	1.01817	0.239549	-4.25037	2.1342e-05	0.000969123
Solyc02g089065.1	Protein SPIRAL1	9218.91	1.01973	0.284128	-3.58896	0.000332001	0.00809612
Solyc05g049980.3	Pectin lyase-like superfamily protein	18420.9	1.02436	0.234873	-4.36134	1.29266e-05	0.000644913
Solyc03g059080.3	Protein kinase superfamily protein	460.699	1.02498	0.30649	-3.34424	0.000825086	0.0159615
Solyc05g015840.3	Squamosa promoter binding protein 13	354.707	1.02683	0.320653	-3.20231	0.00136329	0.0228554
Solyc04g078650.4	wuschel related homobox 4	704.502	1.02771	0.280141	-3.66854	0.000243935	0.00634232
Solyc10g076510.2	Pyruvate decarboxylase	27559.9	1.03001	0.322519	-3.19365	0.00140488	0.0233292
Solyc07g063640.1	Wound-responsive family protein	2015.16	1.03055	0.336814	-3.05969	0.0022157	0.0324247
Solyc11g011770.3	Homeodomain-like superfamily protein	100.846	1.03063	0.308957	-3.33582	0.000850478	0.016314
Solyc12g014430.2	Cellulose synthase	1157.86	1.03516	0.297595	-3.47841	0.000504405	0.0109288
Solyc02g092580.3	Peroxidase	8913.62	1.0384	0.270156	-3.84369	0.000121196	0.00366613
Solyc03g006220.5	Protein trichome birefringence-like 39	495.962	1.04443	0.298224	-3.50216	0.000461509	0.0103036
Solyc08g079490.4	Class I peptide chain release factor	1626.41	1.04443	0.248277	-4.20674	2.59086e-05	0.00111633
Solyc08g065430.3	Pollen-specific protein SF21	1327.97	1.04489	0.27894	-3.74594	0.000179723	0.004962
Solyc02g080200.5	Pectinesterase	90230.4	1.04499	0.225738	-4.62923	3.67029e-06	0.000240981
Solyc03g034370.1	Unknown protein	3201.59	1.04713	0.305196	-3.431	0.00060136	0.0125169
Solyc04g009820.3	GRF1-interacting factor 1	269.186	1.04928	0.26694	-3.93079	8.46685e-05	0.00274389
Solyc04g040220.3	BTB/POZ ankyrin repeat protein	756.701	1.04961	0.33	-3.18064	0.00146951	0.0241381
Solyc09g075750.1	membrane-associated kinase regulator	646.82	1.05381	0.170938	-6.16487	7.05396e-10	2.22886e-07
Solyc08g076010.4	Myb family transcription factor APL	151.883	1.05715	0.363557	-2.9078	0.00363984	0.045278
Solyc02g080230.3	CRIB domain-containing protein RIC10	184.027	1.05966	0.29695	-3.56847	0.000359071	0.00859813
Solyc04g078195.1	Gibberellin-regulated protein	103.97	1.06012	0.276972	-3.82754	0.000129431	0.00386423
Solyc02g071080.3	Purine permease	98.5971	1.06207	0.27536	-3.85703	0.000114771	0.00352844
Solyc10g005190.1	Root hair specific 4	402.084	1.06378	0.271257	-3.92166	8.79415e-05	0.00281576
Solyc09g007770.3	plasma membrane intrinsic protein 2.1	16700.1	1.06457	0.334986	-3.17795	0.00148321	0.0243105
Solyc01g090870.1	Transcription repressor OFP17	56.0516	1.06479	0.340445	-3.12764	0.00176218	0.0276098
Solyc10g045100.2	Phosphoglycerate mutase-like protein AT74	272.161	1.06517	0.29117	-3.65824	0.000253952	0.00655779
Solyc09g061715.1	hypothetical protein	155.058	1.0659	0.321181	-3.31869	0.000904412	0.017075
Solyc03g116370.3	Microtubule-associated protein RP/EB family member 1C	569.132	1.06734	0.316368	-3.37372	0.000741584	0.014696
Solyc07g062210.4	Protein trichome birefringence-like 43	131.746	1.06858	0.347721	-3.07308	0.00211861	0.0313588
Solyc01g079670.2	Cotton fiber protein	153.277	1.06942	0.250182	-4.27459	1.91489e-05	0.000892702
Solyc11g005320.1	RING/U-box superfamily protein	224.501	1.06964	0.372601	-2.87074	0.00409518	0.0489226
Solyc10g084190.1	Unknown protein	1353.22	1.06973	0.294288	-3.63499	0.000277995	0.00702709
Solyc01g005120.3	Xyloglucan endotransglucosylase/hydrolase	1771.35	1.06989	0.184325	-5.80436	6.46117e-09	1.45536e-06
Solyc04g011480.3	CASP-like protein	277.114	1.07001	0.306724	-3.48852	0.000485699	0.010676
Solyc08g082250.3	endo-beta-1,4-D-glucanase	4476.22	1.0743	0.283303	-3.79206	0.000149403	0.00430569
Solyc03g120840.3	Ethylene-responsive transcription factor TINY	87.3737	1.07493	0.314594	-3.41689	0.000633403	0.0129992
Solyc09g018490.4	G-type lectin S-receptor-like serine/threonine-protein kinase	158.447	1.07782	0.307896	-3.50059	0.000464225	0.010354
Solyc04g005720.3	Caleosin	328.865	1.07923	0.237956	-4.53542	5.74882e-06	0.000343269
Solyc02g065765.1	COBRA-like protein	14345.1	1.07967	0.183037	-5.89867	3.66435e-09	8.96387e-07
Solyc03g115640.3	DUF538 domain-containing protein	298.046	1.0806	0.269616	-4.00792	6.12554e-05	0.0021211
Solyc10g083380.2	Basic-leucine zipper	149.382	1.08134	0.346755	-3.11846	0.00181796	0.02818
Solyc10g007110.3	Tyrosine aminotransferase	3178.24	1.08196	0.254969	-4.24351	2.20046e-05	0.000989338
Solyc07g042490.1	Auxin responsive SAUR protein	1136.55	1.08551	0.268088	-4.04907	5.1421e-05	0.00188599
Solyc06g067910.3	DUF642 domain-containing protein	1487.9	1.08573	0.275993	-3.93389	8.35819e-05	0.0027203
Solyc07g150146.1	Unknown protein	154.605	1.08752	0.265262	-4.09979	4.1353e-05	0.00159185
Solyc12g150113.1	hypothetical protein	135.42	1.08887	0.316334	-3.44216	0.000577093	0.0121115
Solyc01g008620.5	Glucan endo-1,3-beta-glucosidase	819.357	1.0905	0.372746	-2.92558	0.00343819	0.0435439
Solyc04g050170.4	Leucine-rich receptor-like protein kinase family protein	290.664	1.09079	0.239734	-4.55001	5.36426e-06	0.000323705
Solyc02g093980.3	Nucleolar-like protein	1928.8	1.09138	0.192335	-5.67437	1.39199e-08	2.85295e-06
Solyc05g055220.1	ovate family protein 10	102.248	1.09347	0.2998	-3.64734	0.000264972	0.00676655
Solyc01g109740.3	Pectinesterase	260.932	1.09435	0.224244	-4.88016	1.05999e-06	9.3468e-05
Solyc02g070660.3	Cytochrome b561 domain-containing protein	61.9456	1.09438	0.379395	-2.88454	0.00391982	0.0475858
Solyc03g110980.4	hypothetical protein	217.124	1.09593	0.327474	-3.3466	0.000818099	0.0158668
Solyc10g008540.3	multidrug resistance protein	260.969	1.09653	0.36115	-3.03623	0.00239558	0.0341048
Solyc05g006550.4	Microtubule-associated protein TORTIFOLIA1	2274.69	1.09824	0.251214	-4.37173	1.23263e-05	0.000621783
Solyc11g010400.3	2-oxoglutarate	1607.61	1.09841	0.260872	-4.21051	2.5479e-05	0.0010999
Solyc10g082040.2	HVA22-like protein	134.476	1.09905	0.355914	-3.08797	0.00201529	0.0302256
Solyc01g110590.5	SAUR-like auxin-responsive protein family	376.174	1.10054	0.372175	-2.95706	0.00310587	0.0407019
Solyc06g075570.2	Respiratory burst oxidase	753.332	1.1009	0.342281	-3.21635	0.00129832	0.0220095
Solyc02g080510.1	Senescence regulator S40	1467.41	1.10241	0.214473	-5.14009	2.74605e-07	3.12363e-05
Solyc10g005200.3	galactan beta-1,4-galactosyltransferase GALS3	858.586	1.10375	0.201186	-5.48622	4.10629e-08	6.86898e-06
Solyc02g088320.4	Protein ENHANCED DISEASE RESISTANCE 2-like	290.678	1.10471	0.383502	-2.88059	0.00396932	0.0478988
Solyc01g005880.1	Extensin-like protein Dif10	1425.96	1.10731	0.266702	-4.15186	3.29784e-05	0.00133736
Solyc05g052540.2	Protein trichome birefringence-like 28	51.4117	1.10798	0.378062	-2.9307	0.00338205	0.0430071
Solyc02g071690.2	GDSL esterase/lipase	427.884	1.10803	0.191332	-5.7911	6.99258e-09	1.55962e-06
Solyc09g009980.3	Small auxin up-regulated RNA70	200.043	1.10804	0.308441	-3.59237	0.000327679	0.00800719
Solyc03g116160.1	protein PHYTOCHROME KINASE SUBSTRATE 3-like	184.081	1.11479	0.295565	-3.77172	0.000162128	0.00458759
Solyc10g076180.1	ovate family protein 20	1382.81	1.11675	0.221791	-5.03516	4.7745e-07	4.87084e-05
Solyc12g005430.1	HXXXD-type acyl-transferase family protein	633.993	1.1177	0.243267	-4.59452	4.33751e-06	0.000275984
Solyc02g092720.1	hypothetical protein	569.293	1.11889	0.303814	-3.68282	0.000230672	0.00608804
Solyc04g079860.1	Hexosyltransferase	670.05	1.11892	0.232145	-4.81992	1.43615e-06	0.000117951
Solyc09g092520.3	xyloglucan endotransglycosylase	3085.85	1.12	0.314075	-3.56603	0.000362433	0.00861584
Solyc08g066660.1	Ethylene-responsive transcription factor TINY	415.61	1.12453	0.313332	-3.58894	0.00033203	0.00809612
Solyc03g120620.3	Homeobox-leucine zipper protein GLABRA 2	135.73	1.12539	0.348568	-3.2286	0.00124399	0.021343
Solyc04g015820.1	Unknown protein	235.306	1.12663	0.308981	-3.64628	0.000266064	0.00678582
Solyc05g056430.3	Small auxin up-regulated RNA56	391.077	1.12946	0.229773	-4.91554	8.85359e-07	8.05676e-05
Solyc01g110340.5	Endoglucanase	455.831	1.13231	0.235429	-4.80957	1.51253e-06	0.000122893
Solyc10g075170.3	Aspartate aminotransferase	420.011	1.13251	0.348834	-3.24657	0.00116803	0.0203466
Solyc12g017460.1	GDSL esterase/lipase At5g03980-like	1575.97	1.13465	0.247189	-4.59021	4.42801e-06	0.000279825
Solyc03g114730.3	O-fucosyltransferase	2802.74	1.13465	0.201775	-5.62335	1.87291e-08	3.61091e-06
Solyc06g075510.4	APETALA2e	413.501	1.13488	0.27686	-4.09911	4.14735e-05	0.00159379
Solyc01g066740.3	Transducin/WD40 repeat-like superfamily protein	999.692	1.13616	0.2581	-4.40202	1.07246e-05	0.000561092
Solyc02g080560.1	Unknown protein	148.299	1.13647	0.341935	-3.32363	0.000888533	0.0168724
Solyc02g067580.3	B12D protein	7206.41	1.1375	0.353215	-3.22041	0.00128006	0.0217649
Solyc06g035720.3	BAG family molecular chaperone regulator 1	5987.71	1.13782	0.208455	-5.45837	4.80533e-08	7.75329e-06
Solyc05g015330.1	Nuclear transcription factor Y subunit C-4-like protein	88.5348	1.13876	0.37973	-2.99888	0.00270976	0.0371592
Solyc03g044100.4	Peroxidase	2544.3	1.13905	0.345477	-3.29703	0.000977118	0.0180551
Solyc12g009820.2	Monogalactosyldiacylglycerol synthase 3, chloroplastic	71.8202	1.14069	0.379459	-3.00609	0.00264629	0.0365532
Solyc06g050860.3	BTB/POZ domain-containing protein	265.206	1.14126	0.232066	-4.91782	8.75142e-07	7.99578e-05
Solyc02g093970.4	Protein kinase domain	1681.77	1.14204	0.253096	-4.51229	6.41327e-06	0.000377007
Solyc09g075630.1	Unknown protein	81.859	1.14451	0.300492	-3.80877	0.000139658	0.00408382
Solyc12g094690.1	RING/U-box superfamily protein	250.266	1.14452	0.321857	-3.55601	0.000376535	0.00884936
Solyc09g005880.1	membrane-associated kinase regulator	51.2238	1.14627	0.351441	-3.26164	0.00110768	0.0196202
Solyc01g109790.3	ADP-glucose pyrophosphorylase large subunit 1	1801.52	1.14647	0.32296	-3.54988	0.000385404	0.00896721
Solyc09g014240.4	Laccase	915.249	1.14655	0.318495	-3.59992	0.000318317	0.00782889
Solyc03g116580.4	Pectin lyase-like superfamily protein	481.931	1.14661	0.271807	-4.21845	2.45987e-05	0.00107022
Solyc04g081860.3	Peroxidase	337.937	1.14707	0.377321	-3.04002	0.0023656	0.0338474
Solyc12g099500.2	transmembrane protein	828.674	1.14838	0.216561	-5.30278	1.14054e-07	1.50856e-05
Solyc06g074070.3	receptor-like kinase TMK3	261.892	1.14901	0.380811	-3.01729	0.00255049	0.035574
Solyc09g007470.3	Protamine P1 family protein	49.79	1.15046	0.381086	-3.0189	0.00253698	0.0354522
Solyc08g080780.4	Myosin heavy chain-related protein	1353.61	1.15416	0.273452	-4.22072	2.43525e-05	0.00106542
Solyc02g080910.4	Pectate lyase	1155.5	1.15572	0.376231	-3.07184	0.00212741	0.0314686
Solyc01g009400.3	Peroxidase	2186.58	1.15878	0.395416	-2.93053	0.00338385	0.0430071
Solyc06g069900.3	2-oxoglutarate	269.416	1.15939	0.382108	-3.03419	0.00241184	0.0342934
Solyc12g089380.2	expansin 8	488.559	1.16023	0.288508	-4.02149	5.78302e-05	0.00203031
Solyc05g054315.1	Epoxide hydrolase	913.965	1.16263	0.354335	-3.28117	0.00103378	0.0187399
Solyc04g074310.4	RNA-binding protein 38-like	971.588	1.16313	0.290599	-4.00251	6.26751e-05	0.00216018
Solyc06g054280.1	hypothetical protein	266.399	1.16391	0.30697	-3.79162	0.000149666	0.00430569
Solyc06g053490.5	FAM136A-like protein	110.071	1.1649	0.386057	-3.01742	0.00254938	0.035574
Solyc01g112260.4	hypothetical protein	1140.13	1.16587	0.235691	-4.94663	7.55107e-07	7.03966e-05
[truncated: 393 more rows]
