# Supplementary material for: Identification of genes involved in the tomato root response to Globodera rostochiensis parasitism under varied light conditions
Source: J Appl Genet. 2024 Aug 14;66(1):47–61. doi: 10.1007/s13353-024-00897-6 (PMC11762221; doi:10.1007/s13353-024-00897-6)
Supplement: Supplementary file 5 — Supplementary file5 (XLSX 56 KB) [file 13353_2024_897_MOESM5_ESM.xlsx]

## Sheet: LL infection
Supplementary Table 4 - Gene onthology analysis for DEGs from low light comparison
LL infection
KEGG
Enrichment FDR	nGenes	Pathway Genes	Fold Enrichment	Pathway
2.0E-02	2	34	21.3	Valine, leucine and isoleucine degradation
1.8E-02	3	94	11.6	MAPK signaling pathway
2.0E-02	3	117	9.3	Plant-pathogen interaction
2.1E-03	9	722	4.5	Biosynthesis of secondary metabolites
2.1E-03	12	1229	3.5	Metabolic pathways
GO Biological Process
Enrichment FDR	nGenes	Pathway Genes	Fold Enrichment	Pathway
0.00765839074611842	3	19	57.2227146814404	Negative regulation of hydrolase activity
0.0269040461955517	2	14	51.7729323308271	Negative regulation of peptidase activity
0.0269040461955517	2	14	51.7729323308271	Negative regulation of endopeptidase activity
0.0269040461955517	3	59	18.4276538804639	Negative regulation of catalytic activity
0.0269040461955517	3	60	18.1205263157895	Negative regulation of molecular function
0.0269040461955517	9	829	3.93449304806044	Cellular catabolic process
0.0269040461955517	2	14	51.7729323308271	Regulation of peptidase activity
0.0269040461955517	2	14	51.7729323308271	Regulation of endopeptidase activity
0.0269040461955517	11	1139	3.50001386257567	Response to stress
0.0269040461955517	2	12	60.4017543859649	Glutamine family amino acid catabolic process
0.0274375601821418	2	15	48.3214035087719	Negative regulation of proteolysis
0.0274375601821418	3	66	16.4732057416268	Regulation of hydrolase activity
0.0337946597009122	5	280	6.47161654135338	Response to external stimulus
0.0505446103095746	3	86	12.6422276621787	Carboxylic acid catabolic process
0.0534308602937586	2	24	30.2008771929825	Olefinic compound metabolic process
GO Molecular Function
Enrichment FDR	nGenes	Pathway Genes	Fold Enrichment	Pathway
0.018716687401988	3	63	17.2576441102757	Endopeptidase inhibitor activity
0.018716687401988	2	15	48.3214035087719	Fatty acid binding
0.018716687401988	3	63	17.2576441102757	Peptidase inhibitor activity
0.018716687401988	4	138	10.5046529366896	Flavin adenine dinucleotide binding
0.018716687401988	3	65	16.7266396761134	Peptidase regulator activity
0.018716687401988	3	64	16.9879934210526	Endopeptidase regulator activity
0.0200182723529192	9	916	3.56080211445645	Transcription regulator activity
0.0240500123321851	8	811	3.57494970471802	DNA-binding transcription factor activity
0.0240500123321851	2	24	30.2008771929825	Water transmembrane transporter activity
0.0240500123321851	2	24	30.2008771929825	Water channel activity
0.0240500123321851	13	1810	2.60294853154987	Oxidoreductase activity
0.0240500123321851	7	641	3.95768125461861	Sequence-specific DNA binding
0.0431447426825396	3	114	9.53711911357341	Oxidoreductase activity, acting on paired donors, with incorporation or reduction of molecular oxygen, NAD(P)H as one donor, and incorporation of one atom of oxygen
0.0493459666492237	5	395	4.58747501665556	Molecular function regulator
0.0523262924231913	2	40	18.1205263157895	Monocarboxylic acid binding
GO Cellular Component
Enrichment FDR	nGenes	Pathway Genes	Fold Enrichment	Pathway
0.00494066668789791	7	361	7.02735092579093	Extracellular region
0.0252123232378284	5	251	7.21933319354162	Vacuole

## Sheet: HL infection
Supplementary Table 4 - Gene onthology analysis for DEGs from high light comparison
HL infection
KEGG
Enrichment FDR	nGenes	Pathway Genes	Fold Enrichment	Pathway
7.4E-08	5	13	74.0	Photosynthesis
2.1E-02	2	18	21.4	Sulfur metabolism
1.3E-02	4	101	7.6	Phenylpropanoid biosynthesis
2.9E-02	4	139	5.5	Plant hormone signal transduction
1.8E-09	28	1229	4.5	Metabolic pathways
6.9E-05	15	722	4.0	Biosynthesis of secondary metabolites
GO Biological Process
Enrichment FDR	nGenes	Pathway Genes	Fold Enrichment	Pathway
5.67681663632685e-06	5	15	64.1135940409683	Photosynthesis, light harvesting in photosystem I
8.79407688612296e-05	5	28	34.346568236233	Photosynthesis, light harvesting
0.000549604591780375	9	225	7.6936312849162	Photosynthesis
0.000704253635089805	5	48	20.0354981378026	Protein-chromophore linkage
0.00133201470088427	10	338	5.69055568410962	Defense response
0.00250180598504613	18	1139	3.03962605637602	Response to stress
0.00250180598504613	11	460	4.59945348554773	Response to abiotic stimulus
0.00263221138995191	6	123	9.38247717672707	Photosynthesis, light reaction
0.00263221138995191	7	181	7.43859378375876	Response to radiation
0.00263221138995191	7	177	7.60669759808099	Response to light stimulus
0.00401094424206504	2	3	128.227188081937	Sulfate reduction
0.00732820398242367	2	4	96.1703910614525	Male meiosis II
0.0155959408612258	2	6	64.1135940409684	Meiosis II cell cycle process
0.0155959408612258	2	6	64.1135940409684	Meiosis II
0.0156003429896912	13	829	3.01620044342312	Cellular catabolic process
0.0274586405341602	3	35	16.4863527533919	Regulation of proteolysis
0.0318393848110188	4	84	9.15908486299548	Plant-type cell wall organization
0.0323057505221862	5	149	6.45438866184245	Cell differentiation
0.0323057505221862	2	10	38.468156424581	Male meiotic nuclear division
0.0323057505221862	2	10	38.468156424581	MRNA transcription
0.0365243513376093	3	43	13.4191243341562	Cellular carbohydrate catabolic process
0.0365243513376093	2	11	34.9710512950736	Male gamete generation
0.0390556203937695	2	14	27.4772545889864	Negative regulation of peptidase activity
0.0390556203937695	2	14	27.4772545889864	Negative regulation of endopeptidase activity
0.0390556203937695	2	12	32.0567970204842	Cellular process involved in reproduction in multicellular organism
0.0390556203937695	2	14	27.4772545889864	Cellulose catabolic process
0.0390556203937695	5	167	5.75870605158398	Cellular developmental process
0.0390556203937695	2	14	27.4772545889864	Beta-glucan catabolic process
0.0390556203937695	2	14	27.4772545889864	Regulation of peptidase activity
0.0390556203937695	2	14	27.4772545889864	Regulation of endopeptidase activity
0.0390556203937695	7	343	3.92532208414092	Cell wall organization or biogenesis
0.0390556203937695	6	251	4.59778762046785	Cell wall organization
0.0390556203937695	2	12	32.0567970204842	Gamete generation
0.0408987895963164	3	52	11.0965835840138	Cell population proliferation
0.0411679381525216	6	264	4.37138141188421	External encapsulating structure organization
0.0411679381525216	2	15	25.6454376163873	Negative regulation of proteolysis
0.0485008881272648	6	275	4.19652615540884	Cellular carbohydrate metabolic process
0.0524696667820997	6	281	4.10692061472395	Regulation of cellular protein metabolic process
GO Molecular Function
Enrichment FDR	nGenes	Pathway Genes	Fold Enrichment	Pathway
2.47639190187158e-06	7	63	21.3711980136561	Endopeptidase inhibitor activity
2.47639190187158e-06	7	63	21.3711980136561	Peptidase inhibitor activity
2.47639190187158e-06	7	65	20.713622690159	Peptidase regulator activity
2.47639190187158e-06	7	64	21.0372730446927	Endopeptidase regulator activity
0.000105094110618769	5	42	22.8977121574887	Chlorophyll binding
0.00118074763318611	12	552	4.18132135049794	Tetrapyrrole binding
0.00130976377043384	10	395	4.86938688918747	Molecular function regulator
0.0030976564746275	9	361	4.79519955431065	Enzyme regulator activity
0.0039773592092585	22	1810	2.3378437606099	Oxidoreductase activity
0.0039773592092585	3	22	26.2282884713052	Oxidoreductase activity, acting on a sulfur group of donors, disulfide as acceptor
0.0428971568259436	2	14	27.4772545889864	Cellulase activity
0.0429511757305958	20	1927	1.99627173972916	DNA binding
0.0454250187898689	7	366	3.67864883841622	Hydrolase activity, hydrolyzing O-glycosyl compounds
0.0454250187898689	4	114	6.74879937273351	Oxidoreductase activity, acting on paired donors, with incorporation or reduction of molecular oxygen, NAD(P)H as one donor, and incorporation of one atom of oxygen
GO Cellular Component
Enrichment FDR	nGenes	Pathway Genes	Fold Enrichment	Pathway
1.68075102215193e-08	8	49	31.4025766731273	Photosystem I
3.5616469279978e-07	9	111	15.5951985505058	Photosystem
2.03249692858331e-06	13	361	6.9263993562265	Extracellular region
2.15696921858741e-06	5	22	43.7138141188421	Plastoglobule
2.07788339305461e-05	6	64	18.0319483240223	Photosystem II
9.47574140169119e-05	20	1214	3.16871140235428	Cell periphery
9.56201776963578e-05	9	249	6.95207646227368	Photosynthetic membrane
0.000175249522268824	8	208	7.3977223893425	Thylakoid membrane
0.000203576937821955	8	218	7.05837732561119	Cell wall
0.000203576937821955	3	11	52.4565769426105	Photosystem I reaction center
0.000203576937821955	8	222	6.93119935578036	External encapsulating structure
0.000359786752802912	7	183	7.35729767683243	Chloroplast thylakoid membrane
0.000359786752802912	9	319	5.42654244233901	Thylakoid
0.000359786752802912	7	183	7.35729767683243	Plastid thylakoid membrane
0.000723185682691804	7	209	6.44203576488199	Chloroplast thylakoid
0.000723185682691804	7	209	6.44203576488199	Plastid thylakoid
0.0012589472145133	7	231	5.82850854917894	Plastid membrane
0.00470663380003638	9	472	3.66751491336048	Membrane protein complex
0.00737368191090586	6	244	4.72969136367799	Cell-cell junction
0.00737368191090586	6	244	4.72969136367799	Plasmodesma
0.00737368191090586	7	318	4.23391658761112	Plastid envelope
0.00737368191090586	6	244	4.72969136367799	Cell junction
0.00737368191090586	6	244	4.72969136367799	Symplast
0.00737368191090586	6	244	4.72969136367799	Anchoring junction
0.0091084389248342	4	106	7.25814272161906	Apoplast
0.012719067733846	12	923	2.50063855414394	Chloroplast
0.0137283243840863	5	197	4.88174573916003	Chloroplast stroma
0.0149580705037548	12	951	2.42701302363287	Plastid
0.0154318214821768	5	206	4.6684655855074	Plastid stroma
0.0212003224468015	8	526	2.92533508932175	Organelle subcompartment
0.0362327033948203	4	167	4.60696484126719	Chloroplast envelope
0.0367180920951453	11	959	2.20620292320329	Plasma membrane
0.0424408060330709	2	35	10.9909018355946	Cyclin-dependent protein kinase holoenzyme complex

## Sheet: Double stimuli
Supplementary Table 4 - Gene onthology analysis for DEGs from double stimuli comparison
Double stimuli
KEGG
Enrichment FDR	nGenes	Pathway Genes	Fold Enrichment	Pathway
7.21940610346693e-32	172	1229	2.7423899658833	Metabolic pathways
4.20328302393631e-15	94	722	2.55119293305606	Biosynthesis of secondary metabolites
8.51160295562591e-09	14	33	8.31317155619944	Photosynthesis
9.83962269118807e-09	28	139	3.94726131445441	Plant hormone signal transduction
3.28487228889438e-06	20	101	3.88026395126707	Phenylpropanoid biosynthesis
0.000635590263450318	9	34	5.18699989956142	Valine, leucine and isoleucine degradation
0.00139328087690655	8	30	5.22542212103965	Alanine, aspartate and glutamate metabolism
0.00152924301272395	9	39	4.52199991243816	Ascorbate and aldarate metabolism
0.00726382783137727	18	151	2.33586750443825	Biosynthesis of cofactors
0.00892443101232078	7	32	4.28647908366534	Pyrimidine metabolism
0.0105829398364715	10	63	3.11037031014265	Starch and sucrose metabolism
0.0120377080190539	8	44	3.56278780979976	Glyoxylate and dicarboxylate metabolism
0.0183970199803519	9	58	3.040655113536	Biosynthesis of nucleotide sugars
0.0348094713053784	8	53	2.95778610624886	Glycerophospholipid metabolism
0.0408783903580042	9	67	2.63220890425505	Cysteine and methionine metabolism
0.0408783903580042	6	34	3.45799993304095	Flavonoid biosynthesis
GO Biological Process
Enrichment FDR	nGenes	Pathway Genes	Fold Enrichment	Pathway
2.41920768303957e-08	69	568	2.38041896799121	Response to organic substance
2.41920768303957e-08	117	1200	1.91054496300512	Cellular response to stimulus
3.27510747155672e-08	83	757	2.14849753655692	Response to chemical
3.54066154189943e-08	145	1648	1.72410393101657	Cellular component organization or biogenesis
3.54066154189943e-08	59	460	2.51331444408701	Response to abiotic stimulus
6.62742198257875e-08	48	343	2.74220402853393	Cell wall organization or biogenesis
6.62742198257875e-08	109	1139	1.87523379453464	Response to stress
7.20995755330118e-08	78	718	2.12874090585529	Developmental process
8.23619516636677e-08	87	843	2.02229414826712	Cell communication
1.0080837354019e-07	105	1100	1.87046360014488	Catabolic process
1.22437338744444e-07	88	867	1.98891499416734	Carbohydrate metabolic process
1.4723453683561e-07	128	1448	1.73218412852143	Cellular component organization
1.81534493665487e-07	41	280	2.86931661110659	Response to external stimulus
3.84359853348755e-07	47	357	2.5797777278242	Regulation of biological quality
3.9770978274748e-07	48	370	2.54209724807334	Cellular response to chemical stimulus
4.41510640617262e-07	58	495	2.29601881075985	Response to endogenous stimulus
5.5486343002185e-07	50	400	2.44941661923734	Response to oxygen-containing compound
5.5486343002185e-07	57	487	2.29349892889574	Response to hormone
1.01988993491738e-06	75	735	1.99952377080599	Signal transduction
1.35165787849421e-06	39	281	2.71963695801441	Cellular response to organic substance
1.37572918518591e-06	75	742	1.98066033900593	Signaling
2.6613611480444e-06	63	591	2.08884259914656	Anatomical structure development
4.81425964043888e-06	33	227	2.84866073779144	Homeostatic process
6.25005327083352e-06	79	829	1.86734777244632	Cellular catabolic process
6.47175553692159e-06	16	64	4.89883323847467	Defense response to bacterium
6.47175553692159e-06	7	10	13.7167330677291	MRNA transcription
1.35699323344093e-05	62	608	1.99820829464098	Multicellular organismal process
1.44657304730429e-05	36	275	2.56520722305583	Cellular carbohydrate metabolic process
1.44657304730429e-05	16	68	4.61066657738793	Response to bacterium
1.4549504889299e-05	35	264	2.59786611131233	External encapsulating structure organization
1.4549504889299e-05	34	252	2.64381476362125	Regulation of molecular function
1.96257537973947e-05	23	135	3.33846413288644	Plant-type cell wall organization or biogenesis
1.97762267792169e-05	32	233	2.69120452585733	Response to lipid
2.0002984811382e-05	33	245	2.63937137746391	Regulation of catalytic activity
2.50337462436489e-05	85	954	1.74591540993856	Organic substance catabolic process
2.74722057644819e-05	33	249	2.59697183726368	Cellular response to endogenous stimulus
3.21153257774875e-05	33	251	2.57627883457632	Cell wall organization
3.68065077360383e-05	32	241	2.60186993578738	Cellular response to hormone stimulus
3.82516223073101e-05	31	230	2.64111009378635	Hormone-mediated signaling pathway
3.92063337278616e-05	27	185	2.85985940408251	Cellular response to oxygen-containing compound
5.39629832951809e-05	21	124	3.31856445186994	Chemical homeostasis
5.5554699758659e-05	25	167	2.93343307693094	Response to external biotic stimulus
5.5554699758659e-05	25	167	2.93343307693094	Cellular developmental process
5.5554699758659e-05	25	167	2.93343307693094	Response to other organism
5.65409746999856e-05	23	146	3.08693601328541	Defense response to other organism
5.65409746999856e-05	23	146	3.08693601328541	Immune response
5.92860415537762e-05	142	1875	1.48401988237526	Regulation of cellular metabolic process
6.11661594205746e-05	23	147	3.06593644856918	Immune system process
6.86621909567119e-05	26	181	2.81479920884733	Response to radiation
7.45468289511236e-05	23	149	3.02478293919242	Cell differentiation
7.45676664455532e-05	25	171	2.86481475934191	Biological process involved in interspecies interaction between organisms
8.54970855557692e-05	20	119	3.29333326956281	Cell wall biogenesis
8.67140328016061e-05	73	815	1.7551647921897	Cellular component biogenesis
0.000113340265561698	26	187	2.72448479572923	Response to inorganic substance
0.000113340265561698	26	187	2.72448479572923	Response to biotic stimulus
0.000117906364891354	24	165	2.85023024783981	Organic hydroxy compound metabolic process
0.000125711672377527	25	177	2.76770239461846	Response to light stimulus
0.000196136766249507	65	718	1.77395075487941	Organic acid metabolic process
0.000206784761047062	13	59	4.3176157356048	Negative regulation of catalytic activity
0.000240657406531964	93	1148	1.58742679853012	Small molecule metabolic process
0.000243456712239736	13	60	4.24565547334472	Negative regulation of molecular function
0.000244601713377929	14	69	3.97586465731278	Secondary metabolic process
0.000244666930120412	33	282	2.29307087758389	Polysaccharide metabolic process
0.000292011341409717	50	513	1.90987650622794	Multicellular organism development
0.00038903891324037	143	1973	1.42023953999367	Regulation of macromolecule metabolic process
0.000412218810842997	22	156	2.76344439093443	Plant organ development
0.000416841697753712	21	145	2.8379447726336	Cellular response to lipid
0.000488529231686397	25	193	2.53825556397651	Response to auxin
0.000581671429411598	8	25	6.27050654524758	Plant-type secondary cell wall biogenesis
0.000623433637391414	20	138	2.83990332665198	Anatomical structure morphogenesis
0.000634430489703914	33	297	2.17725921709985	Cell cycle
0.000644388718242246	17	106	3.14264773788941	Hydrogen peroxide catabolic process
0.000667865156531068	16	96	3.26588882564978	Cell wall macromolecule metabolic process
0.000668807431807228	36	338	2.08707688266377	Defense response
0.000725091954334034	61	695	1.71987814415514	Oxoacid metabolic process
0.000739976343906495	14	77	3.56278780979976	Response to water deprivation
0.000814617126662046	11	50	4.31097324985771	Sterol metabolic process
0.000823742061331959	61	699	1.71003620913851	Lipid metabolic process
0.0008594355615171	27	226	2.3410353528994	Response to oxidative stress
0.0008942262020168	16	99	3.16692249759979	Organic hydroxy compound biosynthetic process
0.0008942262020168	13	69	3.69187432464758	Response to nitrogen compound
0.000923505239035243	14	79	3.472590650058	Response to water
0.000938549860890042	131	1819	1.41120869541546	Regulation of primary metabolic process
0.00101365343894567	17	111	3.00108702897548	Hydrogen peroxide metabolic process
0.00101767003598671	14	80	3.42918326693227	Response to acid chemical
0.00101767003598671	23	180	2.50384809966483	Cellular polysaccharide metabolic process
0.00112938252576221	15	91	3.22999993745583	Microtubule cytoskeleton organization
0.0012406039607828	28	245	2.23946662330271	Cell cycle process
0.0012449336629708	73	896	1.59649476075291	Organelle organization
0.0012580496182797	129	1801	1.40355244367181	Regulation of nitrogen compound metabolic process
0.00126657899042864	13	72	3.53804622778726	Cell wall polysaccharide metabolic process
0.00159559354220003	18	127	2.77729128480454	Reactive oxygen species metabolic process
0.00166983998728218	19	139	2.67849874909407	Regulation of cellular component organization
0.00218510090584105	13	76	3.35183326843004	Lipid catabolic process
0.00231256604617512	5	11	8.90696952449941	Response to karrikin
0.00235664813908981	55	640	1.68397392572567	Macromolecule catabolic process
0.00289085725256093	34	340	1.95953329538987	System development
0.00289361164582852	8	32	4.89883323847467	Cellular polysaccharide catabolic process
0.00297499246096211	57	677	1.64982862388807	Carboxylic acid metabolic process
0.00310843270150267	49	558	1.72073712319182	Organonitrogen compound catabolic process
0.00324197710377412	20	159	2.46482175520738	Cytoskeleton organization
0.00333205275382577	7	25	5.48669322709163	Lipid homeostasis
0.00358939039960674	15	102	2.88166661086745	Polysaccharide catabolic process
0.00359565147888568	4	7	11.1973331165135	Regulation of secondary metabolic process
0.00381563942914964	16	114	2.75022216896824	Regulation of organelle organization
0.00397815768010159	20	162	2.41917690788873	Anion transport
0.0043291922027892	10	52	3.76833326036513	Response to extracellular stimulus
0.00440359459142022	9	43	4.10134875779275	Cellular carbohydrate catabolic process
0.00440359459142022	12	72	3.26588882564978	Steroid metabolic process
0.00495537293096407	10	53	3.69723263281107	Response to organic cyclic compound
0.00511921765609192	22	191	2.25705405751713	Carbohydrate biosynthetic process
0.00511921765609192	37	396	1.83087706892488	Lipid biosynthetic process
0.0053250380869592	19	154	2.4176060137927	Response to abscisic acid
0.00546511408477674	12	74	3.17762156009168	Plant-type cell wall biogenesis
0.00558590777732937	11	64	3.36794785145134	Root system development
0.00558590777732937	11	64	3.36794785145134	Root development
0.00558590777732937	19	155	2.40200855563919	Response to alcohol
0.0056521460803192	18	143	2.46654540678445	Cellular glucan metabolic process
0.00603015866838993	4	8	9.79766647694935	Trehalose metabolism in response to stress
0.00609849568084483	7	28	4.89883323847467	Phytosteroid biosynthetic process
0.00680433287956102	5	14	6.99833319782096	Cellulose catabolic process
0.00680433287956102	5	14	6.99833319782096	Regulation of innate immune response
0.00680433287956102	5	14	6.99833319782096	Beta-glucan catabolic process
0.00688167740308988	11	66	3.26588882564978	Leaf development
0.00725203118862861	3	4	14.696499715424	Male meiosis II
0.00725203118862861	3	4	14.696499715424	Gamma-aminobutyric acid metabolic process
0.00735065573975224	18	147	2.39942852496719	Glucan metabolic process
0.00754159588051527	9	47	3.75229779968273	Response to nutrient levels
0.00762017052809219	24	225	2.09016884841586	Photosynthesis
0.00848913041472202	10	58	3.37850568170667	Hemicellulose metabolic process
0.00848913041472202	11	68	3.1698332719542	Regulation of hormone levels
0.00848913041472202	4	9	8.70903686839942	Terpenoid catabolic process
0.00848913041472202	7	30	4.57224435590969	Phytosteroid metabolic process
0.00848913041472202	4	9	8.70903686839942	Activation of innate immune response
0.00848913041472202	4	9	8.70903686839942	Activation of immune response
0.00848913041472202	4	9	8.70903686839942	Apocarotenoid metabolic process
0.00848913041472202	4	9	8.70903686839942	Positive regulation of innate immune response
0.00848913041472202	4	9	8.70903686839942	CTP metabolic process
0.00848913041472202	4	9	8.70903686839942	CTP biosynthetic process
0.00848913041472202	4	9	8.70903686839942	Tertiary alcohol metabolic process
0.00848913041472202	4	9	8.70903686839942	Pyrimidine nucleoside triphosphate biosynthetic process
0.00848913041472202	4	9	8.70903686839942	Pyrimidine ribonucleoside triphosphate metabolic process
0.00848913041472202	4	9	8.70903686839942	Pyrimidine ribonucleoside triphosphate biosynthetic process
0.00848913041472202	4	9	8.70903686839942	Abscisic acid metabolic process
0.00848913041472202	5	15	6.53177765129956	Photosynthesis, light harvesting in photosystem I
0.00848913041472202	4	9	8.70903686839942	Induced systemic resistance, jasmonic acid mediated signaling pathway
0.00911778657976749	14	103	2.66344331412215	Inorganic anion transport
0.00957835891520154	12	81	2.90301228946647	Ion homeostasis
0.00957835891520154	8	40	3.91906659077974	Regulation of cytoskeleton organization
0.00957835891520154	32	343	1.82813601902262	Cellular amino acid metabolic process
0.00957835891520154	20	178	2.20172280380884	Mitotic cell cycle
0.00975633415483759	6	23	5.11182598797357	Brassinosteroid biosynthetic process
0.00975633415483759	6	23	5.11182598797357	Steroid hormone biosynthetic process
0.0111183321059884	8	41	3.82347960076072	Spindle organization
0.0111527066915839	13	94	2.70999285532641	Organic acid catabolic process
0.0111527066915839	7	32	4.28647908366534	Response to starvation
0.0121336149819605	6	24	4.89883323847467	Olefinic compound metabolic process
0.0124671997703781	4	10	7.83813318155948	Immune effector process
0.0124671997703781	4	10	7.83813318155948	Induced systemic resistance
0.0125515786365369	12	84	2.79933327912838	Plant-type cell wall organization
0.012650674120537	37	424	1.70997009267512	Small molecule biosynthetic process
0.0127533808926358	46	561	1.60674744363519	Cellular component assembly
0.0128656674149238	30	322	1.82565213856199	Organic acid biosynthetic process
0.0128776956934261	7	33	4.15658577809972	Xyloglucan metabolic process
0.013790322270148	5	17	5.76333322173491	Regulation of cellular ketone metabolic process
0.0139677304991307	20	185	2.11841437339445	Microtubule-based process
0.014196581288961	6	25	4.70287990893569	Brassinosteroid metabolic process
0.014196581288961	8	43	3.64564334026022	Phenylpropanoid metabolic process
0.014196581288961	6	25	4.70287990893569	Response to salicylic acid
0.0147825575859627	19	173	2.15208859031257	Cellular homeostasis
0.0148971505843738	10	64	3.06177077404667	Oligosaccharide metabolic process
0.0161246526366212	8	44	3.56278780979976	Oligosaccharide biosynthetic process
0.0161535114170905	45	554	1.59167866954051	Positive regulation of biological process
0.0169856796273091	4	11	7.12557561959953	Regulation of ion transmembrane transport
0.0169856796273091	4	11	7.12557561959953	Cortical microtubule organization
0.0169856796273091	15	124	2.3704031799071	Regulation of cell cycle
0.017181469361641	7	35	3.91906659077974	Aging
0.0175540669695549	9	55	3.20650902881979	Cellulose metabolic process
0.0178792864764281	10	66	2.9689898414998	Regulation of hydrolase activity
0.0178792864764281	8	45	3.48361474735977	Response to fatty acid
0.0178792864764281	10	66	2.9689898414998	Auxin-activated signaling pathway
0.0196292602859918	16	139	2.25557789397395	Cellular carbohydrate biosynthetic process
0.019732273890351	7	36	3.81020362992475	Hormone biosynthetic process
0.0197442229525781	10	67	2.92467656028339	Cellular response to auxin stimulus
0.0198620049967192	19	179	2.0799515425926	Regulation of protein modification process
0.0198620049967192	8	46	3.40788399198238	Cellular response to extracellular stimulus
0.0198620049967192	8	46	3.40788399198238	Cellular lipid catabolic process
0.0198620049967192	8	46	3.40788399198238	Cellular response to external stimulus
0.0201248211296232	27	291	1.81812367613493	Regulation of protein metabolic process
0.02036627029783	124	1883	1.29039898368743	Nucleobase-containing compound biosynthetic process
0.0205572585011774	5	19	5.15666656681544	Negative regulation of hydrolase activity
0.0215191813296476	4	12	6.53177765129956	Cellular process involved in reproduction in multicellular organism
0.0215191813296476	107	1594	1.31537053078241	Regulation of cellular biosynthetic process
0.0215191813296476	3	6	9.79766647694935	Meiosis II cell cycle process
0.0215191813296476	7	37	3.70722515344029	Cellular response to fatty acid
0.0215191813296476	112	1680	1.30635553025991	Transcription, DNA-templated
0.0215191813296476	8	47	3.3353758219402	Plant organ morphogenesis
0.0215191813296476	3	6	9.79766647694935	Meiosis II
0.0215191813296476	4	12	6.53177765129956	Gamete generation
0.0215191813296476	4	12	6.53177765129956	Pyrimidine nucleoside triphosphate metabolic process
0.0217827847298344	112	1682	1.3048021943143	Nucleic acid-templated transcription
0.0219469915556026	6	28	4.19899991869258	Phospholipid transport
0.0219469915556026	6	28	4.19899991869258	Multicellular organism reproduction
0.0219469915556026	6	28	4.19899991869258	Glucan catabolic process
0.0222665694618507	9	58	3.040655113536	Response to fungus
0.0224584962613738	31	354	1.71597548466344	Intracellular signal transduction
0.0224584962613738	107	1599	1.31125742718396	Regulation of biosynthetic process
0.0225546223880861	26	281	1.81309130534294	Regulation of cellular protein metabolic process
0.0225546223880861	112	1686	1.30170657819493	RNA biosynthetic process
0.0225546223880861	17	156	2.13538884754024	Mitotic cell cycle process
0.0232602432516548	8	48	3.26588882564978	Response to organonitrogen compound
0.0232602432516548	8	48	3.26588882564978	Regulation of mitotic nuclear division
0.0235554001975363	5	20	4.89883323847467	Brassinosteroid homeostasis
0.0245825305517403	105	1571	1.30968170602124	Regulation of cellular macromolecule biosynthetic process
0.0257531933495752	105	1574	1.30718548930074	Regulation of macromolecule biosynthetic process
0.0257531933495752	8	49	3.19923803328958	Disaccharide metabolic process
0.0257531933495752	8	49	3.19923803328958	Hormone metabolic process
0.0257531933495752	8	49	3.19923803328958	Defense response to fungus
0.0257531933495752	102	1523	1.31235979074042	Regulation of RNA metabolic process
0.0260002346525957	12	95	2.47519995207141	Phyllome development
0.0260002346525957	99	1473	1.3169979378384	Regulation of transcription, DNA-templated
0.0260002346525957	99	1473	1.3169979378384	Regulation of nucleic acid-templated transcription
0.0260002346525957	99	1473	1.3169979378384	Regulation of RNA biosynthetic process
0.0260002346525957	7	39	3.51711104300746	Response to jasmonic acid
0.0260569911882978	4	13	6.02933321658421	Positive regulation of immune system process
0.0260569911882978	4	13	6.02933321658421	Positive regulation of response to biotic stimulus
0.0260569911882978	4	13	6.02933321658421	Cortical cytoskeleton organization
0.0260569911882978	4	13	6.02933321658421	Positive regulation of immune response
0.0260569911882978	4	13	6.02933321658421	Sesquiterpenoid metabolic process
0.0272045293276649	113	1719	1.28811670959311	Regulation of gene expression
0.0272045293276649	5	21	4.66555546521397	Phenol-containing compound metabolic process
0.0272045293276649	5	21	4.66555546521397	Systemic acquired resistance
0.0275998098954205	6	30	3.91906659077974	Disaccharide biosynthetic process
0.0275998098954205	9	61	2.8911146981162	Steroid biosynthetic process
0.0275998098954205	6	30	3.91906659077974	Cellular response to starvation
0.0292954169898815	12	97	2.42416490151324	Regulation of cell cycle process
0.0295642440484628	35	425	1.61373330208577	Protein catabolic process
0.0297818238742818	3	7	8.39799983738515	Phenol-containing compound biosynthetic process
0.0297818238742818	3	7	8.39799983738515	Mitochondrial calcium ion homeostasis
0.0308426853742073	4	14	5.59866655825677	Negative regulation of peptidase activity
0.0308426853742073	4	14	5.59866655825677	Negative regulation of endopeptidase activity
0.0308426853742073	4	14	5.59866655825677	S-glycoside metabolic process
0.0308426853742073	17	164	2.03122353790413	Regulation of phosphate metabolic process
0.0308426853742073	4	14	5.59866655825677	Glycosinolate metabolic process
0.0308426853742073	4	14	5.59866655825677	Glucosinolate metabolic process
0.0308426853742073	7	41	3.34554465066563	Cellular response to nutrient levels
0.0308426853742073	4	14	5.59866655825677	Positive regulation of response to external stimulus
0.0308426853742073	11	86	2.5063797964289	Carboxylic acid catabolic process
0.0308426853742073	17	164	2.03122353790413	Regulation of phosphorus metabolic process
0.0308426853742073	4	14	5.59866655825677	Regulation of peptidase activity
0.0308426853742073	4	14	5.59866655825677	Regulation of endopeptidase activity
0.0308426853742073	5	22	4.4534847622497	Regulation of small molecule metabolic process
0.0308426853742073	6	31	3.79264508785136	Cellular response to jasmonic acid stimulus
0.0308426853742073	5	22	4.4534847622497	Sulfur compound transport
0.0308426853742073	10	74	2.64801796674307	Inorganic ion homeostasis
0.0308426853742073	5	22	4.4534847622497	Glutamine metabolic process
0.0308426853742073	4	14	5.59866655825677	Isoprenoid catabolic process
0.0308426853742073	4	14	5.59866655825677	Pyrimidine ribonucleotide metabolic process
0.0308426853742073	4	14	5.59866655825677	Pyrimidine ribonucleotide biosynthetic process
0.0308426853742073	6	31	3.79264508785136	Jasmonic acid mediated signaling pathway
0.0314832662053281	8	52	3.01466660829211	Regulation of nuclear division
0.0328409102095461	26	294	1.73292060136519	Monocarboxylic acid metabolic process
0.0340133491107261	7	42	3.26588882564978	Pyrimidine-containing compound metabolic process
0.0341502650212023	102	1548	1.2911653496755	Regulation of nucleobase-containing compound metabolic process
0.0341502650212023	6	32	3.674124928856	Innate immune response
0.0341785490955099	14	126	2.17725921709985	Regulation of protein phosphorylation
0.0369771635619056	58	805	1.41183765382127	Organic substance transport
0.0372115445261328	9	65	2.7131999474629	Beta-glucan metabolic process
0.0379692882648822	32	389	1.61195541008935	Reproduction
0.038313001576416	4	15	5.22542212103965	Positive regulation of defense response
0.038313001576416	14	128	2.14323954183267	Regulation of phosphorylation
0.038313001576416	12	102	2.30533328869396	Cell redox homeostasis
0.038313001576416	4	15	5.22542212103965	Negative regulation of proteolysis
0.038313001576416	4	15	5.22542212103965	Regulation of microtubule cytoskeleton organization
0.038977455829413	19	197	1.88990520875165	Alpha-amino acid metabolic process
0.0395596249841238	3	8	7.34824985771201	Regulation of shoot system morphogenesis
0.0395596249841238	3	8	7.34824985771201	Regulation of leaf morphogenesis
0.0409189084705984	18	184	1.91693474549009	Carbohydrate catabolic process
0.0434358892190243	12	104	2.26099995621908	Tissue development
0.0439861887763107	6	34	3.45799993304095	Developmental maturation
0.0462418707238643	2	3	13.0635553025991	Regulation of abscisic acid biosynthetic process
0.0462418707238643	2	3	13.0635553025991	Production of ta-siRNAs involved in RNA interference
0.0462418707238643	2	3	13.0635553025991	Long-chain fatty acid metabolic process
0.0462418707238643	7	45	3.0481629039398	Organophosphate ester transport
0.0462418707238643	4	16	4.89883323847467	Regulation of ion transport
0.0462418707238643	2	3	13.0635553025991	Regulation of anion transport
0.0462418707238643	2	3	13.0635553025991	Protein localization to cytoskeleton
0.0462418707238643	2	3	13.0635553025991	Cell wall thickening
0.0462418707238643	2	3	13.0635553025991	Protein localization to microtubule cytoskeleton
0.0462418707238643	2	3	13.0635553025991	Regulation of phenylpropanoid metabolic process
0.0462418707238643	4	16	4.89883323847467	Sulfate transport
0.0462418707238643	4	16	4.89883323847467	Gibberellin biosynthetic process
0.0474741281134708	5	25	3.91906659077974	Regionalization
0.0474741281134708	13	119	2.14066662521582	Regulation of transferase activity
0.0476801994661272	12	106	2.21833957968664	Response to osmotic stress
0.0479296330600002	6	35	3.35919993495406	Amide transport
0.0479296330600002	6	35	3.35919993495406	Cell surface receptor signaling pathway
0.0507611509506814	12	107	2.1976074340821	Isoprenoid metabolic process
0.0517630106479482	31	385	1.57780603005418	Reproductive process
0.0525492281084012	3	9	6.53177765129956	Glycine biosynthetic process
0.0525492281084012	3	9	6.53177765129956	Chloroplast avoidance movement
0.0529164082407826	13	121	2.10528370579077	Multi-organism process
0.0536218374523634	6	36	3.26588882564978	Sexual reproduction
0.0536218374523634	6	36	3.26588882564978	Multi-organism reproductive process
0.0536218374523634	5	26	3.76833326036513	Pyrimidine nucleotide metabolic process
0.0536218374523634	5	26	3.76833326036513	Pyrimidine nucleotide biosynthetic process
0.0536218374523634	6	36	3.26588882564978	Cellular response to organic cyclic compound
0.0536218374523634	5	26	3.76833326036513	Pattern specification process
0.0541402078362412	7	47	2.91845384419768	Anion transmembrane transport
0.0542540061351051	4	17	4.61066657738793	Diterpenoid biosynthetic process
0.0542540061351051	4	17	4.61066657738793	Regulation of DNA endoreduplication
GO Molecular Function
Enrichment FDR	nGenes	Pathway Genes	Fold Enrichment	Pathway
4.86630090123751e-05	40	309	2.53661268011634	Hexosyltransferase activity
0.000536371706335726	138	1810	1.49400881084973	Oxidoreductase activity
0.000642514953717958	43	395	2.13316282789277	Molecular function regulator
0.000712109806144783	22	144	2.9937314235123	Glucosyltransferase activity
0.00164272489119269	39	366	2.08802728197281	Hydrolase activity, hydrolyzing O-glycosyl compounds
0.00164272489119269	51	533	1.87497557344997	Glycosyltransferase activity
0.00169233438831528	18	114	3.09399994008927	Oxidoreductase activity, acting on paired donors, with incorporation or reduction of molecular oxygen, NAD(P)H as one donor, and incorporation of one atom of oxygen
0.00169233438831528	38	361	2.06266662672618	Enzyme regulator activity
0.00169233438831528	20	137	2.86063254801441	Dioxygenase activity
0.00318372303072408	32	294	2.13282535552639	UDP-glycosyltransferase activity
0.00318372303072408	40	403	1.94494619889813	Hydrolase activity, acting on glycosyl bonds
0.00318372303072408	15	91	3.22999993745583	Carboxylic acid binding
0.00443711573467794	24	202	2.32815837076024	Monooxygenase activity
0.00443711573467794	12	64	3.674124928856	Inorganic anion transmembrane transporter activity
0.00443711573467794	22	178	2.42189508418973	Antioxidant activity
0.00443711573467794	8	30	5.22542212103965	Oxidoreductase activity, acting on metal ions
0.00443711573467794	16	107	2.9301432454428	UDP-glucosyltransferase activity
0.00443711573467794	9	39	4.52199991243816	Quercetin 3-O-glucosyltransferase activity
0.00443711573467794	9	39	4.52199991243816	Quercetin 7-O-glucosyltransferase activity
0.00445360880073238	55	641	1.68134682131736	Sequence-specific DNA binding
0.00445360880073238	49	552	1.73944078757434	Tetrapyrrole binding
0.00527987789831677	23	195	2.31124439969061	Carbohydrate binding
0.0118231060526291	13	86	2.96208521396143	Transmembrane receptor protein serine/threonine kinase activity
0.0118231060526291	13	86	2.96208521396143	Transmembrane receptor protein kinase activity
0.0130168788637645	5	14	6.99833319782096	Cellulase activity
0.0130529690958921	131	1927	1.332116563031	DNA binding
0.0130529690958921	12	77	3.05381812268551	Chromatin binding
0.0167024940185108	5	15	6.53177765129956	Fatty acid binding
0.017970698912525	14	103	2.66344331412215	Anion transmembrane transporter activity
0.0188610526000331	18	153	2.30533328869396	Peroxidase activity
0.0188610526000331	18	153	2.30533328869396	Oxidoreductase activity, acting on peroxide as acceptor
0.0190172760018116	13	93	2.7391325634482	Transmembrane signaling receptor activity
0.0191696778889673	5	16	6.12354154809334	Galactosidase activity
0.0191696778889673	43	509	1.65540140867906	Heme binding
0.0209779863412074	62	811	1.49804025048301	DNA-binding transcription factor activity
0.0209779863412074	6	24	4.89883323847467	Nucleosome binding
0.0222126576556861	13	96	2.65353467084045	Molecular function inhibitor activity
0.0250448653948501	68	916	1.45467537212348	Transcription regulator activity
0.0258501762151446	39	460	1.66134344609141	Protein serine/threonine kinase activity
0.0328395272667611	23	232	1.94264076698134	Secondary active transmembrane transporter activity
0.033429905039455	7	36	3.81020362992475	Transaminase activity
0.033429905039455	7	36	3.81020362992475	Transferase activity, transferring nitrogenous groups
0.0380328852347251	3	6	9.79766647694935	CTP synthase activity
0.0380328852347251	4	12	6.53177765129956	Beta-galactosidase activity
0.0444711216559099	9	59	2.98911858618794	Protein kinase binding
0.0491732148229684	12	95	2.47519995207141	Enzyme inhibitor activity
0.0529650221173457	11	84	2.56605550586769	Organic acid binding
GO Cellular Component
Enrichment FDR	nGenes	Pathway Genes	Fold Enrichment	Pathway
4.5754778565277e-25	158	1214	2.55029868757495	Cell periphery
1.72511693752551e-14	113	959	2.3089391280402	Plasma membrane
6.51558589331071e-14	60	361	3.25684204219923	Extracellular region
6.51558589331071e-14	45	218	4.04490817855707	Cell wall
1.06379694284157e-13	45	222	3.9720269501146	External encapsulating structure
2.19530404035316e-09	40	244	3.21234966457356	Cell-cell junction
2.19530404035316e-09	40	244	3.21234966457356	Plasmodesma
2.19530404035316e-09	40	244	3.21234966457356	Cell junction
2.19530404035316e-09	40	244	3.21234966457356	Symplast
2.19530404035316e-09	40	244	3.21234966457356	Anchoring junction
5.675088011859e-08	20	79	4.96084378579714	Plant-type cell wall
2.37920073792802e-06	31	208	2.92045827678298	Thylakoid membrane
5.46092562038754e-05	26	183	2.78403637596375	Chloroplast thylakoid membrane
5.46092562038754e-05	26	183	2.78403637596375	Plastid thylakoid membrane
6.44889985649762e-05	28	209	2.62521207037877	Chloroplast thylakoid
6.44889985649762e-05	28	209	2.62521207037877	Plastid thylakoid
8.37087434032281e-05	24	167	2.8160957538537	Intrinsic component of plasma membrane
8.37087434032281e-05	31	249	2.43957960470225	Photosynthetic membrane
0.000225288847482602	18	111	3.17762156009168	Photosystem
0.000325704010682728	50	526	1.86267423516147	Organelle subcompartment
0.000325704010682728	15	84	3.49916659891048	Anchored component of plasma membrane
0.000833874081679505	27	231	2.29036359201413	Plastid membrane
0.00141193755832594	33	319	2.027103409024	Thylakoid
0.00141193755832594	18	129	2.73423250519517	Microtubule cytoskeleton
0.0017515072630245	3	3	19.5953329538987	Chloroplast photosystem I
0.00196100503363706	10	49	3.99904754161198	Photosystem I
0.00236407839817943	62	761	1.59646602252525	Cytosol
0.00236407839817943	22	185	2.3302558107339	Cytoskeleton
0.00236407839817943	4	7	11.1973331165135	Cytoplasmic microtubule
0.00236407839817943	32	318	1.97185740416591	Plastid envelope
0.00304112294143669	15	105	2.79933327912838	Anchored component of membrane
0.00327215279603199	15	106	2.77292447460831	Apoplast
0.00362293220801554	11	64	3.36794785145134	Photosystem II
0.00481307991736916	14	99	2.77105718539981	Microtubule
0.00481307991736916	3	4	14.696499715424	Chloroplast thylakoid membrane protein complex
0.0049904891105959	70	916	1.49745994189182	Organelle membrane
0.00633582333454406	14	103	2.66344331412215	Supramolecular polymer
0.00633582333454406	14	103	2.66344331412215	Supramolecular fiber
0.00633582333454406	14	103	2.66344331412215	Polymeric cytoskeletal fiber
0.00667155418543178	46	552	1.63294441282489	Organelle envelope
0.00667155418543178	46	552	1.63294441282489	Envelope
0.00735287103198889	71	951	1.46295335407656	Plastid
0.00812773011562164	69	923	1.46487321107152	Chloroplast
0.0125257525743285	4	11	7.12557561959953	Photosystem I reaction center
0.018064601399906	24	251	1.87365733423733	Vacuole
0.0313756752335259	5	22	4.4534847622497	Plastoglobule
0.0455431214370072	5	24	4.08236103206223	Photosystem II oxygen evolving complex
0.0508022649977376	2	3	13.0635553025991	Spindle midzone
0.0508022649977376	2	3	13.0635553025991	Microtubule end
0.052486964650398	6	35	3.35919993495406	Extrinsic component of membrane

## Sheet: Light Response
Supplementary Table 4 - Gene onthology analysis for DEGs from light response comparison
Light Response
KEGG
Enrichment FDR	nGenes	Pathway Genes	Fold Enrichment	Pathway
6.55807874554466e-26	117	1229	3.11560683358754	Metabolic pathways
7.2784079762993e-20	77	722	3.49029549308532	Biosynthesis of secondary metabolites
1.61652310585917e-05	9	34	8.6630787295907	Valine, leucine and isoleucine degradation
0.000261961429208846	13	101	4.21241011933893	Phenylpropanoid biosynthesis
0.000569846916806234	10	67	4.88465467340106	Cysteine and methionine metabolism
0.000674484595823972	8	44	5.95039751123401	Glyoxylate and dicarboxylate metabolism
0.00141464989817812	9	63	4.6753123302553	Starch and sucrose metabolism
0.00203481605760865	10	82	3.99112028192525	Glycolysis / Gluconeogenesis
0.00231433124439879	6	30	6.54543726235741	Alanine, aspartate and glutamate metabolism
0.00272983064023438	8	58	4.51409466369477	Pyruvate metabolism
0.00272983064023438	13	139	3.06081598599447	Plant hormone signal transduction
0.00307745779843902	5	22	7.43799688904252	Alpha-Linolenic acid metabolism
0.0035389952715143	5	23	7.11460571995371	Propanoate metabolism
0.0040108735103756	13	149	2.85539209431699	Carbon metabolism
0.00898647767254485	6	42	4.6753123302553	Glycine, serine and threonine metabolism
0.0113942525499561	6	45	4.36362484157161	Fructose and mannose metabolism
0.0113942525499561	4	19	6.88993396037622	Butanoate metabolism
0.0203898278755766	6	51	3.85025721315142	Pentose and glucuronate interconversions
0.023522754841953	5	38	4.30620872523514	Citrate cycle (TCA cycle)
0.023522754841953	5	38	4.30620872523514	Carbon fixation in photosynthetic organisms
0.0250626655805247	5	39	4.19579311689578	Ascorbate and aldarate metabolism
0.0309698238884275	4	27	4.84847204619068	2-Oxocarboxylic acid metabolism
0.0309698238884275	6	58	3.38557099777108	Biosynthesis of nucleotide sugars
0.0404185024859455	3	16	6.13634743346008	Lysine degradation
0.0454853939570858	7	84	2.72726552598226	Amino sugar and nucleotide sugar metabolism
0.0454853939570858	9	124	2.37536029682326	Biosynthesis of amino acids
GO Biological Process
Enrichment FDR	nGenes	Pathway Genes	Fold Enrichment	Pathway
2.24534354868447e-16	82	867	3.09530481841585	Carbohydrate metabolic process
8.5564968908577e-10	35	275	4.16527825786381	Cellular carbohydrate metabolic process
1.09039889737819e-09	39	343	3.72116695673381	Cell wall organization or biogenesis
1.85109787752447e-08	33	282	3.8297771215921	Polysaccharide metabolic process
2.96416379349062e-08	75	1100	2.23139906671276	Catabolic process
3.78478566506752e-07	24	180	4.36362484157161	Cellular polysaccharide metabolic process
7.88680954391741e-07	19	119	5.22534907499121	Cell wall biogenesis
9.43914283854721e-07	24	191	4.11231660462246	Carbohydrate biosynthetic process
1.79860665339274e-06	63	954	2.16122928474066	Organic substance catabolic process
2.04053616168569e-06	57	829	2.25024079586473	Cellular catabolic process
4.50532197562748e-06	16	96	5.45453105196451	Cell wall macromolecule metabolic process
4.98072786710474e-06	70	1148	1.99556014096263	Small molecule metabolic process
7.14457933999618e-06	26	251	3.39006710799388	Cell wall organization
7.14457933999618e-06	20	156	4.19579311689578	Plant organ development
7.9104073718866e-06	19	143	4.34836741205562	Cellular glucan metabolic process
1.15717276519152e-05	19	147	4.2300444892786	Glucan metabolic process
1.43765467976937e-05	12	59	6.65637687697364	Negative regulation of catalytic activity
1.43765467976937e-05	26	264	3.22313198525176	External encapsulating structure organization
1.43765467976937e-05	18	135	4.36362484157161	Plant-type cell wall organization or biogenesis
1.6149613218691e-05	12	60	6.54543726235741	Negative regulation of molecular function
1.65026510759827e-05	13	72	5.90907530629489	Cell wall polysaccharide metabolic process
1.65026510759827e-05	30	340	2.88769290986357	System development
3.13927194739345e-05	8	25	10.4726996197719	Plant-type secondary cell wall biogenesis
3.56487698930618e-05	26	280	3.03895301466594	Response to external stimulus
5.81917796381882e-05	14	94	4.87426179111722	Organic acid catabolic process
5.81917796381882e-05	47	718	2.14230885327854	Organic acid metabolic process
6.58353721510677e-05	17	139	4.00260552014662	Cellular carbohydrate biosynthetic process
6.58353721510677e-05	65	1139	1.86766208100629	Response to stress
7.96745051609412e-05	37	513	2.36044033827704	Multicellular organism development
0.000114368484468779	41	608	2.20693197168301	Multicellular organismal process
0.000114368484468779	34	460	2.41896594478426	Response to abiotic stimulus
0.000124246324429081	14	102	4.49196674867666	Polysaccharide catabolic process
0.000178195152160153	19	184	3.37943771697801	Carbohydrate catabolic process
0.000184184106929587	16	136	3.85025721315142	Small molecule catabolic process
0.000194520791452689	11	66	5.45453105196451	Leaf development
0.000197738976043767	9	43	6.84987620479264	Cellular carbohydrate catabolic process
0.000210389791086247	44	695	2.07193697513472	Oxoacid metabolic process
0.000240997724868508	43	677	2.07868391640597	Carboxylic acid metabolic process
0.00026151443492218	39	591	2.15966204087935	Anatomical structure development
0.000335647303249893	10	58	5.64261832961846	Hemicellulose metabolic process
0.000415604873202782	12	86	4.56658413652843	Carboxylic acid catabolic process
0.000415658992850044	44	718	2.00556573498417	Developmental process
0.000493330146512206	11	74	4.8648520193197	Plant-type cell wall biogenesis
0.000624319710768076	18	187	3.15021044712389	Response to inorganic substance
0.000755170956751305	26	343	2.48077797115587	Cellular amino acid metabolic process
0.000772735412296537	20	227	2.88345253848344	Homeostatic process
0.00100816247798277	12	95	4.13396037622574	Phyllome development
0.00106063276021757	13	111	3.83291371219128	Hydrogen peroxide metabolic process
0.00112570065662288	18	197	2.99030128737141	Alpha-amino acid metabolic process
0.00115631961780002	9	55	5.35535776011061	Cellulose metabolic process
0.00118082010460835	7	32	7.15907200570342	Cellular polysaccharide catabolic process
0.00118576601573945	44	757	1.90224068390836	Response to chemical
0.00125998914394759	26	357	2.38349256052231	Regulation of biological quality
0.00130966995367988	8	44	5.95039751123401	Oligosaccharide biosynthetic process
0.00135321788267974	7	33	6.94213042977302	Xyloglucan metabolic process
0.00158408598116356	13	117	3.63635403464301	Polysaccharide biosynthetic process
0.0016906399308195	12	102	3.85025721315142	Cellular polysaccharide biosynthetic process
0.00182594834533431	19	226	2.75140061913254	Response to oxidative stress
0.0019614684008176	8	47	5.57058490413397	Plant organ morphogenesis
0.0023407760999458	12	106	3.70496448812684	Hydrogen peroxide catabolic process
0.00249875354066685	9	62	4.75072059364651	Cellular amino acid catabolic process
0.00256599625676007	3	4	24.5453897338403	Raffinose family oligosaccharide biosynthetic process
0.00256599625676007	13	124	3.43107598430026	Chemical homeostasis
0.00295549839725305	28	424	2.16122928474066	Small molecule biosynthetic process
0.00301485616701649	9	64	4.60226057509506	Oligosaccharide metabolic process
0.00312276866666781	13	127	3.35002694530104	Reactive oxygen species metabolic process
0.00320183031871706	16	181	2.89301094468836	Shoot system development
0.0032552453322802	9	65	4.53145656624744	Beta-glucan metabolic process
0.00370928350048361	34	568	1.95902171584641	Response to organic substance
0.00386308813615544	37	640	1.89204045865019	Macromolecule catabolic process
0.00486117411220248	4	11	11.900795022468	Response to karrikin
0.00573535953560205	26	400	2.12726711026616	Response to oxygen-containing compound
0.00691216985942739	4	12	10.909062103929	Glutamine family amino acid catabolic process
0.00691216985942739	5	21	7.79218721709216	Plant-type primary cell wall biogenesis
0.00802113395913191	22	322	2.23601894055688	Organic acid biosynthetic process
0.00815581955868383	6	33	5.95039751123401	Cell wall macromolecule biosynthetic process
0.00815581955868383	6	33	5.95039751123401	Cellular component macromolecule biosynthetic process
0.00827391561944298	5	22	7.43799688904252	Xylan biosynthetic process
0.00835982171046982	7	46	4.9802240039676	Cellular lipid catabolic process
0.00908200038392347	9	76	3.87558785271163	Lipid catabolic process
0.00908200038392347	38	699	1.77916034313006	Lipid metabolic process
0.00983660830143727	9	77	3.82525554293615	Response to water deprivation
0.00983790755389801	32	558	1.876827888848	Organonitrogen compound catabolic process
0.0108928548824632	14	167	2.74359645727556	Response to external biotic stimulus
0.0108928548824632	14	167	2.74359645727556	Response to other organism
0.0110011833829844	4	14	9.35062466051059	Cellulose catabolic process
0.0110011833829844	4	14	9.35062466051059	Beta-glucan catabolic process
0.0110011833829844	7	49	4.6753123302553	Alpha-amino acid catabolic process
0.0110011833829844	9	79	3.72841363045676	Response to water
0.0110020685223819	5	24	6.81816381495564	Mitotic cytokinesis
0.0117479395427099	9	80	3.68180846007605	Response to acid chemical
0.0125871448718609	14	171	2.67941876236853	Biological process involved in interspecies interaction between organisms
0.0125871448718609	9	81	3.63635403464301	Ion homeostasis
0.0154984051615902	5	26	6.29368967534367	Cytoskeleton-dependent cytokinesis
0.0170545547685069	23	370	2.0343926626246	Cellular response to chemical stimulus
0.0170545547685069	14	177	2.58859100771197	Response to light stimulus
0.0173566387463054	28	487	1.88164520889125	Response to hormone
0.0177893618017047	5	27	6.06059005773835	Xylan metabolic process
0.0184363321611518	24	396	1.983465837078	Lipid biosynthetic process
0.0193580768929574	9	87	3.38557099777108	Galacturonan metabolic process
0.0193580768929574	9	87	3.38557099777108	Pectin metabolic process
0.0193580768929574	7	55	4.16527825786381	Glutamine family amino acid metabolic process
0.01937638883416	3	8	12.2726948669202	Trehalose metabolism in response to stress
0.01937638883416	3	8	12.2726948669202	Golgi to vacuole transport
0.01937638883416	14	181	2.53138457660231	Response to radiation
0.0195231706811567	5	28	5.84414041281912	Glucan catabolic process
0.0199949874895178	28	495	1.8512347812728	Response to endogenous stimulus
0.0215801686742979	29	522	1.8181770173215	Carbohydrate derivative metabolic process
0.0216620640758293	10	107	3.05861554315767	Isoprenoid metabolic process
0.0223981101293454	8	73	3.5865409656753	Cation homeostasis
0.0230598799329916	4	18	7.27270806928602	Leaf morphogenesis
0.0230598799329916	12	146	2.68990572425647	Defense response to other organism
0.0230598799329916	8	74	3.53807419586887	Inorganic ion homeostasis
0.0230598799329916	21	338	2.03334589511103	Defense response
0.0230598799329916	12	146	2.68990572425647	Immune response
0.0230598799329916	9	91	3.23675469017674	Isoprenoid biosynthetic process
0.0230598799329916	6	43	4.56658413652843	Tropism
0.0231046374597826	12	147	2.67160704586017	Immune system process
0.0231046374597826	14	187	2.45016368109636	Response to biotic stimulus
0.0233868095123063	17	251	2.21658233984215	Developmental process involved in reproduction
0.0233868095123063	5	30	5.45453105196451	Disaccharide biosynthetic process
0.0233868095123063	5	30	5.45453105196451	Cell wall polysaccharide biosynthetic process
0.0240530576108682	3	9	10.909062103929	Terpenoid catabolic process
0.0240530576108682	17	252	2.20778637817611	Regulation of molecular function
0.0266837669512826	4	19	6.88993396037622	Negative regulation of hydrolase activity
0.0287391004942133	79	1875	1.37890544993663	Regulation of cellular metabolic process
0.0287391004942133	77	1819	1.38537292248906	Regulation of primary metabolic process
0.0299529011840178	5	32	5.11362286121673	Anatomical structure maturation
0.0299886513719773	2	3	21.818124207858	Regulation of photosynthesis, dark reaction
0.0299886513719773	2	3	21.818124207858	Regulation of reductive pentose-phosphate cycle
0.0299886513719773	2	3	21.818124207858	Negative regulation of reductive pentose-phosphate cycle
0.0358805328060348	7	64	3.57953600285171	Root system development
0.0358805328060348	7	64	3.57953600285171	Root development
0.0366161153558956	4	21	6.23374977367373	Systemic acquired resistance
0.0373192331814995	5	34	4.81282151643927	Developmental maturation
0.0385501055166203	6	49	4.00741056879025	Disaccharide metabolic process
0.0395287704666633	16	245	2.13728563668814	Regulation of catalytic activity
0.0414752847500668	6	50	3.92726235741445	Sterol metabolic process
0.0414752847500668	6	50	3.92726235741445	Pectin catabolic process
0.0414752847500668	5	35	4.6753123302553	Aging
0.0422981128067704	8	84	3.11687488683686	Plant-type cell wall organization
0.0426021471367299	18	293	2.01054386898351	Carboxylic acid biosynthetic process
0.0426842306563678	12	162	2.42423602309534	Anion transport
0.0435109225277713	18	294	2.00370528439513	Monocarboxylic acid metabolic process
0.0447717995769339	5	36	4.54544254330376	Aspartate family amino acid metabolic process
0.0450946308577208	15	228	2.15310436261757	Reproductive structure development
0.0450946308577208	15	228	2.15310436261757	Reproductive system development
0.0464197479734519	8	86	3.04438942435229	Cell wall modification
0.0464197479734519	4	23	5.69168457596297	Gravitropism
0.0470763097474296	12	165	2.38015900449361	Organic hydroxy compound metabolic process
0.0480215487058834	53	1200	1.4454507287706	Cellular response to stimulus
0.049984946189321	69	1648	1.3702523395105	Cellular component organization or biogenesis
0.049984946189321	2	4	16.3635931558935	Gamma-aminobutyric acid metabolic process
0.049984946189321	2	4	16.3635931558935	Plant-type cell wall modification
0.052269765833873	4	24	5.45453105196451	Response to gravity
0.0534406185224715	25	471	1.7371117999887	Cellular lipid metabolic process
GO Molecular Function
Enrichment FDR	nGenes	Pathway Genes	Fold Enrichment	Pathway
1.60891609093205e-05	33	366	2.95081188057097	Hydrolase activity, hydrolyzing O-glycosyl compounds
1.60891609093205e-05	97	1810	1.75388788521732	Oxidoreductase activity
2.11695259982137e-05	34	403	2.76110256724754	Hydrolase activity, acting on glycosyl bonds
0.000138087537980438	17	137	4.06103771752102	Dioxygenase activity
0.00052067449370623	6	16	12.2726948669202	Galactosidase activity
0.000841973430267291	36	533	2.21046661768168	Glycosyltransferase activity
0.00131526280110366	5	12	13.6363276299113	Beta-galactosidase activity
0.00214824518824816	24	309	2.54191738343977	Hexosyltransferase activity
0.00359292797581504	5	15	10.909062103929	Fatty acid binding
0.0051771476508321	27	395	2.23704817827405	Molecular function regulator
0.00532733532331897	3	4	24.5453897338403	Acyl-CoA dehydrogenase activity
0.00618573496299607	14	144	3.18180978031263	Glucosyltransferase activity
0.00688531051623345	11	96	3.7499900982256	Molecular function inhibitor activity
0.00934856957079692	14	153	2.99464449911777	Peroxidase activity
0.00934856957079692	14	153	2.99464449911777	Oxidoreductase activity, acting on peroxide as acceptor
0.010813111604233	13	138	3.08299581197994	Flavin adenine dinucleotide binding
0.0110652600541008	5	21	7.79218721709216	Sulfur compound binding
0.0116606268868151	15	178	2.75790895885846	Antioxidant activity
0.0144508954508486	42	811	1.69487278063509	DNA-binding transcription factor activity
0.0144508954508486	10	95	3.44496698018811	Enzyme inhibitor activity
0.0144508954508486	5	24	6.81816381495564	Water transmembrane transporter activity
0.0144508954508486	6	36	5.45453105196451	Transaminase activity
0.0144508954508486	4	14	9.35062466051059	Cellulase activity
0.0144508954508486	5	24	6.81816381495564	Water channel activity
0.0144508954508486	6	36	5.45453105196451	Transferase activity, transferring nitrogenous groups
0.0144508954508486	30	509	1.9289107845847	Heme binding
0.0240755604927103	10	103	3.17739672929972	Anion transmembrane transporter activity
0.0255817241385205	45	916	1.60777662012054	Transcription regulator activity
0.0260729386469393	15	202	2.43023660731092	Monooxygenase activity
0.0260729386469393	34	641	1.73591939875314	Sequence-specific DNA binding
0.0295215133470842	14	186	2.46333660411301	Vitamin binding
0.0295215133470842	22	361	1.99445456747733	Enzyme regulator activity
0.0295215133470842	9	91	3.23675469017674	Carboxylic acid binding
0.0295215133470842	30	552	1.77865142998843	Tetrapyrrole binding
0.029979693565631	5	30	5.45453105196451	Oxidoreductase activity, acting on metal ions
0.0317371629815797	10	111	2.94839516322406	Carbon-carbon lyase activity
0.0325340064511295	2	3	21.818124207858	4-aminobutyrate transaminase activity
0.0325340064511295	2	3	21.818124207858	Lactate dehydrogenase activity
0.0325340064511295	5	31	5.27857843738501	Signaling receptor binding
0.0325340064511295	5	32	5.11362286121673	Xyloglucan:xyloglucosyl transferase activity
0.0325340064511295	14	195	2.34964414546164	Carbohydrate binding
0.0325340064511295	4	20	6.54543726235741	Signaling receptor regulator activity
0.0325340064511295	4	20	6.54543726235741	Signaling receptor activator activity
0.0325340064511295	2	3	21.818124207858	4-aminobutyrate:pyruvate transaminase activity
0.0325340064511295	4	20	6.54543726235741	Receptor ligand activity
0.0325340064511295	2	3	21.818124207858	Gamma-aminobutyrate transaminase (glyoxylate dependent) activity
0.0325848027188275	3	10	9.81815589353612	Thiamine pyrophosphate binding
0.0328042540429377	23	399	1.88652953676968	Acyltransferase activity
0.0358161474416136	7	64	3.57953600285171	Inorganic anion transmembrane transporter activity
0.039774646406855	5	35	4.6753123302553	Cellulose synthase activity
0.039774646406855	5	35	4.6753123302553	Cellulose synthase (UDP-forming) activity
0.039774646406855	3	11	8.92559626685102	Kinase inhibitor activity
0.039774646406855	3	11	8.92559626685102	Quaternary ammonium group binding
0.0464016630951837	20	343	1.90829074704298	Lyase activity
0.0476346840790437	8	87	3.00939644246318	Copper ion binding
0.0476346840790437	3	12	8.18179657794677	Growth factor activity
0.0476346840790437	5	37	4.42259274483609	Aspartyl esterase activity
0.0488086033981388	2	4	16.3635931558935	Adenosylmethionine-8-amino-7-oxononanoate transaminase activity
0.0498226399754662	9	107	2.7527539888419	UDP-glucosyltransferase activity
GO Cellular Component
Enrichment FDR	nGenes	Pathway Genes	Fold Enrichment	Pathway
1.15168504910311e-13	35	218	5.2543647748282	Cell wall
1.15168504910311e-13	93	1214	2.50710735337413	Cell periphery
1.36403177074372e-13	35	222	5.15969153564211	External encapsulating structure
4.27661458673657e-13	44	361	3.98890913495466	Extracellular region
5.16384296643062e-06	14	79	5.79975453626606	Plant-type cell wall
6.39905500914559e-06	60	959	2.04758204244758	Plasma membrane
4.27831133358738e-05	23	244	3.08493969332419	Cell-cell junction
4.27831133358738e-05	23	244	3.08493969332419	Plasmodesma
4.27831133358738e-05	23	244	3.08493969332419	Cell junction
4.27831133358738e-05	23	244	3.08493969332419	Symplast
4.27831133358738e-05	23	244	3.08493969332419	Anchoring junction
8.51825269055234e-05	14	106	4.32245856948131	Apoplast
0.00472888322495959	19	251	2.47735673276476	Vacuole
0.00472888322495959	9	71	4.14851657473357	Peroxisome
0.00472888322495959	9	71	4.14851657473357	Microbody
0.0274221053460274	24	408	1.92512860657571	Golgi apparatus
