# Supplementary material for: Identification of genes involved in the tomato root response to Globodera rostochiensis parasitism under varied light conditions
Source: J Appl Genet. 2024 Aug 14;66(1):47–61. doi: 10.1007/s13353-024-00897-6 (PMC11762221; doi:10.1007/s13353-024-00897-6)
Supplement: Supplementary file 6 — Supplementary file6 (XLSX 18 KB) [file 13353_2024_897_MOESM6_ESM.xlsx]

## Sheet: SEA
Supplementary Table 5 - Simple Enrichment Analysis (SEA) for different comparisons
LL infection
RANK	DB	ID	ALT_ID	CONSENSUS	TP	TP%	FP	FP%	ENR_RATIO	SCORE_THR	PVALUE	LOG_PVALUE	EVALUE	LOG_EVALUE	QVALUE	LOG_QVALUE
1	motif_db/PROTEIN/prosite2021_04,meme	PS00501	SPASE_I_1	SXSMXSAL	10	6.41	0	0	11	0.94	0.000977	-6.93	0.955	-0.05	0.955	-0.05
2	motif_db/PROTEIN/prosite2021_04,meme	PS00254	INTERLEUKIN_6	CXXXXXXXXXCXXXXXXGLXXFXXXL	7	4.49	0	0	8	0.81	0.00781	-4.85	7.64	2.03	1	0
HL infection
RANK	DB	ID	ALT_ID	CONSENSUS	TP	TP%	FP	FP%	ENR_RATIO	SCORE_THR	PVALUE	LOG_PVALUE	EVALUE	LOG_EVALUE	QVALUE	LOG_QVALUE
1	motif_db/PROTEIN/prosite2021_04,meme	PS00212	ALBUMIN_1	FXXXXXXCCXXXXXXXCLXXXXXXL	12	4.4	2	0.73	4.33	-1e-06	0.00667	-5.01	6.53	1.88	1	0
2	motif_db/PROTEIN/prosite2021_04,meme	PS00697	DNA_LIGASE_A1	EXKXBGXRG	7	2.56	0	0	8	0.23	0.00797	-4.83	7.79	2.05	1	0
Double stimuli
RANK	DB	ID	ALT_ID	CONSENSUS	TP	TP%	FP	FP%	ENR_RATIO	SCORE_THR	PVALUE	LOG_PVALUE	EVALUE	LOG_EVALUE	QVALUE	LOG_QVALUE
1	motif_db/PROTEIN/prosite2021_04,meme	PS00518	ZF_RING_1	CXHXLCXXCL	75	2.8	10	0.37	6.91	3.1	1.28e-13	-29.69	1.25e-10	-22.8	1.21e-10	-22.83
2	motif_db/PROTEIN/prosite2021_04,meme	PS00109	PROTEIN_KINASE_TYR	LXYXDLSXXNLLL	98	3.65	27	1.01	3.54	2.4	8.4e-11	-23.2	8.21e-08	-16.32	3.98e-08	-17.04
3	motif_db/PROTEIN/prosite2021_04,meme	PS00675	SIGMA54_INTERACT_1	LLLXGESGSGKXXL	46	1.72	5	0.19	7.83	0.74	1.43e-09	-20.37	1.4e-06	-13.48	4.51e-07	-14.61
4	motif_db/PROTEIN/prosite2021_04,meme	PS00086	CYTOCHROME_P450	FSXGXKXCLG	20	0.75	0	0	21	20	1.05e-06	-13.76	0.00103	-6.88	0.000249	-8.3
5	motif_db/PROTEIN/prosite2021_04,meme	PS00197	2FE2S_FER_1	CXXGXCSLC	128	4.77	65	2.42	1.95	0.045	4.65e-06	-12.28	0.00454	-5.39	0.00088	-7.04
6	motif_db/PROTEIN/prosite2021_04,meme	PS00108	PROTEIN_KINASE_ST	LXYXDLKXXNLLL	117	4.36	58	2.16	2	0.15	6.53e-06	-11.94	0.00639	-5.05	0.00103	-6.88
7	motif_db/PROTEIN/prosite2021_04,meme	PS00227	TUBULIN	SGGTGSG	146	5.44	81	3.02	1.79	1.4	1.32e-05	-11.23	0.0129	-4.35	0.00179	-6.33
8	motif_db/PROTEIN/prosite2021_04,meme	PS00080	MULTICOPPER_OXIDASE2	HCHXXXHXXXGL	54	2.01	18	0.67	2.89	1.2	1.54e-05	-11.08	0.0151	-4.2	0.00182	-6.31
9	motif_db/PROTEIN/prosite2021_04,meme	PS00198	4FE4S_FER_1	CXXCXXCXXXCG	99	3.69	48	1.79	2.04	0.88	2.03e-05	-10.8	0.0199	-3.92	0.00214	-6.15
10	motif_db/PROTEIN/prosite2021_04,meme	PS00435	PEROXIDASE_1	ELXXLLSLHSL	81	3.02	37	1.38	2.16	4.9	3.93e-05	-10.14	0.0385	-3.26	0.00372	-5.59
11	motif_db/PROTEIN/prosite2021_04,meme	PS00217	SUGAR_TRANSPORT_2	LXGLXXGXXXXXXXXLXXZXXXXXXK	131	4.88	75	2.8	1.74	0.59	7.82e-05	-9.46	0.0765	-2.57	0.00673	-5
12	motif_db/PROTEIN/prosite2021_04,meme	PS00345	ETS_DOMAIN_1	LFEFJLXJL	107	3.99	59	2.2	1.8	1.1	0.000154	-8.78	0.151	-1.89	0.0122	-4.41
13	motif_db/PROTEIN/prosite2021_04,meme	PS00099	THIOLASE_3	GLLSLCXGXGXGXS	89	3.32	46	1.72	1.91	1.1	0.000168	-8.69	0.165	-1.8	0.0123	-4.4
14	motif_db/PROTEIN/prosite2021_04,meme	PS00240	RECEPTOR_TYR_KIN_III	GXHXNLVNLLGACT	12	0.45	0	0	13	0.7	0.000259	-8.26	0.253	-1.37	0.0173	-4.06
15	motif_db/PROTEIN/prosite2021_04,meme	PS00409	PROKAR_NTER_METHYL	SGLSLLELLLLLLLLLLLLLL	28	1.04	7	0.26	3.62	0.0043	0.000283	-8.17	0.277	-1.28	0.0173	-4.06
16	motif_db/PROTEIN/prosite2021_04,meme	PS00771	BARWIN_1	CGKCLXVXN	22	0.82	4	0.15	4.6	-1e-06	0.000292	-8.14	0.285	-1.25	0.0173	-4.06
17	motif_db/PROTEIN/prosite2021_04,meme	PS00690	DEAH_ATP_HELICASE	SXLLLDELHE	54	2.01	23	0.86	2.29	2.2	0.000315	-8.06	0.309	-1.18	0.0176	-4.04
18	motif_db/PROTEIN/prosite2021_04,meme	PS00909	MR_MLE_2	LXXDXNXXXXXXXLXXXXXXLXXXXXXXLEEP	11	0.41	0	0	12	3.3	0.000517	-7.57	0.506	-0.68	0.0272	-3.6
19	motif_db/PROTEIN/prosite2021_04,meme	PS01022	PTR2_1	GSLLSDXLLGXXXVVXXXSXLXXXG	16	0.6	2	0.07	5.67	-1e-06	0.000705	-7.26	0.69	-0.37	0.0352	-3.35
20	motif_db/PROTEIN/prosite2021_04,meme	PS01361	ZF_DOF_1	CXXCXXXXXXXSXXXXXXXXXXXXXCXXCXRXWTXGG	10	0.37	0	0	11	-1e-06	0.00103	-6.88	1.01	0.01	0.0487	-3.02
21	motif_db/PROTEIN/prosite2021_04,meme	PS00027	HOMEOBOX_1	LLXXLXLXXXXLSLWVXAXXXXXK	15	0.56	2	0.07	5.33	11	0.00126	-6.68	1.23	0.21	0.0567	-2.87
22	motif_db/PROTEIN/prosite2021_04,meme	PS00262	INSULIN	CCXXXCSXXXLXXXC	49	1.83	23	0.86	2.08	2.1	0.00169	-6.39	1.65	0.5	0.0726	-2.62
23	motif_db/PROTEIN/prosite2021_04,meme	PS00318	HMG_COA_REDUCTASE_2	LGXLGGGT	162	6.04	112	4.18	1.44	0.41	0.00195	-6.24	1.91	0.64	0.0803	-2.52
24	motif_db/PROTEIN/prosite2021_04,meme	PS00817	EPO_TPO	PXXXXCDXRLLXKXXXXXXXXXXXXXXC	9	0.34	0	0	10	-1e-06	0.00205	-6.19	2	0.69	0.0807	-2.52
25	motif_db/PROTEIN/prosite2021_04,meme	PS00118	PA2_HIS	CCXXHXXC	99	3.69	62	2.31	1.59	0.013	0.00267	-5.93	2.61	0.96	0.101	-2.29
26	motif_db/PROTEIN/prosite2021_04,meme	PS00009	AMIDATION	XGKK	1637	61.04	1468	54.74	1.12	0.063	0.00302	-5.8	2.96	1.08	0.11	-2.21
27	motif_db/PROTEIN/prosite2021_04,meme	PS00578	RIBOSOMAL_S6E	LSGGXGXXGXVM	51	1.9	26	0.97	1.93	0.55	0.00335	-5.7	3.27	1.19	0.117	-2.14
28	motif_db/PROTEIN/prosite2021_04,meme	PS00482	DIHYDROOROTASE_1	DLHLHLRXG	35	1.3	15	0.56	2.25	2.4	0.00366	-5.61	3.58	1.28	0.124	-2.09
29	motif_db/PROTEIN/prosite2021_04,meme	PS00688	SIGMA54_INTERACT_3	FPSNLRZLXA	8	0.3	0	0	9	5.9	0.00406	-5.51	3.97	1.38	0.132	-2.02
30	motif_db/PROTEIN/prosite2021_04,meme	PS00959	HISTONE_H3_2	PFXALVKGV	39	1.45	18	0.67	2.11	1.7	0.00419	-5.48	4.1	1.41	0.132	-2.02
31	motif_db/PROTEIN/prosite2021_04,meme	PS00289	PTX_1	HXCXSWXS	80	2.98	50	1.86	1.59	0.017	0.00627	-5.07	6.13	1.81	0.191	-1.65
32	motif_db/PROTEIN/prosite2021_04,meme	PS00069	G6P_DEHYDROGENASE	DHFLGKE	30	1.12	13	0.48	2.21	3.2	0.00749	-4.89	7.33	1.99	0.207	-1.58
33	motif_db/PROTEIN/prosite2021_04,meme	PS00503	PECTINESTERASE_2	VXGSLDIVSG	19	0.71	6	0.22	2.86	5.1	0.00783	-4.85	7.65	2.04	0.207	-1.58
34	motif_db/PROTEIN/prosite2021_04,meme	PS01009	CRISP_1	GRFSALLWXXS	37	1.38	18	0.67	2	1	0.00799	-4.83	7.81	2.06	0.207	-1.58
35	motif_db/PROTEIN/prosite2021_04,meme	PS00154	ATPASE_E1_E2	DKTGTLI	7	0.26	0	0	8	14	0.00808	-4.82	7.91	2.07	0.207	-1.58
36	motif_db/PROTEIN/prosite2021_04,meme	PS00432	ACTINS_2	WVSKXEYEE	7	0.26	0	0	8	7.4	0.00808	-4.82	7.91	2.07	0.207	-1.58
37	motif_db/PROTEIN/prosite2021_04,meme	PS00991	CLAT_ADAPTOR_M_2	LXLIPPXGXLXLXXY	7	0.26	0	0	8	-1e-06	0.00808	-4.82	7.91	2.07	0.207	-1.58
38	motif_db/PROTEIN/prosite2021_04,meme	PS00039	DEAD_ATP_HELICASE	LLDEADEXL	128	4.77	91	3.39	1.4	0.51	0.00902	-4.71	8.82	2.18	0.225	-1.49
Light response
RANK	DB	ID	ALT_ID	CONSENSUS	TP	TP%	FP	FP%	ENR_RATIO	SCORE_THR	PVALUE	LOG_PVALUE	EVALUE	LOG_EVALUE	QVALUE	LOG_QVALUE
1	motif_db/PROTEIN/prosite2021_04,meme	PS00108	PROTEIN_KINASE_ST	LXYXDLKXXNLLL	51	3.24	10	0.64	4.73	2.8	4.81e-08	-16.85	4.71e-05	-9.96	4.66e-05	-9.97
2	motif_db/PROTEIN/prosite2021_04,meme	PS00435	PEROXIDASE_1	ELXXLLSLHSL	32	2.04	4	0.25	6.6	10	9.71e-07	-13.85	0.000949	-6.96	0.00047	-7.66
3	motif_db/PROTEIN/prosite2021_04,meme	PS00109	PROTEIN_KINASE_TYR	LXYXDLSXXNLLL	31	1.97	8	0.51	3.56	9.2	0.000147	-8.82	0.144	-1.94	0.0475	-3.05
4	motif_db/PROTEIN/prosite2021_04,meme	PS00318	HMG_COA_REDUCTASE_2	LGXLGGGT	113	7.19	66	4.2	1.7	0.3	0.000274	-8.2	0.268	-1.32	0.0664	-2.71
5	motif_db/PROTEIN/prosite2021_04,meme	PS00080	MULTICOPPER_OXIDASE2	HCHXXXHXXXGL	23	1.46	5	0.32	4	2.3	0.000456	-7.69	0.446	-0.81	0.0748	-2.59
6	motif_db/PROTEIN/prosite2021_04,meme	PS00436	PEROXIDASE_2	SXXXLRLXFHXS	11	0.7	0	0	12	21	0.000488	-7.62	0.478	-0.74	0.0748	-2.59
7	motif_db/PROTEIN/prosite2021_04,meme	PS00086	CYTOCHROME_P450	FSXGXKXCLG	92	5.85	52	3.31	1.75	0.18	0.000541	-7.52	0.529	-0.64	0.0748	-2.59
8	motif_db/PROTEIN/prosite2021_04,meme	PS00675	SIGMA54_INTERACT_1	LLLXGESGSGKXXL	22	1.4	5	0.32	3.83	0.086	0.000757	-7.19	0.74	-0.3	0.0816	-2.51
9	motif_db/PROTEIN/prosite2021_04,meme	PS00099	THIOLASE_3	GLLSLCXGXGXGXS	61	3.88	30	1.91	2	0.4	0.000758	-7.18	0.742	-0.3	0.0816	-2.51
10	motif_db/PROTEIN/prosite2021_04,meme	PS00217	SUGAR_TRANSPORT_2	LXGLXXGXXXXXXXXLXXZXXXXXXK	70	4.45	37	2.35	1.87	0.43	0.00092	-6.99	0.9	-0.11	0.0891	-2.42
11	motif_db/PROTEIN/prosite2021_04,meme	PS00409	PROKAR_NTER_METHYL	SGLSLLELLLLLLLLLLLLLL	12	0.76	1	0.06	6.5	1.4	0.00171	-6.37	1.67	0.51	0.151	-1.89
12	motif_db/PROTEIN/prosite2021_04,meme	PS00198	4FE4S_FER_1	CXXCXXCXXXCG	64	4.07	36	2.29	1.76	0.17	0.00332	-5.71	3.25	1.18	0.268	-1.32
13	motif_db/PROTEIN/prosite2021_04,meme	PS01206	ASC	YXXSXCXXXCXSXXLLXXCXC	8	0.51	0	0	9	-1e-06	0.00391	-5.55	3.82	1.34	0.282	-1.27
14	motif_db/PROTEIN/prosite2021_04,meme	PS00227	TUBULIN	SGGTGSG	71	4.52	42	2.67	1.67	1.7	0.00407	-5.5	3.99	1.38	0.282	-1.27
15	motif_db/PROTEIN/prosite2021_04,meme	PS00009	AMIDATION	XGKK	615	39.12	532	33.84	1.16	0.71	0.00772	-4.86	7.55	2.02	0.445	-0.81
16	motif_db/PROTEIN/prosite2021_04,meme	PS00925	OLEEI	EGXVYCDPCR	7	0.45	0	0	8	-1e-06	0.00781	-4.85	7.64	2.03	0.445	-0.81
17	motif_db/PROTEIN/prosite2021_04,meme	PS01050	YJEF_C_2	GGXGDVLSGXL	7	0.45	0	0	8	5.2	0.00781	-4.85	7.64	2.03	0.445	-0.81
18	motif_db/PROTEIN/prosite2021_04,meme	PS00518	ZF_RING_1	CXHXLCXXCL	71	4.52	45	2.86	1.57	0.19	0.00994	-4.61	9.72	2.27	0.511	-0.67
19	motif_db/PROTEIN/prosite2021_04,meme	PS01259	BH3	LXXXLAXLGDSLSLS	23	1.46	9	0.57	2.4	-1e-06	0.01	-4.6	9.81	2.28	0.511	-0.67
# SEA (Simple Enrichment Analysis): Version 5,5,5
# The format of this file is described at https://meme-suite,org/meme/doc/sea-output-format,html,
# sea --verbosity 1 --oc , --thresh 10,0 --align center --p sequences,fa --m motif_db/PROTEIN/prosite2021_04,meme
