# Supplementary material for: Identification of genes involved in the tomato root response to Globodera rostochiensis parasitism under varied light conditions
Source: J Appl Genet. 2024 Aug 14;66(1):47–61. doi: 10.1007/s13353-024-00897-6 (PMC11762221; doi:10.1007/s13353-024-00897-6)
Supplement: Supplementary file 7 — Supplementary file7 (XLSX 102 KB) [file 13353_2024_897_MOESM7_ESM.xlsx]

## Sheet: venn diagram
Supplementary Table 6 - Comparison between RNA-seq and cDNA-AFLP results
List names	number of elements	number of unique elements		Names	total	elements
RNA-seq	3455	3094		RNA-seq cDNA-AFLP	34	Solyc12g005630
cDNA-AFLP	309	233				Solyc08g081790
Overall number of unique elements		3293				Solyc12g042010
						Solyc02g085130
						Solyc10g081550
						Solyc08g014130
						Solyc10g080360
						Solyc10g079100
						Solyc07g048110
						Solyc06g074630
						Solyc06g049030
						Solyc10g081720
						Solyc04g049770
						Solyc11g069180
						Solyc04g007050
						Solyc09g055260
						Solyc01g079720
						Solyc11g021060
						Solyc01g067900
						Solyc07g014640
						Solyc11g008440
						Solyc12g057040
						Solyc11g040340
						Solyc05g005060
						Solyc02g088550
						Solyc08g005770
						Solyc01g090780
						Solyc03g045050
						Solyc12g009930
						Solyc12g006460
						Solyc01g109040
						Solyc08g006770
						Solyc06g075360
						Solyc07g054200
				RNA-seq	3060	Solyc10g007570
						Solyc01g005320
						Solyc03g083998
						Solyc06g067860
						Solyc08g065140
						Solyc08g074660
						Solyc07g008840
						Solyc02g084720
						Solyc01g110990
						Solyc06g082420
						Solyc05g005080
						Solyc02g078150
						Solyc06g075970
						Solyc04g005070
						Solyc04g077020
						Solyc10g081320
						Solyc01g065570
						Solyc03g083900
						Solyc06g072990
						Solyc02g084790
						Solyc07g061720
						Solyc01g014270
						Solyc01g066940
						Solyc09g010995
						Solyc02g085730
						Solyc02g072440
						Solyc09g091840
						Solyc10g007880
						Solyc04g078930
						Solyc11g013530
						Solyc00g500330
						Solyc09g005760
						Solyc02g070070
						Solyc02g078500
						Solyc09g072750
						Solyc01g066520
						Solyc06g082770
						Solyc12g044330
						Solyc12g044840
						Solyc09g090700
						Solyc02g079790
						Solyc10g080620
						Solyc11g062440
						Solyc11g012360
						Solyc02g080230
						Solyc03g114730
						Solyc02g032910
						Solyc06g076340
						Solyc06g075740
						Solyc07g007780
						Solyc10g045320
						Solyc01g111600
						Solyc12g014440
						Solyc06g066110
						Solyc03g019820
						Solyc08g081240
						Solyc02g070110
						Solyc10g017510
						Solyc03g096730
						Solyc02g067840
						Solyc03g044560
						Solyc02g065570
						Solyc01g095360
						Solyc11g005670
						Solyc11g017470
						Solyc03g111310
						Solyc05g053090
						Solyc03g005430
						Solyc12g010740
						Solyc09g059550
						Solyc11g069490
						Solyc06g072320
						Solyc12g087850
						Solyc07g054170
						Solyc06g007770
						Solyc07g066060
						Solyc01g101010
						Solyc01g109390
						Solyc07g064710
						Solyc10g009380
						Solyc06g005670
						Solyc08g077440
						Solyc11g006770
						Solyc08g066740
						Solyc01g009970
						Solyc10g009150
						Solyc06g083440
						Solyc06g075480
						Solyc07g056440
						Solyc02g077370
						Solyc02g068680
						Solyc06g062540
						Solyc04g049920
						Solyc09g091270
						Solyc04g007030
						Solyc12g070120
						Solyc01g066900
						Solyc06g069565
						Solyc05g007770
						Solyc10g038130
						Solyc06g083250
						Solyc04g056310
						Solyc10g050110
						Solyc11g066620
						Solyc03g025730
						Solyc10g080390
						Solyc06g017970
						Solyc08g080520
						Solyc08g076840
						Solyc03g044100
						Solyc03g096420
						Solyc04g009580
						Solyc09g007480
						Solyc03g031620
						Solyc04g007750
						Solyc08g067300
						Solyc02g076800
						Solyc01g105030
						Solyc08g076610
						Solyc12g087870
						Solyc11g012210
						Solyc06g005320
						Solyc06g082470
						Solyc06g072650
						Solyc08g008490
						Solyc04g079930
						Solyc11g008460
						Solyc06g053640
						Solyc03g123670
						Solyc04g017670
						Solyc11g045530
						Solyc04g082460
						Solyc07g032490
						Solyc05g018180
						Solyc06g051200
						Solyc10g006660
						Solyc10g006700
						Solyc09g005850
						Solyc09g064780
						Solyc01g095620
						Solyc12g042580
						Solyc05g014760
						Solyc03g111090
						Solyc03g098160
						Solyc01g015020
						Solyc09g090180
						Solyc09g090990
						Solyc11g005830
						Solyc12g040790
						Solyc04g064620
						Solyc01g098090
						Solyc07g007190
						Solyc06g053820
						Solyc03g121180
						Solyc00g006900
						Solyc01g073890
						Solyc02g068930
						Solyc00g500129
						Solyc02g062800
						Solyc01g005860
						Solyc02g076680
						Solyc06g073660
						Solyc09g075040
						Solyc05g012890
						Solyc10g007510
						Solyc02g077400
						Solyc11g019950
						Solyc04g078325
						Solyc12g057140
						Solyc06g062430
						Solyc12g099920
						Solyc12g009990
						Solyc02g068877
						Solyc04g009440
						Solyc04g008480
						Solyc10g084170
						Solyc05g008895
						Solyc01g105310
						Solyc01g007130
						Solyc12g007260
						Solyc03g007850
						Solyc03g044960
						Solyc08g005800
						Solyc03g112760
						Solyc03g114860
						Solyc08g081500
						Solyc08g077080
						Solyc03g117070
						Solyc06g069380
						Solyc02g062370
						Solyc01g087490
						Solyc01g087800
						Solyc12g009510
						Solyc10g074900
						Solyc07g063810
						Solyc02g083120
						Solyc12g045035
						Solyc09g065240
						Solyc01g099220
						Solyc01g065510
						Solyc12g100110
						Solyc03g094020
						Solyc04g015610
						Solyc09g008510
						Solyc02g077700
						Solyc08g061140
						Solyc03g118120
						Solyc07g005320
						Solyc10g081430
						Solyc04g015850
						Solyc11g011230
						Solyc08g061630
						Solyc02g080660
						Solyc03g032210
						Solyc01g105050
						Solyc03g118240
						Solyc04g064700
						Solyc07g042890
						Solyc03g083030
						Solyc12g011090
						Solyc07g006140
						Solyc02g021430
						Solyc09g090670
						Solyc01g097700
						Solyc06g076080
						Solyc10g076180
						Solyc10g007710
						Solyc03g115920
						Solyc11g073110
						Solyc03g095680
						Solyc05g056470
						Solyc11g066470
						Solyc08g074570
						Solyc08g079200
						Solyc09g014410
						Solyc01g096240
						Solyc01g005210
						Solyc02g089250
						Solyc04g081130
						Solyc01g094460
						Solyc11g066360
						Solyc08g069030
						Solyc10g083150
						Solyc12g038090
						Solyc03g110980
						Solyc09g014480
						Solyc03g120690
						Solyc08g065420
						Solyc10g084320
						Solyc03g114070
						Solyc00g500131
						Solyc09g092430
						Solyc12g088360
						Solyc12g008560
						Solyc03g112230
						Solyc03g098740
						Solyc08g082120
						Solyc07g005520
						Solyc03g124110
						Solyc02g083490
						Solyc01g099100
						Solyc06g007790
						Solyc05g052560
						Solyc06g009410
						Solyc11g011770
						Solyc07g007830
						Solyc08g077680
						Solyc06g008390
						Solyc09g064480
						Solyc08g082710
						Solyc02g080530
						Solyc02g084240
						Solyc01g104740
						Solyc11g045480
						Solyc06g008240
						Solyc06g007440
						Solyc01g014620
						Solyc07g052940
						Solyc07g063930
						Solyc05g050830
						Solyc04g082140
						Solyc02g091650
						Solyc12g040700
						Solyc02g080510
						Solyc02g069910
						Solyc03g118530
						Solyc11g017440
						Solyc02g087190
						Solyc01g006050
						Solyc11g072570
						Solyc08g079680
						Solyc09g074610
						Solyc09g064860
						Solyc01g104710
						Solyc04g072035
						Solyc11g005090
						Solyc03g025490
						Solyc12g099910
						Solyc02g076920
						Solyc04g005610
						Solyc11g065760
						Solyc01g090980
						Solyc01g094080
						Solyc10g084290
						Solyc11g042820
						Solyc11g069240
						Solyc07g047890
						Solyc12g087940
						Solyc02g069460
						Solyc12g019480
						Solyc06g074790
						Solyc11g010500
						Solyc09g075230
						Solyc06g061280
						Solyc01g090180
						Solyc07g062070
						Solyc12g040860
						Solyc01g108513
						Solyc01g087640
						Solyc05g018500
						Solyc02g030120
						Solyc09g092250
						Solyc12g100200
						Solyc02g083130
						Solyc06g063060
						Solyc02g081970
						Solyc01g005880
						Solyc01g160650
						Solyc03g117630
						Solyc12g036390
						Solyc03g113380
						Solyc10g076730
						Solyc01g111910
						Solyc01g107450
						Solyc07g049645
						Solyc08g066520
						Solyc10g080770
						Solyc03g013340
						Solyc05g009540
						Solyc04g054340
						Solyc11g066700
						Solyc09g097900
						Solyc01g011510
						Solyc01g087820
						Solyc07g063000
						Solyc02g088230
						Solyc11g020990
						Solyc04g071080
						Solyc06g083580
						Solyc10g055400
						Solyc08g076090
						Solyc10g083840
						Solyc02g082670
						Solyc08g080620
						Solyc07g017750
						Solyc12g088970
						Solyc11g007920
						Solyc09g098310
						Solyc03g006650
						Solyc08g079730
						Solyc01g098500
						Solyc07g044970
						Solyc08g014350
						Solyc06g062380
						Solyc11g066990
						Solyc07g150104
						Solyc09g009670
						Solyc04g056580
						Solyc11g069760
						Solyc01g095980
						Solyc08g083210
						Solyc09g075480
						Solyc08g077900
						Solyc09g011490
						Solyc04g080700
						Solyc05g009180
						Solyc08g062500
						Solyc07g054810
						Solyc02g066970
						Solyc02g091980
						Solyc02g090970
						Solyc09g011540
						Solyc01g005630
						Solyc01g090440
						Solyc01g091730
						Solyc02g088180
						Solyc09g025280
						Solyc09g011270
						Solyc09g089630
						Solyc03g080190
						Solyc04g005370
						Solyc02g085320
						Solyc10g080690
						Solyc03g080140
						Solyc02g082740
						Solyc04g080230
						Solyc06g008580
						Solyc06g073910
						Solyc12g042390
						Solyc07g053600
						Solyc12g011100
						Solyc07g064870
						Solyc12g015970
						Solyc01g099020
						Solyc05g005290
						Solyc08g082970
						Solyc09g075940
						Solyc09g056200
						Solyc07g066150
						Solyc08g007060
						Solyc10g052660
						Solyc06g063230
						Solyc04g005450
						Solyc01g106605
						Solyc04g051540
						Solyc12g098580
						Solyc07g007600
						Solyc04g005710
						Solyc01g103700
						Solyc05g008670
						Solyc12g014490
						Solyc05g008100
						Solyc06g076750
						Solyc11g062100
						Solyc01g108360
						Solyc10g018320
						Solyc10g085010
						Solyc05g014230
						Solyc10g079170
						Solyc05g013180
						Solyc11g012610
						Solyc03g117870
						Solyc01g081250
						Solyc08g068870
						Solyc01g103990
						Solyc06g033870
						Solyc09g007650
						Solyc01g108740
						Solyc11g072623
						Solyc01g005390
						Solyc12g098260
						Solyc02g068490
						Solyc06g006024
						Solyc01g079410
						Solyc05g005690
						Solyc06g065970
						Solyc10g084650
						Solyc05g010800
						Solyc11g011980
						Solyc10g078350
						Solyc06g009470
						Solyc07g052660
						Solyc06g075550
						Solyc06g083910
						Solyc07g045060
						Solyc05g015330
						Solyc03g121900
						Solyc03g115930
						Solyc09g008760
						Solyc10g005960
						Solyc07g049655
						Solyc08g067030
						Solyc03g025380
						Solyc01g079650
						Solyc02g079460
						Solyc02g078040
						Solyc06g050710
						Solyc05g051180
						Solyc06g007320
						Solyc03g078390
						Solyc07g006230
						Solyc08g068040
						Solyc07g054290
						Solyc10g081120
						Solyc02g083900
						Solyc12g049500
						Solyc12g099500
						Solyc05g052710
						Solyc01g103090
						Solyc01g081570
						Solyc11g065260
						Solyc04g072260
						Solyc02g030480
						Solyc10g083970
						Solyc02g085400
						Solyc01g079170
						Solyc03g025280
						Solyc12g017870
						Solyc03g033590
						Solyc10g005050
						Solyc02g092820
						Solyc06g074750
						Solyc02g081690
						Solyc01g066450
						Solyc02g071250
						Solyc06g036130
						Solyc03g116710
						Solyc11g045520
						Solyc06g068550
						Solyc03g034430
						Solyc12g042910
						Solyc07g062260
						Solyc02g033030
						Solyc01g109200
						Solyc03g093890
						Solyc11g011780
						Solyc06g065990
						Solyc01g097720
						Solyc07g048050
						Solyc07g052700
						Solyc04g071150
						Solyc09g160240
						Solyc03g005420
						Solyc08g078900
						Solyc11g006310
						Solyc04g082270
						Solyc07g007980
						Solyc11g011750
						Solyc02g063300
						Solyc05g010250
						Solyc03g123380
						Solyc07g063830
						Solyc07g066540
						Solyc01g098920
						Solyc04g055050
						Solyc04g051690
						Solyc06g067870
						Solyc09g091150
						Solyc05g012720
						Solyc02g079540
						Solyc03g098710
						Solyc01g105290
						Solyc07g005400
						Solyc07g065420
						Solyc03g114210
						Solyc06g073840
						Solyc04g010310
						Solyc06g065360
						Solyc11g007210
						Solyc11g042560
						Solyc09g008860
						Solyc12g094610
						Solyc03g083993
						Solyc11g061700
						Solyc01g108250
						Solyc12g100080
						Solyc05g055270
						Solyc03g121890
						Solyc12g087810
						Solyc02g082450
						Solyc12g009480
						Solyc03g043940
						Solyc11g069700
						Solyc01g010310
						Solyc04g008020
						Solyc04g015680
						Solyc03g122120
						Solyc02g077000
						Solyc09g083210
						Solyc01g088250
						Solyc04g071260
						Solyc07g056060
						Solyc10g162780
						Solyc12g040740
						Solyc03g117560
						Solyc03g059160
						Solyc05g005320
						Solyc02g072310
						Solyc05g048830
						Solyc07g056310
						Solyc09g007190
						Solyc06g068950
						Solyc05g052880
						Solyc11g007770
						Solyc09g010210
						Solyc01g094660
						Solyc08g077500
						Solyc12g011000
						Solyc03g097580
						Solyc06g068620
						Solyc09g010990
						Solyc08g067830
						Solyc01g094330
						Solyc08g036505
						Solyc02g084640
						Solyc02g070950
						Solyc01g094820
						Solyc08g014440
						Solyc02g065280
						Solyc01g150165
						Solyc12g014010
						Solyc02g092220
						Solyc10g081010
						Solyc08g080650
						Solyc11g006490
						Solyc04g079440
						Solyc04g077810
						Solyc03g117250
						Solyc01g109800
						Solyc01g096340
						Solyc01g080930
						Solyc05g007180
						Solyc05g052780
						Solyc01g081270
						Solyc07g008380
						Solyc08g014120
						Solyc08g080780
						Solyc01g105300
						Solyc04g079860
						Solyc01g097420
						Solyc11g072400
						Solyc09g009370
						Solyc02g079530
						Solyc06g071890
						Solyc08g080180
						Solyc08g074480
						Solyc04g010270
						Solyc08g007250
						Solyc01g081600
						Solyc08g080630
						Solyc02g092720
						Solyc05g052400
						Solyc03g031910
						Solyc01g110580
						Solyc03g115700
						Solyc04g082860
						Solyc02g071080
						Solyc06g035700
						Solyc07g043490
						Solyc12g098320
						Solyc12g087830
						Solyc10g086340
						Solyc04g051870
						Solyc12g099930
						Solyc02g062950
						Solyc07g063600
						Solyc01g100450
						Solyc02g077540
						Solyc08g016210
						Solyc02g077360
						Solyc11g027840
						Solyc12g006000
						Solyc04g054740
						Solyc12g007080
						Solyc08g079440
						Solyc06g072970
						Solyc05g052830
						Solyc01g096720
						Solyc08g078640
						Solyc10g085190
						Solyc10g084080
						Solyc04g082030
						Solyc01g006510
						Solyc09g074450
						Solyc10g076790
						Solyc06g082480
						Solyc05g053080
						Solyc05g051240
						Solyc08g014110
						Solyc08g079770
						Solyc02g081290
						Solyc08g006760
						Solyc08g029190
						Solyc03g098630
						Solyc06g054310
						Solyc07g043310
						Solyc02g032860
						Solyc08g074250
						Solyc06g066320
						Solyc06g051970
						Solyc00g500328
						Solyc10g086000
						Solyc06g076760
						Solyc01g104810
						Solyc04g074310
						Solyc12g097000
						Solyc04g081300
						Solyc05g007210
						Solyc02g070010
						Solyc12g014140
						Solyc09g011630
						Solyc08g160380
						Solyc07g062060
						Solyc01g108280
						Solyc02g089140
						Solyc09g014900
						Solyc06g060010
						Solyc03g112370
						Solyc05g010060
						Solyc06g050370
						Solyc07g066330
						Solyc11g066000
						Solyc09g059515
						Solyc10g044670
						Solyc05g044630
						Solyc02g086590
						Solyc09g009760
						Solyc02g091850
						Solyc01g112050
						Solyc01g111240
						Solyc11g072030
						Solyc01g110480
						Solyc07g065450
						Solyc05g056440
						Solyc06g066800
						Solyc01g097630
						Solyc12g036470
						Solyc01g099360
						Solyc04g079040
						Solyc09g018490
						Solyc07g053550
						Solyc05g009590
						Solyc05g009915
						Solyc12g057060
						Solyc02g067490
						Solyc10g079930
						Solyc01g097340
						Solyc03g043710
						Solyc07g006830
						Solyc07g045380
						Solyc07g008040
						Solyc05g053150
						Solyc09g007280
						Solyc07g005920
						Solyc06g083900
						Solyc03g025960
						Solyc03g119320
						Solyc10g075103
						Solyc12g036650
						Solyc07g066420
						Solyc06g064910
						Solyc12g089250
						Solyc10g080380
						Solyc12g011030
						Solyc04g050180
						Solyc10g076600
						Solyc01g009260
						Solyc04g058150
						Solyc05g014370
						Solyc12g089160
						Solyc01g108940
						Solyc02g082350
						Solyc02g083280
						Solyc02g087810
						Solyc06g082100
						Solyc02g089350
						Solyc07g062970
						Solyc07g053810
						Solyc09g061410
						Solyc06g071730
						Solyc04g077150
						Solyc01g106600
						Solyc02g086180
						Solyc04g080500
						Solyc07g009405
						Solyc11g012150
						Solyc07g047800
						Solyc05g007220
						Solyc12g057030
						Solyc03g098060
						Solyc09g089950
						Solyc04g008230
						Solyc12g037950
						Solyc08g079610
						Solyc02g079860
						Solyc04g009180
						Solyc07g062115
						Solyc09g005570
						Solyc01g106250
						Solyc11g006870
						Solyc07g022900
						Solyc07g043640
						Solyc08g078930
						Solyc02g004003
						Solyc11g044530
						Solyc09g011420
						Solyc07g007420
						Solyc06g074000
						Solyc09g010840
						Solyc01g097400
						Solyc03g043850
						Solyc04g005480
						Solyc09g007550
						Solyc04g077490
						Solyc02g071620
						Solyc02g092050
						Solyc11g010400
						Solyc05g014390
						Solyc08g082130
						Solyc01g098600
						Solyc07g054560
						Solyc08g065430
						Solyc06g007180
						Solyc02g083290
						Solyc03g113220
						Solyc06g074190
						Solyc06g008880
						Solyc01g099520
						Solyc11g006570
						Solyc04g079960
						Solyc02g072180
						Solyc12g098480
						Solyc06g071950
						Solyc11g006580
						Solyc02g092460
						Solyc08g021820
						Solyc04g074430
						Solyc06g074820
						Solyc11g020610
						Solyc09g011550
						Solyc10g080510
						Solyc04g040160
						Solyc10g081020
						Solyc02g081590
						Solyc07g065110
						Solyc04g007400
						Solyc00g500199
						Solyc01g087420
						Solyc04g012050
						Solyc04g007070
						Solyc12g098410
						Solyc09g089580
						Solyc12g094580
						Solyc03g119300
						Solyc03g114000
						Solyc01g099370
						Solyc01g104780
						Solyc06g083020
						Solyc08g005260
						Solyc02g093500
						Solyc07g062660
						Solyc01g007030
						Solyc12g011290
						Solyc02g070640
						Solyc11g066120
						Solyc10g008540
						Solyc07g040990
						Solyc07g065090
						Solyc09g072700
						Solyc03g019690
						Solyc05g013660
						Solyc03g117340
						Solyc02g086550
						Solyc12g088340
						Solyc07g150103
						Solyc01g104320
						Solyc09g065770
						Solyc01g094340
						Solyc08g077740
						Solyc06g073530
						Solyc12g009270
						Solyc07g055490
						Solyc01g109010
						Solyc12g097060
						Solyc01g080690
						Solyc06g072330
						Solyc09g007150
						Solyc05g018590
						Solyc01g080680
						Solyc05g012600
						Solyc12g017350
						Solyc12g097010
						Solyc04g007480
						Solyc12g043100
						Solyc03g114350
						Solyc01g006990
						Solyc06g066760
						Solyc10g084050
						Solyc03g083430
						Solyc02g078930
						Solyc03g119310
						Solyc03g043910
						Solyc08g014030
						Solyc11g010600
						Solyc03g081320
						Solyc04g025650
						Solyc03g059080
						Solyc04g078090
						Solyc02g076790
						Solyc02g092930
						Solyc06g050920
						Solyc12g100090
						Solyc03g065235
						Solyc12g009070
						Solyc12g088650
						Solyc02g090510
						Solyc10g078160
						Solyc10g084930
						Solyc01g073750
						Solyc10g005190
						Solyc09g064940
						Solyc03g031730
						Solyc01g091160
						Solyc08g069110
						Solyc11g010990
						Solyc07g042100
						Solyc08g079230
						Solyc02g089690
						Solyc04g072760
						Solyc02g088500
						Solyc01g097320
						Solyc05g006190
						Solyc03g114930
						Solyc08g077050
						Solyc03g118340
						Solyc03g112790
						Solyc11g072630
						Solyc10g008180
						Solyc03g118420
						Solyc11g065190
						Solyc09g018440
						Solyc06g063240
						Solyc06g035980
						Solyc04g082430
						Solyc05g026550
						Solyc10g084340
						Solyc05g010813
						Solyc04g007490
						Solyc10g075030
						Solyc01g109120
						Solyc01g104500
						Solyc04g056350
						Solyc10g007830
						Solyc08g081350
						Solyc06g050950
						Solyc11g069250
						Solyc07g005300
						Solyc01g008450
						Solyc11g007590
						Solyc03g120800
						Solyc08g083330
						Solyc03g083996
						Solyc10g080600
						Solyc10g079380
						Solyc03g082900
						Solyc06g074070
						Solyc06g067950
						Solyc08g082370
						Solyc06g083000
						Solyc02g092410
						Solyc03g112310
						Solyc09g098425
						Solyc01g103980
						Solyc07g043480
						Solyc03g020050
						Solyc07g007390
						Solyc02g062890
						Solyc08g078910
						Solyc06g009000
						Solyc02g067570
						Solyc09g098300
						Solyc08g005890
						Solyc02g038740
						Solyc05g160460
						Solyc08g079460
						Solyc06g072070
						Solyc01g105330
						Solyc12g007250
						Solyc09g059240
						Solyc03g026210
						Solyc05g015510
						Solyc04g016480
						Solyc04g015210
						Solyc00g160390
						Solyc02g071220
						Solyc12g100270
						Solyc08g042000
						Solyc01g103360
						Solyc09g074240
						Solyc12g005200
						Solyc04g071083
						Solyc12g049370
						Solyc09g089740
						Solyc06g008160
						Solyc01g058270
						Solyc06g068390
						Solyc04g058140
						Solyc03g045070
						Solyc05g006380
						Solyc06g051350
						Solyc01g111680
						Solyc12g049180
						Solyc01g090800
						Solyc04g150105
						Solyc01g104190
						Solyc03g098240
						Solyc05g013690
						Solyc03g033835
						Solyc01g090810
						Solyc02g082090
						Solyc06g082210
						Solyc04g014613
						Solyc10g005240
						Solyc02g091920
						Solyc11g005820
						Solyc05g055080
						Solyc03g020010
						Solyc04g071070
						Solyc03g034090
						Solyc12g161350
						Solyc10g006540
						Solyc06g071620
						Solyc03g082510
						Solyc02g078600
						Solyc04g007350
						Solyc02g088820
						Solyc10g049980
						Solyc02g084540
						Solyc01g110060
						Solyc01g102840
						Solyc09g018280
						Solyc07g063210
						Solyc04g007620
						Solyc02g075630
						Solyc12g042380
						Solyc01g079230
						Solyc03g123550
						Solyc04g074140
						Solyc02g079440
						Solyc01g066430
						Solyc03g111690
						Solyc12g011200
						Solyc06g068500
						Solyc07g005340
						Solyc04g055090
						Solyc10g085310
						Solyc06g075530
						Solyc04g079940
						Solyc06g050860
						Solyc05g052820
						Solyc10g076890
						Solyc00g500241
						Solyc05g018630
						Solyc05g010120
						Solyc02g078650
						Solyc06g061027
						Solyc04g025880
						Solyc09g082690
						Solyc04g081860
						Solyc01g097570
						Solyc09g005120
						Solyc11g072110
						Solyc08g005640
						Solyc10g083230
						Solyc12g005440
						Solyc12g008490
						Solyc05g006640
						Solyc09g065700
						Solyc05g005680
						Solyc05g006760
						Solyc02g067250
						Solyc07g043150
						Solyc05g009680
						Solyc03g115610
						Solyc05g008390
						Solyc03g093550
						Solyc01g110340
						Solyc05g052410
						Solyc05g015630
						Solyc02g065240
						Solyc11g069270
						Solyc11g008470
						Solyc01g060180
						Solyc03g093390
						Solyc02g070050
						Solyc10g076940
						Solyc11g008800
						Solyc01g094410
						Solyc06g064750
						Solyc08g082470
						Solyc07g008320
						Solyc03g117730
						Solyc12g088450
						Solyc02g092100
						Solyc11g008580
						Solyc01g100720
						Solyc12g005860
						Solyc05g052810
						Solyc04g077650
						Solyc12g088200
						Solyc04g014940
						Solyc06g075490
						Solyc07g055470
						Solyc03g044900
						Solyc09g074850
						Solyc06g075510
						Solyc03g093070
						Solyc05g056540
						Solyc09g083060
						Solyc09g089880
						Solyc01g074000
						Solyc04g007650
						Solyc10g081160
						Solyc06g007240
						Solyc09g031920
						Solyc05g051340
						Solyc05g012140
						Solyc04g077520
						Solyc01g021600
						Solyc05g032750
						Solyc02g082140
						Solyc01g028800
						Solyc03g095860
						Solyc02g067950
						Solyc01g006810
						Solyc03g114150
						Solyc08g079110
						Solyc02g021490
						Solyc08g076220
						Solyc08g005120
						Solyc04g016470
						Solyc11g005350
						Solyc05g053600
						Solyc03g115870
						Solyc06g082850
						Solyc07g021630
						Solyc03g026040
						Solyc09g065890
						Solyc04g015280
						Solyc04g079560
						Solyc09g097760
						Solyc04g074400
						Solyc09g007660
						Solyc01g087580
						Solyc03g031420
						Solyc10g009410
						Solyc10g084140
						Solyc01g100470
						Solyc01g095515
						Solyc01g094120
						Solyc10g074826
						Solyc02g038690
						Solyc04g081530
						Solyc02g076990
						Solyc06g064440
						Solyc03g117680
						Solyc07g054210
						Solyc03g006620
						Solyc01g058140
						Solyc08g077330
						Solyc01g109370
						Solyc01g109700
						Solyc01g096000
						Solyc08g061910
						Solyc07g006000
						Solyc06g036290
						Solyc08g005270
						Solyc01g009935
						Solyc12g008980
						Solyc02g065650
						Solyc01g100390
						Solyc11g011160
						Solyc05g010516
						Solyc06g068710
						Solyc06g082760
						Solyc04g049120
						Solyc01g091260
						Solyc09g097950
						Solyc03g114140
						Solyc02g086450
						Solyc02g090090
						Solyc07g062720
						Solyc09g082460
						Solyc09g089940
						Solyc05g006610
						Solyc05g007020
						Solyc07g056420
						Solyc01g096730
						Solyc07g065320
						Solyc03g080150
						Solyc10g076930
						Solyc07g042990
						Solyc03g113940
						Solyc10g049580
						Solyc12g099570
						Solyc04g080780
						Solyc08g082570
						Solyc02g072140
						Solyc08g080110
						Solyc03g117860
						Solyc03g044950
						Solyc04g078460
						Solyc09g090210
						Solyc08g078440
						Solyc07g014730
						Solyc08g079270
						Solyc01g107080
						Solyc12g008370
						Solyc12g082730
						Solyc10g080920
						Solyc10g084070
						Solyc08g013670
						Solyc01g109880
						Solyc01g005850
						Solyc03g114820
						Solyc02g081600
						Solyc06g009290
						Solyc12g099465
						Solyc08g048460
						Solyc04g063380
						Solyc03g071560
						Solyc11g065840
						Solyc03g034370
						Solyc02g092000
						Solyc00g500201
						Solyc02g085610
						Solyc10g008000
						Solyc01g095080
						Solyc01g110360
						Solyc12g014430
						Solyc02g071160
						Solyc02g089400
						Solyc08g150140
						Solyc06g009050
						Solyc03g007890
						Solyc04g051490
						Solyc03g116510
						Solyc04g005810
						Solyc10g084040
						Solyc06g150130
						Solyc03g026020
						Solyc07g005970
						Solyc04g082570
						Solyc02g081370
						Solyc12g019140
						Solyc11g039570
						Solyc11g066820
						Solyc02g080490
						Solyc01g066440
						Solyc10g005390
						Solyc06g065440
						Solyc01g090190
						Solyc02g085630
						Solyc11g072200
						Solyc11g008910
						Solyc07g007010
						Solyc12g006530
						Solyc06g053800
						Solyc01g110110
						Solyc01g109970
						Solyc07g064440
						Solyc06g069170
						Solyc03g115200
						Solyc12g017240
						Solyc11g010390
						Solyc11g071710
						Solyc07g065530
						Solyc09g064500
						Solyc10g005340
						Solyc01g058720
						Solyc10g074820
						Solyc01g006650
						Solyc01g079660
						Solyc01g080170
						Solyc04g005040
						Solyc02g071070
						Solyc05g056050
						Solyc04g008850
						Solyc10g009020
						Solyc10g085210
						Solyc09g011520
						Solyc11g008830
						Solyc02g080920
						Solyc03g118190
						Solyc05g052540
						Solyc05g054830
						Solyc04g071480
						Solyc10g080470
						Solyc07g032510
						Solyc05g006120
						Solyc10g079950
						Solyc07g053120
						Solyc12g036800
						Solyc08g007230
						Solyc04g025940
						Solyc09g075070
						Solyc02g083860
						Solyc07g024070
						Solyc06g007930
						Solyc11g008530
						Solyc12g027580
						Solyc03g034070
						Solyc04g077670
						Solyc02g080540
						Solyc04g015500
						Solyc02g063440
						Solyc10g050690
						Solyc10g076360
						Solyc03g117760
						Solyc06g071310
						Solyc10g005200
						Solyc01g105920
						Solyc00g028760
						Solyc02g077480
						Solyc04g072280
						Solyc01g102640
						Solyc08g016420
						Solyc06g052060
						Solyc11g056640
						Solyc12g007270
						Solyc02g093970
						Solyc02g083810
						Solyc11g011090
						Solyc11g011740
						Solyc02g072100
						Solyc03g113680
						Solyc07g054130
						Solyc09g059290
						Solyc10g079490
						Solyc03g111920
						Solyc02g078760
						Solyc08g079790
						Solyc05g018560
						Solyc04g008830
						Solyc03g082790
						Solyc04g015690
						Solyc08g074550
						Solyc08g008510
						Solyc08g062340
						Solyc11g011340
						Solyc02g080310
						Solyc01g111880
						Solyc03g020060
						Solyc11g018670
						Solyc06g043150
						Solyc09g082560
						Solyc05g056120
						Solyc01g098430
						Solyc03g113720
						Solyc08g074835
						Solyc03g120950
						Solyc06g071180
						Solyc08g076170
						Solyc08g083050
						Solyc11g008040
						Solyc10g076830
						Solyc08g065990
						Solyc05g006620
						Solyc05g055470
						Solyc12g150125
						Solyc09g011750
						Solyc09g010810
						Solyc04g014550
						Solyc04g071770
						Solyc03g043960
						Solyc02g089640
						Solyc07g006800
						Solyc10g081310
						Solyc02g086710
						Solyc02g093710
						Solyc01g109250
						Solyc07g062543
						Solyc07g065630
						Solyc03g117590
						Solyc12g009610
						Solyc09g098420
						Solyc04g076880
						Solyc09g007540
						Solyc07g005240
						Solyc03g025900
						Solyc01g060010
						Solyc02g083835
						Solyc12g057160
						Solyc06g150127
						Solyc05g010270
						Solyc03g120970
						Solyc04g015100
						Solyc02g082110
						Solyc09g015770
						Solyc03g117310
						Solyc02g087990
						Solyc09g010360
						Solyc01g097380
						Solyc10g079750
						Solyc10g055770
						Solyc01g005010
						Solyc03g034320
						Solyc03g119210
						Solyc12g005700
						Solyc11g066720
						Solyc09g008820
						Solyc12g055840
						Solyc12g044740
						Solyc03g043880
						Solyc08g077060
						Solyc02g072520
						Solyc06g072870
						Solyc06g063370
						Solyc03g044060
						Solyc01g108910
						Solyc02g069960
						Solyc02g083480
						Solyc09g065040
						Solyc01g007220
						Solyc07g066030
						Solyc12g088910
						Solyc02g072240
						Solyc05g014270
						Solyc12g013960
						Solyc03g114950
						Solyc12g100050
						Solyc02g089300
						Solyc11g031950
						Solyc04g011910
						Solyc12g019320
						Solyc01g073810
						Solyc09g072690
						Solyc03g150111
						Solyc11g012980
						Solyc09g008750
						Solyc12g005430
						Solyc07g162010
						Solyc02g071510
						Solyc10g078530
						Solyc11g069970
						Solyc02g031740
						Solyc05g054120
						Solyc12g038360
						Solyc01g068590
						Solyc02g080220
						Solyc08g076660
						Solyc01g109790
						Solyc09g005560
						Solyc09g065200
						Solyc02g079850
						Solyc01g104770
						Solyc08g016270
						Solyc07g056470
						Solyc11g008740
						Solyc04g074700
						Solyc07g008980
						Solyc06g074980
						Solyc01g106590
						Solyc01g096840
						Solyc09g083200
						Solyc06g071690
						Solyc10g052880
						Solyc01g080290
						Solyc04g016590
						Solyc01g102830
						Solyc04g073970
						Solyc03g094010
						Solyc08g068730
						Solyc01g110840
						Solyc05g006630
						Solyc05g018930
						Solyc04g055000
						Solyc01g096450
						Solyc07g017610
						Solyc01g110825
						Solyc06g065050
						Solyc06g048600
						Solyc01g100440
						Solyc06g050990
						Solyc02g089630
						Solyc04g082510
						Solyc09g063130
						Solyc09g089550
						Solyc05g007910
						Solyc01g112160
						Solyc01g098720
						Solyc07g055120
						Solyc11g071750
						Solyc03g121400
						Solyc09g009010
						Solyc03g115950
						Solyc01g096930
						Solyc06g062560
						Solyc05g008270
						Solyc04g008730
						Solyc07g063860
						Solyc11g005860
						Solyc12g049170
						Solyc11g010340
						Solyc06g065340
						Solyc04g074570
						Solyc01g067940
						Solyc01g009870
						Solyc02g089260
						Solyc04g078740
						Solyc07g019450
						Solyc12g057130
						Solyc04g006930
						Solyc06g053750
						Solyc03g097030
						Solyc01g106510
						Solyc05g053960
						Solyc10g055820
						Solyc06g074740
						Solyc03g019680
						Solyc11g005390
						Solyc09g092520
						Solyc02g087470
						Solyc11g012040
						Solyc08g078870
						Solyc03g031530
						Solyc07g008820
						Solyc04g040120
						Solyc12g049400
						Solyc02g071940
						Solyc09g082340
						Solyc06g068270
						Solyc09g092767
						Solyc00g160500
						Solyc02g063450
						Solyc08g066940
						Solyc01g107800
						Solyc08g075593
						Solyc10g080740
						Solyc11g071470
						Solyc04g078550
						Solyc03g097240
						Solyc02g063510
						Solyc02g084610
						Solyc08g078020
						Solyc09g055570
						Solyc04g078540
						Solyc04g014640
						Solyc12g017540
						Solyc11g007460
						Solyc03g113090
						Solyc12g095830
						Solyc11g005000
						Solyc05g054480
						Solyc03g123370
						Solyc02g077790
						Solyc10g011730
						Solyc01g104750
						Solyc03g111550
						Solyc02g079480
						Solyc02g083700
						Solyc10g052490
						Solyc12g044710
						Solyc01g008130
						Solyc09g075970
						Solyc10g051020
						Solyc02g065490
						Solyc08g006470
						Solyc04g078060
						Solyc03g071620
						Solyc04g014530
						Solyc01g080020
						Solyc10g046930
						Solyc02g062430
						Solyc06g068140
						Solyc05g056020
						Solyc08g068160
						Solyc02g072150
						Solyc03g114360
						Solyc01g102350
						Solyc03g097600
						Solyc03g121100
						Solyc01g105230
						Solyc11g069050
						Solyc01g109500
						Solyc01g101070
						Solyc03g119080
						Solyc07g056200
						Solyc06g076790
						Solyc03g096870
						Solyc06g066830
						Solyc12g006270
						Solyc05g005760
						Solyc11g069540
						Solyc03g117500
						Solyc04g071520
						Solyc01g107170
						Solyc01g099410
						Solyc07g021700
						Solyc12g038250
						Solyc09g056340
						Solyc03g034010
						Solyc12g013700
						Solyc05g006780
						Solyc07g014670
						Solyc02g091120
						Solyc03g005650
						Solyc01g102500
						Solyc07g062290
						Solyc02g084900
						Solyc02g078860
						Solyc01g106910
						Solyc12g096920
						Solyc05g011960
						Solyc02g082190
						Solyc05g054220
						Solyc10g074540
						Solyc03g026260
						Solyc12g042980
						Solyc04g077160
						Solyc07g020960
						Solyc08g067500
						Solyc11g072320
						Solyc03g120900
						Solyc03g058920
						Solyc02g089850
						Solyc01g103220
						Solyc01g108900
						Solyc07g018370
						Solyc02g079510
						Solyc08g006360
						Solyc07g008750
						Solyc03g122350
						Solyc01g068075
						Solyc12g040800
						Solyc02g071740
						Solyc01g111340
						Solyc02g070020
						Solyc05g013460
						Solyc07g062870
						Solyc05g009420
						Solyc07g051950
						Solyc08g080940
						Solyc02g071520
						Solyc00g500048
						Solyc10g050220
						Solyc10g009180
						Solyc08g076850
						Solyc08g079020
						Solyc02g079170
						Solyc02g065150
						Solyc01g094910
						Solyc04g014520
						Solyc02g082040
						Solyc12g088300
						Solyc02g082880
						Solyc04g081870
						Solyc12g008500
						Solyc08g068460
						Solyc04g007760
						Solyc07g007370
						Solyc02g090870
						Solyc09g005630
						Solyc07g006500
						Solyc06g065070
						Solyc03g007200
						Solyc09g075750
						Solyc06g060340
						Solyc10g086500
						Solyc11g071910
						Solyc02g014840
						Solyc05g041920
						Solyc02g071980
						Solyc02g080200
						Solyc10g074980
						Solyc06g061200
						Solyc01g007010
						Solyc06g051800
						Solyc08g067360
						Solyc01g005730
						Solyc11g006540
						Solyc01g107730
						Solyc02g077580
						Solyc04g078470
						Solyc12g005980
						Solyc07g053640
						Solyc08g061130
						Solyc12g056678
						Solyc05g007510
						Solyc12g005180
						Solyc11g045030
						Solyc08g062810
						Solyc11g007430
						Solyc02g021350
						Solyc03g114800
						Solyc03g112830
						Solyc05g052750
						Solyc01g108390
						Solyc06g053340
						Solyc06g051030
						Solyc01g098740
						Solyc04g010320
						Solyc01g097280
						Solyc09g090060
						Solyc11g020877
						Solyc07g063140
						Solyc09g005840
						Solyc02g067670
						Solyc07g042190
						Solyc10g086570
						Solyc02g069200
						Solyc02g090360
						Solyc06g035520
						Solyc07g054770
						Solyc06g075775
						Solyc10g076820
						Solyc04g007630
						Solyc02g077720
						Solyc12g098510
						Solyc11g066950
						Solyc05g009170
						Solyc07g043400
						Solyc02g067100
						Solyc12g005450
						Solyc07g043500
						Solyc07g065880
						Solyc01g107890
						Solyc03g112995
						Solyc09g009980
						Solyc10g078270
						Solyc11g007480
						Solyc08g083150
						Solyc06g009480
						Solyc10g084190
						Solyc03g116120
						Solyc02g082500
						Solyc05g046010
						Solyc04g015820
						Solyc06g075745
						Solyc04g055120
						Solyc03g025720
						Solyc02g062710
						Solyc12g045020
						Solyc12g009450
						Solyc03g097070
						Solyc11g011400
						Solyc11g012940
						Solyc11g012710
						Solyc05g005337
						Solyc05g054080
						Solyc11g066320
						Solyc01g067730
						Solyc04g016420
						Solyc09g008430
						Solyc07g056500
						Solyc09g011880
						Solyc06g065820
						Solyc09g092590
						Solyc05g009950
						Solyc12g017960
						Solyc02g084400
						Solyc05g055970
						Solyc02g082230
						Solyc12g049070
						Solyc09g059030
						Solyc01g094370
						Solyc05g055020
						Solyc05g051010
						Solyc03g116200
						Solyc02g091380
						Solyc08g078920
						Solyc04g064850
						Solyc08g083310
						Solyc01g009565
						Solyc09g007310
						Solyc02g091690
						Solyc03g121720
						Solyc09g065000
						Solyc09g076010
						Solyc02g094220
						Solyc01g008320
						Solyc02g068070
						Solyc03g083995
						Solyc06g009430
						Solyc10g080880
						Solyc10g083760
						Solyc09g091670
						Solyc10g077070
						Solyc08g006020
						Solyc05g015320
						Solyc07g016215
						Solyc07g008360
						Solyc12g010350
						Solyc10g085800
						Solyc04g082420
						Solyc10g062180
						Solyc06g071350
						Solyc07g025510
						Solyc10g075160
						Solyc10g086640
						Solyc08g066360
						Solyc04g014990
						Solyc01g091530
						Solyc04g063350
						Solyc02g088160
						Solyc03g120620
						Solyc06g060900
						Solyc12g099440
						Solyc12g017460
						Solyc08g065710
						Solyc09g061840
						Solyc02g090460
						Solyc10g085230
						Solyc09g091200
						Solyc03g005630
						Solyc12g056090
						Solyc01g111840
						Solyc02g078210
						Solyc08g081000
						Solyc12g008900
						Solyc02g093720
						Solyc02g085260
						Solyc01g103050
						Solyc08g045640
						Solyc08g048430
						Solyc07g065510
						Solyc12g014360
						Solyc06g083690
						Solyc11g069750
						Solyc08g080570
						Solyc02g087920
						Solyc06g068310
						Solyc06g007170
						Solyc02g005110
						Solyc01g112310
						Solyc03g120640
						Solyc01g104530
						Solyc06g053610
						Solyc11g006420
						Solyc00g500224
						Solyc03g117420
						Solyc02g078970
						Solyc02g024010
						Solyc12g042500
						Solyc12g044910
						Solyc02g087950
						Solyc08g076730
						Solyc08g022060
						Solyc04g009720
						Solyc04g005420
						Solyc05g008910
						Solyc01g107340
						Solyc03g005670
						Solyc01g099050
						Solyc06g060520
						Solyc11g071600
						Solyc03g112360
						Solyc12g038920
						Solyc01g007040
						Solyc12g013610
						Solyc01g080030
						Solyc03g025670
						Solyc04g009960
						Solyc12g005040
						Solyc11g006900
						Solyc01g100130
						Solyc05g014340
						Solyc05g010080
						Solyc10g079280
						Solyc07g053840
						Solyc01g068520
						Solyc10g079660
						Solyc10g008220
						Solyc12g008970
						Solyc10g078580
						Solyc09g074570
						Solyc12g088130
						Solyc09g075810
						Solyc03g110970
						Solyc06g009040
						Solyc03g123970
						Solyc01g104880
						Solyc10g055810
						Solyc07g061790
						Solyc04g077210
						Solyc05g009520
						Solyc12g015800
						Solyc02g089700
						Solyc07g055930
						Solyc06g075220
						Solyc12g045037
						Solyc03g111640
						Solyc03g093790
						Solyc08g078210
						Solyc01g080750
						Solyc07g045440
						Solyc12g010020
						Solyc04g082290
						Solyc02g092860
						Solyc06g053380
						Solyc06g071430
						Solyc01g107360
						Solyc11g071660
						Solyc11g073130
						Solyc01g102740
						Solyc07g005080
						Solyc03g121500
						Solyc09g091770
						Solyc01g006900
						Solyc04g056550
						Solyc12g009290
						Solyc09g075410
						Solyc04g054890
						Solyc12g042730
						Solyc01g005120
						Solyc06g065445
						Solyc10g007280
						Solyc12g005850
						Solyc05g017890
						Solyc06g072430
						Solyc08g065150
						Solyc10g081930
						Solyc07g052990
						Solyc06g054150
						Solyc11g066010
						Solyc11g010960
						Solyc03g097430
						Solyc05g005050
						Solyc01g107880
						Solyc07g063700
						Solyc04g076620
						Solyc11g065920
						Solyc01g091320
						Solyc10g086460
						Solyc02g077710
						Solyc10g045240
						Solyc09g007640
						Solyc06g070970
						Solyc01g104030
						Solyc07g006910
						Solyc03g070390
						Solyc04g009457
						Solyc12g006380
						Solyc08g066660
						Solyc06g008090
						Solyc06g060120
						Solyc04g007340
						Solyc12g049320
						Solyc01g058320
						Solyc11g066940
						Solyc01g087280
						Solyc07g047680
						Solyc01g104230
						Solyc02g089065
						Solyc05g054315
						Solyc04g011480
						Solyc05g014300
						Solyc02g069250
						Solyc02g062390
						Solyc05g014000
						Solyc03g078640
						Solyc01g100460
						Solyc02g069260
						Solyc09g015080
						Solyc01g111330
						Solyc12g039120
						Solyc07g052720
						Solyc12g010940
						Solyc12g098620
						Solyc04g049800
						Solyc03g006730
						Solyc10g083440
						Solyc05g053510
						Solyc06g068210
						Solyc03g006220
						Solyc07g006860
						Solyc03g113700
						Solyc04g007580
						Solyc06g050760
						Solyc01g096380
						Solyc03g059140
						Solyc07g062030
						Solyc11g010330
						Solyc11g005880
						Solyc02g078410
						Solyc02g077910
						Solyc12g042960
						Solyc09g011110
						Solyc04g076300
						Solyc05g054630
						Solyc05g056430
						Solyc06g059850
						Solyc06g053490
						Solyc01g086800
[truncated: 1,295 more rows]

## Sheet: expression
Supplementary Table 6 - Comparison between RNA-seq and cDNA-AFLP results
Names	elements	LL inf	HL inf	double	cDNA				cDNA vs RNA-seq
HL inf LL inf cDNA-AFLP double	Solyc11g021060	1.63728	2.10958	3.09054	up-regulated	TOMARPIX proteinase inhibitor			same pattern
LL inf cDNA-AFLP double	Solyc11g069180	-1.45686	NA	-1.99459	up-regulated	Isovaleryl-CoA dehydrogenase			same pattern
HL inf cDNA-AFLP double	Solyc12g042010	NA	0.631484	0.964445	up-regulated	transcription factor IBH1-like			same pattern
		double	cDNA
cDNA-AFLP double	Solyc12g005630	1.05936	up-regulated	Cytochrome b6-f complex iron-sulfur subunit					same pattern
	Solyc08g081790	1.47195	up-regulated	Dirigent protein					same pattern
	Solyc02g085130	0.784492	up-regulated	Tubby-like F-box protein					same pattern
	Solyc10g081550	2.65071	down-regulated	Cytochrome P450					opposite pattern
	Solyc08g014130	-1.43726	down-regulated	Isopropylmalate synthase					same pattern
	Solyc10g080360	1.24999	up-regulated	Unknown protein					same pattern
	Solyc10g079100	1.03375	up-regulated	Unknown protein					same pattern
	Solyc07g048110	0.703231	up-regulated	ERD					same pattern
	Solyc06g074630	0.88729	up-regulated	Glucomannan 4-beta-mannosyltransferase 2					same pattern
	Solyc06g049030	1.2666	down-regulated	RING/U-box superfamily protein					opposite pattern
	Solyc10g081720	1.27873	up-regulated	Fasciclin-like arabinogalactan protein 17					same pattern
	Solyc04g049770	-0.65055	down-regulated	Regulator of nonsense transcripts UPF2					same pattern
	Solyc04g007050	-0.680277	down-regulated	Disease resistance protein					same pattern
	Solyc09g055260	-0.817617	up-regulated	E3 ubiquitin-protein ligase listerin					opposite pattern
	Solyc01g079720	-0.758657	up-regulated	Protein phosphatase 2C 70					opposite pattern
	Solyc01g067900	0.700567	down-regulated	Rapid alkalinization factor 23					opposite pattern
	Solyc07g014640	1.19151	up-regulated	Galactokinase					same pattern
	Solyc11g008440	-0.885915	up-regulated	Amino acid transporter					opposite pattern
	Solyc12g057040	-1.01293	up-regulated	cryptochrome 1b					opposite pattern
	Solyc11g040340	1.31769	up-regulated	LEE14BDGL L.esculentum endo-1.4-beta-D-glucanase					same pattern
	Solyc05g005060	-0.955395	up-regulated	Cysteine-rich receptor-like protein kinase 3					opposite pattern
	Solyc02g088550	-0.699066	down-regulated	Ubiquitin conjugation factor E4					same pattern
	Solyc08g005770	2.38769	up-regulated	alcohol acyl transferase					same pattern
	Solyc01g090780	-0.914948	up-regulated	CCR4-NOT transcription complex subunit 1					opposite pattern
	Solyc03g045050	-0.85132	down-regulated	Nuclear matrix constituent-like protein 1					same pattern
	Solyc12g009930	1.35837	up-regulated	Glycosyltransferase					same pattern
	Solyc12g006460	1.09804	up-regulated	Cytochrome P450					same pattern
	Solyc01g109040	2.27066	down-regulated	Cytochrome b6-f complex subunit 7					opposite pattern
	Solyc08g006770	0.956407	up-regulated	2-oxoglutarate					same pattern
	Solyc06g075360	0.809937	up-regulated	Tetraspanin-3					same pattern
	Solyc07g054200	-0.817357	up-regulated	Pre-mRNA splicing factor					opposite pattern
